# Supplementary material for: A multi-omics approach reveals function of Secretory Carrier-Associated Membrane Proteins in wood formation of​ ​​Populus​​ ​trees
Source: BMC Genomics. 2018 Jan 3;19:11. doi: 10.1186/s12864-017-4411-1 (PMC5753437; doi:10.1186/s12864-017-4411-1)
Supplement: Supplementary file 1 — Coexpression analysis of PttSCAMP3 in AspWood. Closest neighbours of PttSCAMP3 were identified in AspWood database (http://aspwood.popgenie.org/aspwood-v3.0/) using the default settings. (XLSX 21 kb) [file 12864_2017_4411_MOESM1_ESM.xlsx]

## Sheet: Additional file 1
Coexpression analysis of PttSCAMP3 in AspWood. Closest neighbours of PtSCAMP3 were identified in the AspWood database (http://aspwood.popgenie.org/aspwood-v3.0/) using the default settings. The genes are not ranked according to any specific order.
Gene model (JGI V3.0)	Geneontology (GO) ID	Functional annotation	MapMan Biological process
Potri.002G112700	GO:0016021	homolog of yeast ergosterol28
Potri.006G164800		Nucleotide-diphospho-sugar transferases superfamily protein
Potri.006G218400	GO:0003854,GO:0016616,GO:0006694,GO:0055114,GO:0003824,GO:0050662,GO:0044237,GO:0005783,GO:0009058,GO:0008831,GO:0045226	3beta-hydroxysteroid-dehydrogenase/decarboxylase isoform 2
Potri.018G087700		Nucleotide-diphospho-sugar transferases superfamily protein
Potri.T063300		Nucleotide-diphospho-sugar transferases superfamily protein
Potri.006G152800	GO:0005515	Leucine-rich repeat (LRR) family protein	cell wall.cell wall proteins.LRR
Potri.007G076500	GO:0016760,GO:0030244,GO:0016020	cellulose synthase 6	cell wall.cellulose synthesis.cellulose synthase
Potri.009G114300		unknown seed protein like 1	cell wall.degradation.pectate lyases and polygalacturonases
Potri.T012500		BURP domain-containing protein	cell wall.degradation.pectate lyases and polygalacturonases
Potri.006G084900		Pectinacetylesterase family protein	cell wall.pectin*esterases.acetyl esterase
Potri.004G189900	GO:0003854,GO:0016616,GO:0006694,GO:0055114,GO:0003824,GO:0050662,GO:0044237,GO:0009058,GO:0008831,GO:0045226	UDP-D-apiose/UDP-D-xylose synthase 2	cell wall.precursor synthesis.AXS
Potri.002G061900	GO:0009058,GO:0008676,GO:0008152,GO:0005737	Aldolase-type TIM barrel family protein	cell wall.precursor synthesis.KDO pathway.KDO-8-Phosphate Synthase
Potri.004G173500	GO:0003755,GO:0006457	Cyclophilin-like peptidyl-prolyl cis-trans isomerase family protein	cell.cycle.peptidylprolyl isomerase
Potri.001G182300	GO:0003777,GO:0005524,GO:0007018	ATP binding microtubule motor family protein	cell.organisation
Potri.002G235500	GO:0003777,GO:0005524,GO:0007018	phragmoplast-associated kinesin-related protein, putative	cell.organisation
Potri.005G075900	GO:0005509,GO:0005544	annexin 2	cell.organisation
Potri.007G145200	GO:0005515	Ankyrin repeat family protein	cell.organisation
Potri.008G055500		actin-11	cell.organisation
Potri.010G204300		actin-11	cell.organisation
Potri.011G162500	GO:0051258,GO:0043234,GO:0003924,GO:0005525,GO:0006184,GO:0007017,GO:0005874	tubulin beta 8	cell.organisation
Potri.014G128400	GO:0000226,GO:0000922,GO:0005815	GAMMA-TUBULIN COMPLEX PROTEIN 4	cell.organisation
Potri.018G089700	GO:0003779,GO:0007010	villin 4	cell.organisation
Potri.018G133000		TRICHOME BIREFRINGENCE-LIKE 5	cell.organisation
Potri.002G058300		Golgi transport complex protein-related	cell.vesicle transport
Potri.008G070600	GO:0006886,GO:0016192,GO:0005198,GO:0030130,GO:0030132	Clathrin, heavy chain	cell.vesicle transport
Potri.009G123200	GO:0005515	SH3 domain-containing protein	cell.vesicle transport
Potri.014G145200	GO:0016020,GO:0005515	Syntaxin/t-SNARE family protein	cell.vesicle transport
Potri.016G074300			cell.vesicle transport
Potri.001G256100	GO:0003951,GO:0008152	NAD kinase 1	Co-factor and vitamine metabolism
Potri.013G131800	GO:0004746,GO:0009231	lumazine-binding family protein	Co-factor and vitamine metabolism.riboflavin.riboflavin synthase
Potri.001G146100	GO:0016021	tobamovirus multiplication 2A	development.unspecified
Potri.005G200100	GO:0003677,GO:0006355	NAC domain containing protein 17	development.unspecified
Potri.006G248100	GO:0005515	LisH dimerisation motif;WD40/YVTN repeat-like-containing domain	development.unspecified
Potri.009G121100	GO:0005515	Transducin/WD40 repeat-like superfamily protein	development.unspecified
Potri.014G015600	GO:0008270	GATA type zinc finger transcription factor family protein	development.unspecified
Potri.018G028500		DnaJ/Hsp40 cysteine-rich domain superfamily protein	development.unspecified
Potri.006G056800			DNA.synthesis/chromatin structure
Potri.008G078500	GO:0000228,GO:0005515	sister chromatid cohesion 1 protein 4	DNA.synthesis/chromatin structure
Potri.T013000		smr (Small MutS Related) domain-containing protein	DNA.synthesis/chromatin structure
Potri.009G040700	GO:0000287,GO:0004634,GO:0006096,GO:0000015	cytosolic enolase	glycolysis.cytosolic branch.enolase
Potri.005G237900		Abscisic acid-responsive (TB2/DP1, HVA22) family protein	hormone metabolism.abscisic acid.synthesis-degradation
Potri.002G011100		O-fucosyltransferase family protein	hormone metabolism.auxin.induced-regulated-responsive-activated
Potri.010G164700		O-fucosyltransferase family protein	hormone metabolism.auxin.induced-regulated-responsive-activated
Potri.012G064200		O-fucosyltransferase family protein	hormone metabolism.auxin.induced-regulated-responsive-activated
Potri.003G045200	GO:0016787,GO:0008152	peptidase M20/M25/M40 family protein	hormone metabolism.auxin.synthesis-degradation
Potri.011G162000	GO:0005506,GO:0016491,GO:0006633,GO:0055114	fatty acid hydroxylase 1	lipid metabolism.FA desaturation.a hydroxylase
Potri.014G140900	GO:0003824,GO:0008152	acetyl-CoA synthetase	lipid metabolism.FA synthesis and FA elongation.acyl coa ligase
Potri.004G131500	GO:0009058,GO:0003824	3-ketoacyl-acyl carrier protein synthase I	lipid metabolism.FA synthesis and FA elongation.ketoacyl ACP synthase
Potri.006G004500	GO:0016491,GO:0016706,GO:0055114	oxidoreductase, 2OG-Fe(II) oxygenase family protein	misc.oxidases - copper, flavone etc
Potri.002G074000	GO:0005507,GO:0009055	plantacyanin	misc.plastocyanin-like
Potri.002G246500	GO:0016757	Nucleotide-diphospho-sugar transferases superfamily protein	misc.UDP glucosyl and glucoronyl transferases
Potri.003G105500	GO:0009058	UDP-Glycosyltransferase superfamily protein	misc.UDP glucosyl and glucoronyl transferases
Potri.008G116900	GO:0016757	galacturonosyltransferase-like 3	misc.UDP glucosyl and glucoronyl transferases
Potri.010G232000	GO:0009058	UDP-Glycosyltransferase superfamily protein	misc.UDP glucosyl and glucoronyl transferases
Potri.014G053200	GO:0016758,GO:0005789	ALG6, ALG8 glycosyltransferase family	misc.UDP glucosyl and glucoronyl transferases
Potri.017G090800	GO:0016757	galacturonosyltransferase 14	misc.UDP glucosyl and glucoronyl transferases
Potri.014G053000	GO:0046933,GO:0046961,GO:0015986,GO:0045261	ATPase, F1 complex, delta/epsilon subunit	mitochondrial electron transport / ATP synthesis.F1-ATPase
Potri.001G010600			not assigned.unknown
Potri.001G120700			not assigned.unknown
Potri.001G157300	GO:0003723	G2484-1 protein	not assigned.unknown
Potri.002G016200	GO:0055085,GO:0016021	Major facilitator superfamily protein	not assigned.unknown
Potri.002G036600	GO:0004579,GO:0018279,GO:0005789,GO:0008250	ribophorin II (RPN2) family protein	not assigned.unknown
Potri.002G227100		Protein of unknown function (DUF1068)	not assigned.unknown
Potri.002G230700		Pentatricopeptide repeat (PPR) superfamily protein	not assigned.unknown
Potri.002G237200		Family of unknown function (DUF716)	not assigned.unknown
Potri.002G245700			not assigned.unknown
Potri.003G043600		Protein of unknown function (DUF3511)	not assigned.unknown
Potri.003G107100	GO:0005515	Lipase/lipooxygenase, PLAT/LH2 family protein	not assigned.unknown
Potri.003G145600	GO:0055085,GO:0016021	Major facilitator superfamily protein	not assigned.unknown
Potri.003G168300			not assigned.unknown
Potri.004G092200		RNA polymerase II transcription elongation factor	not assigned.unknown
Potri.004G125000		EID1-like 2	not assigned.unknown
Potri.004G224200			not assigned.unknown
Potri.004G235300		embryo defective 3006	not assigned.unknown
Potri.004G235800	GO:0005783	xyloglucanase 113	not assigned.unknown
Potri.005G054500	GO:0051082,GO:0006457,GO:0016272	ABI3-interacting protein 3	not assigned.unknown
Potri.005G072000			not assigned.unknown
Potri.005G076900	GO:0005515	Lipase/lipooxygenase, PLAT/LH2 family protein	not assigned.unknown
Potri.005G216400			not assigned.unknown
Potri.006G040400			not assigned.unknown
Potri.006G208300		LETM1-like protein	not assigned.unknown
Potri.007G092400			not assigned.unknown
Potri.008G098200			not assigned.unknown
Potri.008G131800		Protein of unknown function DUF2359, transmembrane	not assigned.unknown
Potri.009G013500		hydroxyproline-rich glycoprotein family protein	not assigned.unknown
Potri.009G043600			not assigned.unknown
Potri.009G084800			not assigned.unknown
Potri.009G090400			not assigned.unknown
Potri.010G060800	GO:0005515	F-box family protein	not assigned.unknown
Potri.011G067000		Protein of unknown function (DUF688)	not assigned.unknown
Potri.011G123700	GO:0016021	Peroxisomal membrane 22 kDa (Mpv17/PMP22) family protein	not assigned.unknown
Potri.013G021500		alpha/beta-Hydrolases superfamily protein	not assigned.unknown
Potri.013G034000		S-adenosyl-L-methionine-dependent methyltransferases superfamily protein	not assigned.unknown
Potri.014G057200		Uncharacterised conserved protein (UCP012943)	not assigned.unknown
Potri.015G081100			not assigned.unknown
Potri.016G081600			not assigned.unknown
Potri.016G142900	GO:0003824,GO:0046872,GO:0004619,GO:0030145,GO:0006007,GO:0005737	Phosphoglycerate mutase, 2,3-bisphosphoglycerate-independent	not assigned.unknown
Potri.019G042500		Nucleotide-diphospho-sugar transferases superfamily protein	not assigned.unknown
Potri.009G067700	GO:0016787	pyrimidine 2	nucleotide metabolism.degradation.pyrimidine.dihydropyrimidinase
Potri.004G016900	GO:0016226	ATP binding cassette protein 1	protein.assembly and cofactor ligation
Potri.001G097500	GO:0016020	CAAX amino terminal protease family protein	protein.degradation
Potri.004G065100	GO:0005524,GO:0009378,GO:0006281,GO:0006310	P-loop containing nucleoside triphosphate hydrolases superfamily protein	protein.degradation.AAA type
Potri.001G417000	GO:0005515	homolog of yeast autophagy 18 (ATG18) F	protein.degradation.autophagy
Potri.008G036900		Cysteine proteinases superfamily protein	protein.degradation.cysteine protease
Potri.001G241300	GO:0004252,GO:0016021,GO:0006508	RHOMBOID-like 1	protein.degradation.serine protease
Potri.006G132000	GO:0016881,GO:0006464,GO:0005622	ubiquitin-protein ligase 4	protein.degradation.ubiquitin.E3.HECT
Potri.001G342200		RING domain ligase2	protein.degradation.ubiquitin.E3.RING
Potri.014G053500		RING/U-box superfamily protein	protein.degradation.ubiquitin.E3.RING
Potri.008G038700	GO:0004579,GO:0006486,GO:0005783,GO:0016021	Ribophorin I	protein.glycosylation
Potri.001G345200	GO:0016021,GO:0042765	GPI transamidase component family protein / Gaa1-like family protein	protein.postranslational modification
Potri.002G185000	GO:0003824	Protein phosphatase 2C family protein	protein.postranslational modification
Potri.007G047900	GO:0008138,GO:0006470,GO:0005515	PTEN 2	protein.postranslational modification
Potri.012G085000	GO:0005515	Octicosapeptide/Phox/Bem1p family protein	protein.postranslational modification
Potri.016G065700	GO:0004672,GO:0005524,GO:0006468	calcium-dependent protein kinase 20	protein.postranslational modification
Potri.018G066200	GO:0004379,GO:0006499	myristoyl-CoA:protein N-myristoyltransferase	protein.postranslational modification
Potri.T011000	GO:0004672,GO:0005524,GO:0006468	Protein kinase superfamily protein	protein.postranslational modification
Potri.015G076600	GO:0016773,GO:0005515,GO:0004674	ataxia-telangiectasia mutated	protein.postranslational modification.kinase
Potri.002G194700	GO:0004672,GO:0005524,GO:0006468	Protein kinase superfamily protein	protein.postranslational modification.kinase.receptor like cytoplasmatic kinase VII
Potri.003G190800	GO:0005515	Nascent polypeptide-associated complex (NAC), alpha subunit family protein	protein.synthesis.elongation
Potri.010G162800	GO:0003723,GO:0003746,GO:0043022,GO:0006452,GO:0045901,GO:0045905,GO:0008612	eukaryotic elongation factor 5A-1	protein.synthesis.initiation
Potri.017G082300	GO:0006412,GO:0005840,GO:0005622,GO:0003735	Protein of unknown function (DUF1666)	protein.synthesis.ribosomal protein.eukaryotic.60S subunit.L34
Potri.001G149300	GO:0003735,GO:0006412,GO:0005622,GO:0005840	Zinc-binding ribosomal protein family protein	protein.synthesis.ribosomal protein.eukaryotic.60S subunit.L37A
Potri.010G128500	GO:0030163	Ribosomal protein L12/ ATP-dependent Clp protease adaptor protein ClpS family protein	protein.synthesis.ribosomal protein.prokaryotic.unknown organellar.50S subunit.L7/L12
Potri.002G257000	GO:0003676,GO:0006810,GO:0005622	Nuclear transport factor 2 (NTF2) family protein with RNA binding (RRM-RBD-RNP motifs) domain	protein.targeting.nucleus
Potri.006G216400	GO:0008312,GO:0006614,GO:0048500	SRP72 RNA-binding domain	protein.targeting.secretory pathway.unspecified
Potri.007G024800	GO:0003924,GO:0005525,GO:0007264,GO:0004871,GO:0019001,GO:0007186,GO:0005634,GO:0005737,GO:0005622	ADP-ribosylation factor family protein	protein.targeting.secretory pathway.unspecified
Potri.012G106200		signal recognition particle-related / SRP-related	protein.targeting.secretory pathway.unspecified
Potri.002G198300	GO:0045454,GO:0005783	thioredoxin family protein	redox.thioredoxin
Potri.005G166300	GO:0045454,GO:0005515	tetratricopeptide repeat (TPR)-containing protein	redox.thioredoxin
Potri.009G013600	GO:0045454,GO:0016209,GO:0016491,GO:0055114	PDI-like 1-4	redox.thioredoxin.PDIL
Potri.014G102800		pre-mRNA processing ribonucleoprotein binding region-containing protein	RNA.processing
Potri.007G035500	GO:0003677,GO:0006355	AP2/B3-like transcriptional factor family protein	RNA.regulation of transcription.B3 transcription factor family
Potri.002G248500	GO:0030528,GO:0006355	basic helix-loop-helix (bHLH) DNA-binding superfamily protein	RNA.regulation of transcription.bHLH,Basic Helix-Loop-Helix family
Potri.006G039000	GO:0003700,GO:0043565,GO:0046983,GO:0006355	TGACG motif-binding factor 6	RNA.regulation of transcription.bZIP transcription factor family
Potri.016G036500	GO:0003700,GO:0043565,GO:0046983,GO:0006355	TGACG motif-binding factor 6	RNA.regulation of transcription.bZIP transcription factor family
Potri.011G105400	GO:0008270,GO:0005622	light-regulated zinc finger protein 1	RNA.regulation of transcription.C2C2(Zn) CO-like, Constans-like zinc finger family
Potri.016G006100	GO:0003677,GO:0043565,GO:0005622	nuclear factor Y, subunit B3	RNA.regulation of transcription.CCAAT box binding factor family, HAP3
Potri.007G017000	GO:0003677,GO:0046983,GO:0003700,GO:0006355,GO:0005634,GO:0043565	K-box region and MADS-box transcription factor family protein	RNA.regulation of transcription.MADS box transcription factor family
Potri.012G138300	GO:0003677,GO:0005634	methyl-CPG-binding domain protein 13	RNA.regulation of transcription.Methyl binding domain proteins
Potri.009G027300	GO:0003677	myb domain protein 48	RNA.regulation of transcription.MYB domain transcription factor family
Potri.014G117400		myb-like transcription factor family protein	RNA.regulation of transcription.MYB domain transcription factor family
Potri.001G236000			RNA.regulation of transcription.PHD finger transcription factor
Potri.001G170200	GO:0003677	TRF-like 6	RNA.regulation of transcription.putative transcription regulator
Potri.002G089400		PHD finger family protein	RNA.regulation of transcription.putative transcription regulator
Potri.004G130600	GO:0016491	Tudor/PWWP/MBT superfamily protein	RNA.regulation of transcription.PWWP domain protein
Potri.002G035900	GO:0015031	vacuolar protein sorting-associated protein 2.3	RNA.regulation of transcription.SNF7
Potri.001G141500		PLATZ transcription factor family protein	RNA.regulation of transcription.unclassified
Potri.007G045800	GO:0005515	SET domain-containing protein	RNA.regulation of transcription.unclassified
Potri.013G043300	GO:0008270	MuDR family transposase	RNA.regulation of transcription.unclassified
Potri.013G153400	GO:0003700,GO:0043565,GO:0006355	WRKY DNA-binding protein 33	RNA.regulation of transcription.WRKY domain transcription factor family
Potri.010G102000		Transcription factor TFIIE, alpha subunit	RNA.transcription
Potri.006G079300	GO:0003824	cycloartenol synthase 1	secondary metabolism.isoprenoids.terpenoids
Potri.005G147400	GO:0003824,GO:0008152	nicotinamidase 1	secondary metabolism.phenylpropanoids
Potri.010G218100	GO:0005515	IQ-domain 2	signalling.calcium
Potri.014G108200		Calcium-binding endonuclease/exonuclease/phosphatase family	signalling.calcium
Potri.015G039500	GO:0005509,GO:0007165,GO:0005578	Calcium-binding EF-hand family protein	signalling.calcium
Potri.001G236100	GO:0003924,GO:0005525,GO:0007264,GO:0005634,GO:0005737,GO:0005622	Ras-related small GTP-binding family protein	signalling.G-proteins
Potri.007G096000	GO:0005525,GO:0007264,GO:0005622	RAB GTPase homolog A4A	signalling.G-proteins
Potri.010G183300		prenylated RAB acceptor 1.B4	signalling.G-proteins
Potri.018G048600	GO:0005525,GO:0004871,GO:0019001,GO:0007186,GO:0006471	G protein alpha subunit 1	signalling.G-proteins
Potri.019G092500	GO:0003924,GO:0005525,GO:0007264,GO:0005622	RAB GTPase homolog A1F	signalling.G-proteins
Potri.011G091100	GO:0005515,GO:0004871,GO:0009416	Phototropic-responsive NPH3 family protein	signalling.light
Potri.004G117500		PLC-like phosphodiesterases superfamily protein	signalling.MAP kinases
Potri.005G149800	GO:0000287,GO:0005524,GO:0047325,GO:0052725,GO:0052726,GO:0032957,GO:0005622,GO:0035300	Inositol 1,3,4-trisphosphate 5/6-kinase family protein	signalling.phosphinositides.inositol-1,3,4-trisphosphate 5/6-kinase
Potri.010G155600	GO:0004672,GO:0005524,GO:0006468,GO:0005515	Leucine-rich repeat transmembrane protein kinase	signalling.receptor kinases.DUF 26
Potri.011G128900	GO:0004672,GO:0005524,GO:0006468,GO:0048544,GO:0005529,GO:0004674	receptor kinase 3	signalling.receptor kinases.DUF 26
Potri.003G107600	GO:0004672,GO:0005524,GO:0006468,GO:0005515	Leucine-rich repeat protein kinase family protein	signalling.receptor kinases.leucine rich repeat XI
Potri.004G049100	GO:0004672,GO:0005524,GO:0006468,GO:0005515	HAESA-like 1	signalling.receptor kinases.leucine rich repeat XI
Potri.006G108600	GO:0004672,GO:0005524,GO:0006468,GO:0005515	Leucine-rich receptor-like protein kinase family protein	signalling.receptor kinases.leucine rich repeat XI
Potri.011G169600	GO:0004672,GO:0005524,GO:0006468,GO:0005515	BRI1 like	signalling.receptor kinases.leucine rich repeat XI
Potri.002G036700	GO:0008168,GO:0008152	S-adenosyl-L-methionine-dependent methyltransferases superfamily protein	stress.abiotic.drought/salt
Potri.018G086000	GO:0004576,GO:0006486,GO:0016020	staurosporin and temperature sensitive 3-like A	stress.abiotic.drought/salt
Potri.002G078800		wound-responsive family protein	stress.abiotic.touch/wounding
Potri.002G165400	GO:0005783	Reticulon family protein	stress.biotic
Potri.003G134200			stress.biotic
Potri.019G064000			stress.biotic
Potri.010G126600	GO:0016746,GO:0008152,GO:0008415	2-oxoacid dehydrogenases acyltransferase family protein	TCA / org transformation.TCA.pyruvate DH.E2
Potri.019G084900	GO:0016746,GO:0008152,GO:0008415	2-oxoacid dehydrogenases acyltransferase family protein	TCA / org transformation.TCA.pyruvate DH.E2
Potri.006G275600		Protein kinase superfamily protein	transport.ABC transporters and multidrug resistance systems
Potri.008G066400		Transmembrane amino acid transporter family protein	transport.amino acids
Potri.003G128600	GO:0005215,GO:0006810,GO:0016020	plasma membrane intrinsic protein 1;4	transport.Major Intrinsic Proteins.PIP
Potri.001G394500	GO:0055085	Nucleotide/sugar transporter family protein	transport.metabolite transporters at the envelope membrane
Potri.006G046600	GO:0016020,GO:0055085	Nucleotide-sugar transporter family protein	transport.metabolite transporters at the envelope membrane
Potri.001G210900	GO:0006810,GO:0016021	emp24/gp25L/p24 family/GOLD family protein	transport.misc
Potri.013G114100	GO:0016020	Protein of unknown function (DUF803)	transport.nucleotides
Potri.015N010500	#N/A	#N/A	#N/A
Potri.015C000100	#N/A	#N/A	#N/A
