# Supplementary material for: A multi-omics approach reveals function of Secretory Carrier-Associated Membrane Proteins in wood formation of​ ​​Populus​​ ​trees
Source: BMC Genomics. 2018 Jan 3;19:11. doi: 10.1186/s12864-017-4411-1 (PMC5753437; doi:10.1186/s12864-017-4411-1)
Supplement: Supplementary file 3 — RNAseq analysis of wild type and PttSCAMP3 RNAi plants. (XLSX 1841 kb) [file 12864_2017_4411_MOESM3_ESM.xlsx]

## Sheet: Additional file 3
RNAseq analysis of wild type and PttSCAMP3 RNAi plants
Columns indicate: JGI V3.0 IDs. for Populus trichocarpa; RNAi vs WT depicts the direction of change where the colour blue indicates upregulation (in the bottom part of the table) and red downregulation in abundance (in the upper part of the table) in transgenic PttSCAMP3 lines compared to the wild type; P(CORR) depicts statistics whereby p(CORR) > 0.5 is significant for the downregulated and p(CO…
JGI V3.0 IDs	RNAi vs WT	P(CORR)	JGI V2.2 ID	Geneontology (GO) ID	Functional annotation	MapMan Biological process
Potri.002G066100	-1	0.884825	POPTR_0002s06670	GO:0003676	Alba DNA/RNA-binding protein	RNA.regulation of transcription.putative transcription regulator
Potri.002G026600	-1	0.875917	POPTR_0002s02810		Regulator of chromosome condensation (RCC1) family protein	cell.division
Potri.008G014700	-1	0.866107	POPTR_0008s01530	GO:0004672,GO:0005524,GO:0006468	calcium dependent protein kinase 1	signalling.calcium
Potri.003G098200	-1	0.853664	POPTR_0003s09690	GO:0004871,GO:0019001,GO:0007186	extra-large GTP-binding protein 3	signalling.G-proteins
Potri.018G044300	-1	0.851333	POPTR_0018s08040			not assigned.unknown
Potri.001G306700	-1	0.848502	POPTR_0001s31420		Protein of unknown function (DUF1278)	not assigned.unknown
Potri.001G428100	-1	0.847206		GO:0043531,GO:0006915,GO:0005524	NB-ARC domain-containing disease resistance protein	stress.biotic
Potri.007G002400	-1	0.845734	POPTR_0007s15190	GO:0005506,GO:0009055,GO:0016705,GO:0020037,GO:0055114	cytochrome P450, family 716, subfamily A, polypeptide 1	misc.cytochrome P450
Potri.006G093800	-1	0.845665	POPTR_0006s09490		Arabidopsis Inositol phosphorylceramide synthase 2	misc.acid and other phosphatases
Potri.005G181800	-1	0.845614	POPTR_0005s20420	GO:0004672,GO:0005524,GO:0006468	Protein kinase superfamily protein	signalling.receptor kinases.DUF 26
Potri.001G435700	-1	0.840577	POPTR_0001s42660		endoribonuclease L-PSP family protein	RNA.processing.ribonucleases
Potri.015G079500	-1	0.833558	POPTR_0015s09090		scramblase-related	not assigned.unknown
Potri.011G100900	-1	0.828666		GO:0005515,GO:0008060,GO:0008270,GO:0032312	ARF-GAP domain 13	RNA.regulation of transcription.C2H2 zinc finger family
Potri.006G187500	-1	0.828571			Calcineurin-like metallo-phosphoesterase superfamily protein	not assigned.unknown
Potri.014G148800	-1	0.828366	POPTR_0014s14620	GO:0003677,GO:0003916,GO:0006265,GO:0005694,GO:0003917	DNA topoisomerase, type IA, core	DNA.synthesis/chromatin structure
Potri.016G018700	-1	0.825986	POPTR_0016s02020			cell.organisation
Potri.006G085400	-1	0.822938	POPTR_0006s08550	GO:0000166,GO:0004812,GO:0005524,GO:0006418,GO:0005737,GO:0003676,GO:0006412	Class II aminoacyl-tRNA and biotin synthetases superfamily protein	protein.aa activation.aspartate-tRNA ligase
Potri.001G420400	-1	0.821946		GO:0005515	SMAD/FHA domain-containing protein	micro RNA, natural antisense etc
Potri.017G082800	-1	0.815871	POPTR_0017s11910			not assigned.unknown
Potri.011G169200	-1	0.812736	POPTR_0011s17220			not assigned.unknown
Potri.003G098100	-1	0.811186	POPTR_0003s09680	GO:0005524,GO:0016310,GO:0016301	GHMP kinase family protein	secondary metabolism.isoprenoids.mevalonate pathway.phosphomevalonate kinase
Potri.002G006700	-1	0.810179	POPTR_0002s00800	GO:0008219,GO:0016021	Seven transmembrane MLO family protein	stress.biotic.signalling.MLO-like
Potri.008G159700	-1	0.808158	POPTR_0008s15950	GO:0000287,GO:0004743,GO:0030955,GO:0006096,GO:0016830,GO:0006725	Pyruvate kinase family protein	glycolysis.plastid branch.pyruvate kinase (PK)
Potri.004G106200	-1	0.807964	POPTR_0004s10580	GO:0003824,GO:0046872	Cofactor-independent phosphoglycerate mutase	glycolysis.cytosolic branch.phosphoglycerate mutase
Potri.011G167000	-1	0.806671	POPTR_0011s16990		amino acid permease 7	transport.amino acids
Potri.001G004600	-1	0.804409	POPTR_0001s04180	GO:0051258,GO:0043234,GO:0003924,GO:0005525,GO:0006184,GO:0007017,GO:0005874	tubulin alpha-3	cell.organisation
Potri.002G171800	-1	0.803255	POPTR_0002s17280	GO:0005506,GO:0009055,GO:0016705,GO:0020037,GO:0055114	cytochrome P450, family 703, subfamily A, polypeptide 2	misc.cytochrome P450
Potri.005G028900	-1	0.799313	POPTR_0005s02860		Rab escort protein	signalling.G-proteins
Potri.T060400	-1	0.798267	POPTR_0017s01610	GO:0043531,GO:0006915,GO:0005524	NB-ARC domain-containing disease resistance protein	stress.biotic
Potri.001G132900	-1	0.797508	POPTR_0001s01510		ENHANCED DISEASE RESISTANCE 2	stress.biotic
Potri.008G008300	-1	0.796925	POPTR_0008s00860		O-fucosyltransferase family protein	hormone metabolism.auxin.induced-regulated-responsive-activated
Potri.007G043100	-1	0.79522	POPTR_0007s11110	GO:0015238,GO:0015297,GO:0006855,GO:0055085,GO:0016020	MATE efflux family protein	transport.misc
Potri.001G331000	-1	0.795094	POPTR_1814s00200	GO:0045156,GO:0009772,GO:0019684,GO:0030077	photosystem II reaction center protein D	PS.lightreaction.photosystem II.PSII polypeptide subunits
Potri.003G056500	-1	0.795062	POPTR_0003s05520		CASC3/Barentsz eIF4AIII binding	not assigned.unknown
Potri.014G120400	-1	0.794795	POPTR_0014s11550			not assigned.unknown
Potri.011G152600	-1	0.794756	POPTR_0011s15580		RING/FYVE/PHD zinc finger superfamily protein	RNA.regulation of transcription.putative transcription regulator
Potri.002G160200	-1	0.793933	POPTR_0002s16150	GO:0004672,GO:0005524,GO:0006468,GO:0004842,GO:0016567,GO:0000151	U-box domain-containing protein kinase family protein	protein.postranslational modification.kinase.receptor like cytoplasmatic kinase VII
Potri.001G094400	-1	0.792447	POPTR_0001s10340	GO:0006396,GO:0005622,GO:0006397,GO:0005634	crooked neck protein, putative / cell cycle protein, putative	cell.cycle
Potri.017G140600	-1	0.790985		GO:0004252,GO:0006508	plastid-encoded CLP P	protein.degradation.serine protease
Potri.004G076600	-1	0.790636	POPTR_0004s07480		ARM repeat superfamily protein	not assigned.unknown
Potri.018G051800	-1	0.790523		GO:0005524,GO:0016887,GO:0042626,GO:0006810,GO:0055085,GO:0016021	transporter associated with antigen processing protein 2	transport.ABC transporters and multidrug resistance systems
Potri.006G155800	-1	0.790203		GO:0016790,GO:0006633	fatty acyl-ACP thioesterases B	lipid metabolism.FA synthesis and FA elongation.ACP thioesterase
Potri.007G092400	-1	0.787558	POPTR_0007s05500			not assigned.unknown
Potri.004G196400	-1	0.786926	POPTR_0004s20730		C2H2 zinc-finger protein SERRATE (SE)	RNA.regulation of transcription.C2H2 zinc finger family
Potri.005G087100	-1	0.786092	POPTR_0005s08930	GO:0005515	26S proteasome regulatory subunit, putative (RPN5)	protein.degradation.ubiquitin.proteasom
Potri.013G076000	-1	0.784969	POPTR_0013s07330	GO:0003676,GO:0003677,GO:0006355,GO:0005634,GO:0005622,GO:0003700	GC-rich sequence DNA-binding factor-like protein with Tuftelin interacting domain	not assigned.unknown
Potri.017G146600	-1	0.782949	POPTR_0017s01160	GO:0005524,GO:0051082,GO:0006457,GO:0006950	heat shock protein 90.1	stress.abiotic.heat
Potri.004G093600	-1	0.782861	POPTR_0004s09250	GO:0003743,GO:0006413,GO:0005488	Translation initiation factor IF2/IF5	protein.synthesis.initiation
Potri.018G098900	-1	0.782231				not assigned.unknown
Potri.006G273300	-1	0.782101	POPTR_0006s28810	GO:0006886,GO:0016192,GO:0030117,GO:0005198,GO:0030126	Coatomer, beta subunit	cell.vesicle transport
Potri.016G028000	-1	0.780917	POPTR_0016s02790	GO:0005524,GO:0009378,GO:0006281,GO:0006310,GO:0016887	regulatory particle triple-A ATPase 3	protein.degradation.ubiquitin.proteasom
Potri.013G139600	-1	0.780537		GO:0055114,GO:0051287,GO:0048038,GO:0016651	NAD(P)H dehydrogenase subunit H	PS.lightreaction.cyclic electron flow-chlororespiration
Potri.013G101900	-1	0.779464	POPTR_0013s10270	GO:0008168,GO:0008152	S-adenosyl-L-methionine-dependent methyltransferases superfamily protein	Co-factor and vitamine metabolism.biotin
Potri.018G084900	-1	0.77877	POPTR_0018s09190	GO:0004672,GO:0005524,GO:0006468,GO:0003824	protein serine/threonine phosphatases;protein kinases;catalytics;cAMP-dependent protein kinase regulators;ATP binding;protein serine/threonine phosphatases	protein.postranslational modification
Potri.008G172400	-1	0.777698	POPTR_0008s17220	GO:0006355,GO:0005634	auxin-induced protein 13	RNA.regulation of transcription.Aux/IAA family
Potri.001G430000	-1	0.777604	POPTR_0049s00200	GO:0008080,GO:0016747,GO:0008152	Acyl-CoA N-acyltransferases (NAT) superfamily protein	misc.GCN5-related N-acetyltransferase
Potri.005G192900	-1	0.775321	POPTR_0005s21500	GO:0003700,GO:0043565,GO:0046983,GO:0006355	Basic-leucine zipper (bZIP) transcription factor family protein	RNA.regulation of transcription.bZIP transcription factor family
Potri.010G207500	-1	0.775263	POPTR_0010s21450	GO:0005515	F-box and associated interaction domains-containing protein	protein.degradation.ubiquitin.E3.SCF.FBOX
Potri.005G133600	-1	0.775022	POPTR_0005s14030		methyl esterase 1	misc.nitrilases, *nitrile lyases, berberine bridge enzymes, reticuline oxidases, troponine reductases
Potri.002G238600	-1	0.774863	POPTR_0002s23960	GO:0016758,GO:0008152,GO:0005975,GO:0030259	UDP-Glycosyltransferase superfamily protein
Potri.006G181900	-1	0.774587	POPTR_0006s19580	GO:0016760,GO:0030244,GO:0016020	Cellulose synthase family protein	cell wall.cellulose synthesis.cellulose synthase
Potri.019G051500	-1	0.774194	POPTR_0019s07830		RING/U-box superfamily protein	protein.degradation.ubiquitin.E3.RING
Potri.003G159200	-1	0.773963	POPTR_0003s15750		Protein of unknown function (DUF1624)	not assigned.unknown
Potri.001G287000	-1	0.773223	POPTR_0001s29380	GO:0005515,GO:0008270	Ankyrin repeat family protein with DHHC zinc finger domain	RNA.regulation of transcription.unclassified
Potri.001G243400	-1	0.772987	POPTR_0001s25020	GO:0003723	pumilio 2	not assigned.unknown
Potri.016G091600	-1	0.772145	POPTR_0016s09280	GO:0005524,GO:0009378,GO:0006281,GO:0006310,GO:0016887	ATPase, AAA-type, CDC48 protein	protein.degradation.AAA type
Potri.003G105400	-1	0.768724	POPTR_0003s10450	GO:0004672,GO:0005524,GO:0006468	Protein kinase superfamily protein	protein.postranslational modification.kinase.receptor like cytoplasmatic kinase VII
Potri.002G148600	-1	0.768369	POPTR_0002s14950		AT-hook motif nuclear-localized protein 1	RNA.regulation of transcription.putative transcription regulator
Potri.010G094100	-1	0.768223	POPTR_0010s10420	GO:0008168,GO:0008152	S-adenosyl-L-methionine-dependent methyltransferases superfamily protein	stress.abiotic.drought/salt
Potri.015G095500	-1	0.767905	POPTR_0015s10750	GO:0003676,GO:0005524,GO:0008026,GO:0004386,GO:0003677,GO:0016787	U5 small nuclear ribonucleoprotein helicase, putative	DNA.synthesis/chromatin structure
Potri.009G059200	-1	0.766946	POPTR_0009s06410	GO:0006457,GO:0005515	FKBP-type peptidyl-prolyl cis-trans isomerase family protein	protein.folding
Potri.004G169100	-1	0.763006	POPTR_0004s17630		glycine-rich protein	not assigned.unknown
Potri.005G114800	-1	0.761976	POPTR_0005s11690	GO:0016491,GO:0016706,GO:0055114	2-oxoglutarate (2OG) and Fe(II)-dependent oxygenase superfamily protein	misc.oxidases - copper, flavone etc
Potri.002G172700	-1	0.761903		GO:0005515,GO:0008565,GO:0006886,GO:0008283,GO:0008262,GO:0005737,GO:0005634	cellular apoptosis susceptibility protein, putative / importin-alpha re-exporter, putative	protein.targeting.nucleus
Potri.001G438800	-1	0.761773	POPTR_0001s42980	GO:0015979,GO:0009523,GO:0009654,GO:0042651	photosystem II subunit R	PS.lightreaction.photosystem II.PSII polypeptide subunits
Potri.005G138600	-1	0.760257	POPTR_0005s18180	GO:0003676	RNA-binding (RRM/RBD/RNP motifs) family protein	RNA.RNA binding
Potri.002G062400	-1	0.760172	POPTR_0002s06310	GO:0003924,GO:0005525,GO:0007264,GO:0005634,GO:0005737,GO:0005622	RAB GTPase homolog G3A	signalling.G-proteins
Potri.004G127400	-1	0.759096	POPTR_0023s00630			not assigned.unknown
Potri.014G146600	-1	0.758342	POPTR_0014s14370	GO:0004568,GO:0006032,GO:0016998	Chitinase family protein	stress.biotic
Potri.006G100200	-1	0.758002	POPTR_0006s10100		LMBR1-like membrane protein	not assigned.unknown
Potri.012G037100	-1	0.756135	POPTR_0012s03410	GO:0005515	Stabilizer of iron transporter SufD / Polynucleotidyl transferase	RNA.regulation of transcription.Argonaute
Potri.014G053200	-1	0.755593	POPTR_0014s05210	GO:0016758,GO:0005789	ALG6, ALG8 glycosyltransferase family	misc.UDP glucosyl and glucoronyl transferases
Potri.008G204900	-1	0.755085	POPTR_0008s20940	GO:0016491,GO:0008152,GO:0003854,GO:0016616,GO:0006694,GO:0055114,GO:0003824,GO:0050662,GO:0044237	NAD(P)-binding Rossmann-fold superfamily protein	tetrapyrrole synthesis.divinyl chlorophyllide-a 8-vinyl-reductase
Potri.008G055500	-1	0.754257	POPTR_0008s05560		actin-11	cell.organisation
Potri.010G253500	-1	0.75344	POPTR_0010s26000	GO:0005524,GO:0016820,GO:0015991,GO:0033178,GO:0046933,GO:0046961,GO:0015992,GO:0046034,GO:0016469	vacuolar ATP synthase subunit A	transport.p- and v-ATPases.H+-transporting two-sector ATPase
Potri.018G105900	-1	0.752499	POPTR_0018s11500	GO:0005525,GO:0006614,GO:0003924,GO:0005047,GO:0006184,GO:0006886,GO:0005785	signal recognition particle receptor alpha subunit family protein	protein.targeting.secretory pathway.unspecified
Potri.003G220300	-1	0.751795	POPTR_0003s21080	GO:0051258,GO:0043234,GO:0003924,GO:0005525,GO:0006184,GO:0007017,GO:0005874	tubulin alpha-3	cell.organisation
Potri.001G072800	-1	0.751402	POPTR_0001s12500	GO:0019867	translocon at the outer envelope membrane of chloroplasts 75-III	protein.targeting.chloroplast
Potri.001G139700	-1	0.750008	POPTR_0001s02220	GO:0005524,GO:0016887,GO:0042626,GO:0006810,GO:0055085,GO:0016021	P-glycoprotein 2	transport.ABC transporters and multidrug resistance systems
Potri.014G018500	-1	0.749712	POPTR_0014s01880	GO:0005634	Polynucleotidyl transferase, ribonuclease H-like superfamily protein	RNA.processing.ribonucleases
Potri.005G003200	-1	0.749571	POPTR_0005s00500		Pentatricopeptide repeat (PPR) superfamily protein	development.unspecified
Potri.014G009600	-1	0.748866	POPTR_0014s00680	GO:0005515,GO:0043531,GO:0006915,GO:0005524	NB-ARC domain-containing disease resistance protein	stress.biotic
Potri.009G060800	-1	0.748564	POPTR_0009s06560	GO:0016760,GO:0030244,GO:0016020	Cellulose synthase family protein	cell wall.cellulose synthesis.cellulose synthase
Potri.012G069000	-1	0.748462	POPTR_0012s07080	GO:0008168,GO:0008152	S-adenosyl-L-methionine-dependent methyltransferases superfamily protein	stress.abiotic.drought/salt
Potri.012G003700	-1	0.748293	POPTR_0012s01800	GO:0004672,GO:0005524,GO:0006468	cyclin-dependent kinase C;1	protein.postranslational modification
Potri.006G144500	-1	0.74771	POPTR_0006s14680	GO:0004553,GO:0005975,GO:0005529,GO:0004565,GO:0009341	beta galactosidase 1	misc.gluco-, galacto- and mannosidases.beta-galactosidase
Potri.012G049200	-1	0.747687	POPTR_0012s04660	GO:0005515	transducin family protein / WD-40 repeat family protein	development.unspecified
Potri.001G350800	-1	0.74563	POPTR_0001s34720	GO:0003723	CRM family member 2	development.unspecified
Potri.018G020400	-1	0.744725	POPTR_0018s02410			not assigned.unknown
Potri.005G027600	-1	0.742803	POPTR_0005s02770	GO:0016760,GO:0030244,GO:0016020	cellulose synthase 6	cell wall.cellulose synthesis.cellulose synthase
Potri.001G446300	-1	0.742594	POPTR_0001s43545	GO:0043531,GO:0006915,GO:0005524	NB-ARC domain-containing disease resistance protein	stress.biotic
Potri.T031400	-1	0.742501				not assigned.unknown
Potri.010G125400	-1	0.742398	POPTR_0010s13520	GO:0016491,GO:0008152,GO:0003854,GO:0016616,GO:0006694,GO:0055114,GO:0003824,GO:0050662,GO:0044237,GO:0009058	NAD(P)-binding Rossmann-fold superfamily protein	secondary metabolism.flavonoids.dihydroflavonols.dihydroflavonol 4-reductase
Potri.018G106800	-1	0.74225	POPTR_0018s11600	GO:0004177,GO:0006508,GO:0005622	Cytosol aminopeptidase family protein	protein.degradation
Potri.003G123300	-1	0.741818	POPTR_0003s12350		Zinc finger, C3HC4 type (RING finger) family protein	protein.degradation.ubiquitin.E3.RING
Potri.011G119700	-1	0.741795	POPTR_0011s12040		proton pump interactor 1	transport
Potri.002G048800	-1	0.741789	POPTR_0002s04950			not assigned.unknown
Potri.004G059600	-1	0.741122	POPTR_0004s05830	GO:0016760,GO:0030244,GO:0016020	cellulose synthase family protein	cell wall.cellulose synthesis.cellulose synthase
Potri.009G016500	-1	0.74065		GO:0016168,GO:0009767,GO:0019684,GO:0009521,GO:0016020	photosystem II reaction center protein C	PS.lightreaction.photosystem II.PSII polypeptide subunits
Potri.012G128900	-1	0.740438	POPTR_0012s14410		Protein of unknown function (DUF1442)	not assigned.unknown
Potri.010G227700	-1	0.739486	POPTR_0010s23440	GO:0004185,GO:0006508	SERINE CARBOXYPEPTIDASE-LIKE 49	protein.degradation.serine protease
Potri.009G121400	-1	0.739377	POPTR_0009s12430	GO:0015078,GO:0015991,GO:0033177	vacuolar proton ATPase A3	transport.p- and v-ATPases
Potri.001G252100	-1	0.739	POPTR_0001s25910	GO:0005515,GO:0004435,GO:0006629,GO:0007165,GO:0035556,GO:0004629	phosphatidylinositol-speciwc phospholipase C4	signalling.phosphinositides.phosphoinositide phospholipase C
Potri.013G105300	-1	0.738927	POPTR_0013s11000		T-complex protein 11	not assigned.unknown
Potri.018G031500	-1	0.738171	POPTR_0018s01380	GO:0003723	Alpha-L RNA-binding motif/Ribosomal protein S4 family protein	protein.synthesis.ribosomal protein.prokaryotic.mitochondrion.30S subunit.S4
Potri.003G097100	-1	0.738146	POPTR_0003s09580	GO:0016760,GO:0030244,GO:0016020	cellulose synthase-like D3	cell wall.cellulose synthesis.cellulose synthase
Potri.017G090200	-1	0.73763	POPTR_0017s12600	GO:0005516	Plant calmodulin-binding protein-related	signalling.calcium
Potri.015G092700	-1	0.737598	POPTR_0015s10480	GO:0004177,GO:0008270,GO:0006508	Zn-dependent exopeptidases superfamily protein	protein.degradation.aspartate protease
Potri.003G055800	-1	0.73756	POPTR_0003s05450	GO:0005524	Heat shock protein 70 (Hsp 70) family protein	stress.abiotic.heat
Potri.008G065200	-1	0.737377	POPTR_0008s06540	GO:0005515	RP non-ATPase subunit 8A	protein.degradation.ubiquitin.proteasom
Potri.004G195300	-1	0.736567	POPTR_0004s20620	GO:0005524,GO:0044267,GO:0051082,GO:0006457	TCP-1/cpn60 chaperonin family protein	protein.folding
Potri.001G018900	-1	0.735759	POPTR_0001s05630		WIP domain protein 5	RNA.regulation of transcription.C2H2 zinc finger family
Potri.001G276700	-1	0.73574	POPTR_0001s28340	GO:0004190,GO:0016021	signal peptide peptidase	protein.degradation
Potri.005G237700	-1	0.73554	POPTR_0005s25890	GO:0004553,GO:0005975	glycosyl hydrolase 9B5	cell wall.degradation.cellulases and beta -1,4-glucanases
Potri.013G152900	-1	0.734934	POPTR_0013s14910	GO:0006887,GO:0000145	exocyst subunit exo70 family protein B1	cell.vesicle transport
Potri.014G161400	-1	0.73469	POPTR_1178s00200	GO:0004672,GO:0005524,GO:0006468	CBL-interacting protein kinase 25	not assigned.unknown
Potri.008G177400	-1	0.73468	POPTR_0008s17740		Cysteine proteinases superfamily protein	protein.degradation.cysteine protease
Potri.014G042400	-1	0.733992	POPTR_0014s04190			not assigned.unknown
Potri.011G049500	-1	0.732379	POPTR_0011s04920	GO:0005198,GO:0006886,GO:0016192,GO:0030130,GO:0030132	Clathrin light chain protein	not assigned.unknown
Potri.T059600	-1	0.731592	POPTR_0017s01480	GO:0016021	Endomembrane protein 70 protein family	DNA.unspecified
Potri.006G154300	-1	0.731218	POPTR_0006s15920		Protein of unknown function (DUF1644)	protein.degradation.ubiquitin.E3.RING
Potri.006G183600	-1	0.730649	POPTR_0006s19720	GO:0005525,GO:0006614,GO:0003924,GO:0005047,GO:0006184,GO:0006886,GO:0005785	signal recognition particle receptor alpha subunit family protein	protein.targeting.secretory pathway.unspecified
Potri.004G022500	-1	0.730578	POPTR_0004s02170	GO:0008081,GO:0006281,GO:0005634	tyrosyl-DNA phosphodiesterase-related	not assigned.unknown
Potri.015G105100	-1	0.7294	POPTR_0015s11640	GO:0005524,GO:0008134,GO:0006355,GO:0005515,GO:0019538,GO:0016887,GO:0006289,GO:0004518,GO:0003677	CLPC homologue 1	protein.degradation.serine protease
Potri.013G127800	-1	0.72936	POPTR_0013s13150	GO:0003824,GO:0030170,GO:0008152	O-acetylserine (thiol) lyase B	amino acid metabolism.synthesis.serine-glycine-cysteine group.cysteine.OASTL
Potri.009G157400	-1	0.728688	POPTR_0009s15910	GO:0005524,GO:0044267,GO:0051082,GO:0006457	TCP-1/cpn60 chaperonin family protein	protein.folding
Potri.006G129900	-1	0.728622	POPTR_0006s13190	GO:0004601,GO:0020037,GO:0006979,GO:0055114	Peroxidase superfamily protein	misc.peroxidases
Potri.015G122800	-1	0.728059	POPTR_0015s15190	GO:0005524,GO:0044267	TCP-1/cpn60 chaperonin family protein	protein.folding
Potri.004G093200	-1	0.72789	POPTR_0004s09210	GO:0055085,GO:0016021	Auxin efflux carrier family protein	transport.misc
Potri.T122100	-1	0.727775			Pre-rRNA-processing protein TSR2, conserved region	not assigned.unknown
Potri.006G183800	-1	0.727745	POPTR_0006s19740			not assigned.unknown
Potri.005G250000	-1	0.727591	POPTR_0005s27140			not assigned.unknown
Potri.008G100800	-1	0.727177	POPTR_0008s10020	GO:0016491,GO:0050660,GO:0055114,GO:0009055,GO:0008033,GO:0045454,GO:0005737,GO:0004148	lipoamide dehydrogenase 2	TCA / org transformation.TCA.pyruvate DH.E3
Potri.001G233400	-1	0.726236	POPTR_0001s23990	GO:0000166,GO:0046872,GO:0003824,GO:0008152,GO:0016020,GO:0015662,GO:0006812,GO:0006754	endomembrane-type CA-ATPase 4	signalling.calcium
Potri.008G147800	-1	0.726041	POPTR_0008s14720	GO:0008168,GO:0008152	S-adenosyl-L-methionine-dependent methyltransferases superfamily protein	stress.abiotic.drought/salt
Potri.008G132200	-1	0.725978	POPTR_0008s13150		Protein of unknown function, DUF593	not assigned.unknown
Potri.001G302100	-1	0.725914	POPTR_0001s30950	GO:0008234,GO:0006508	Granulin repeat cysteine protease family protein	protein.degradation.cysteine protease
Potri.001G206700	-1	0.725851	POPTR_0001s21420	GO:0004672,GO:0005524,GO:0006468,GO:0005515	BRI1-associated receptor kinase	protein.postranslational modification.kinase.receptor like cytoplasmatic kinase VII
Potri.017G036200	-1	0.725521	POPTR_0017s06400	GO:0000398,GO:0000245	spliceosome protein-related	not assigned.unknown
Potri.001G001500	-1	0.725441	POPTR_0001s03880		RING/U-box superfamily protein	protein.degradation.ubiquitin.E3.RING
Potri.004G074700	-1	0.725234	POPTR_0004s07300		Tetratricopeptide repeat (TPR)-like superfamily protein	protein.postranslational modification
Potri.013G096600	-1	0.725234	POPTR_0013s08910	GO:0003743,GO:0006413	eukaryotic translation initiation factor SUI1 family protein	protein.synthesis.initiation
Potri.016G116200	-1	0.725162	POPTR_0016s12350		LMBR1-like membrane protein	not assigned.unknown
Potri.005G180700	-1	0.725062	POPTR_0005s20290	GO:0006284,GO:0003684,GO:0008534,GO:0006289	8-oxoguanine-DNA glycosylase 1	DNA.repair
Potri.015G037800	-1	0.724871	POPTR_0015s04650	GO:0016491,GO:0050660,GO:0055114,GO:0045454,GO:0005737	glutathione reductase	redox.ascorbate and glutathione.glutathione
Potri.001G292400	-1	0.723897				not assigned.unknown
Potri.003G141000	-1	0.723671	POPTR_0003s14090	GO:0003924,GO:0005525	dynamin-like protein	misc.dynamin
Potri.014G035700	-1	0.723411	POPTR_0014s03500	GO:0005515,GO:0043531,GO:0006915,GO:0005524	ADR1-like 1	stress.biotic.PR-proteins
Potri.017G001200	-1	0.723146	POPTR_0017s00420		guanosine nucleotide diphosphate dissociation inhibitor 1	signalling.G-proteins
Potri.002G136900	-1	0.722959	POPTR_0002s13770		Small nuclear ribonucleoprotein family protein	RNA.processing
Potri.012G085600	-1	0.722799	POPTR_0012s08760	GO:0005515	plant intracellular ras group-related LRR 9	stress.biotic
Potri.010G052600	-1	0.722746	POPTR_0010s06250			cell.organisation
Potri.006G131100	-1	0.722488	POPTR_0006s13330	GO:0005515	IQ-domain 2	signalling.calcium
Potri.006G275200	-1	0.722359	POPTR_0006s29010			not assigned.unknown
Potri.002G005600	-1	0.722286	POPTR_0002s00710		TRF-like 10	DNA.unspecified
Potri.007G052800	-1	0.720837	POPTR_0007s10100	GO:0004672,GO:0005524,GO:0006468	casein kinase alpha 1	protein.postranslational modification
Potri.009G022100	-1	0.720654				not assigned.unknown
Potri.005G231700	-1	0.719875	POPTR_0005s25320	GO:0005524,GO:0009378,GO:0006281,GO:0006310,GO:0016887	AAA-type ATPase family protein	protein.degradation.ubiquitin.proteasom
Potri.010G032700	-1	0.718703		GO:0016168,GO:0009767,GO:0019684,GO:0009521,GO:0016020	photosystem II reaction center protein C	PS.lightreaction.photosystem II.PSII polypeptide subunits
Potri.003G145200	-1	0.718198	POPTR_0003s14510	GO:0005515	UBX domain-containing protein	protein.degradation
Potri.001G137200	-1	0.71818	POPTR_0001s01980		WWE protein-protein interaction domain protein family	stress.abiotic.drought/salt
Potri.014G196600	-1	0.718115	POPTR_0014s18350	GO:0004672,GO:0005524,GO:0006468,GO:0005515	Leucine-rich repeat protein kinase family protein	protein.postranslational modification.kinase.receptor like cytoplasmatic kinase VII
Potri.008G078600	-1	0.71705	POPTR_0008s07800		LETM1-like protein	signalling.calcium
Potri.T120300	-1	0.716725	POPTR_0004s07400	GO:0016021	Endomembrane protein 70 protein family	DNA.unspecified
Potri.014G188300	-1	0.716318		GO:0016168,GO:0009767,GO:0019684,GO:0009521,GO:0016020	photosystem II reaction center protein C	PS.lightreaction.photosystem II.PSII polypeptide subunits
Potri.002G000500	-1	0.715802	POPTR_0002s00280	GO:0016020,GO:0055085	Nucleotide-sugar transporter family protein	transport.sugars
Potri.002G228300	-1	0.714993	POPTR_0002s21340	GO:0004190,GO:0006508,GO:0006629	aspartic proteinase A1	protein.degradation.aspartate protease
Potri.015G063600	-1	0.714148	POPTR_0015s07490	GO:0005515	IQ-domain 31	signalling.calcium
Potri.004G054000	-1	0.713478	POPTR_0004s05320		Tetratricopeptide repeat (TPR)-like superfamily protein	RNA.processing
Potri.013G057300	-1	0.713148	POPTR_0013s05390			not assigned.unknown
Potri.014G121800	-1	0.713128	POPTR_0014s11690	GO:0005524,GO:0030983,GO:0006298	MUTS homolog 6	DNA.repair
Potri.006G247000	-1	0.712893	POPTR_0006s26310		RING/U-box superfamily protein	protein.degradation.ubiquitin.E3.RING
Potri.006G242000	-1	0.71239	POPTR_0006s25870	GO:0004298,GO:0051603,GO:0005839	20S proteasome beta subunit G1	protein.degradation.ubiquitin.proteasom
Potri.017G054400	-1	0.712067	POPTR_0017s08150		26S proteasome regulatory complex, non-ATPase subcomplex, Rpn2/Psmd1 subunit	protein.degradation.ubiquitin.proteasom
Potri.013G138900	-1	0.711802		GO:0006412,GO:0005840,GO:0005622,GO:0003735	Ribosomal protein S7p/S5e family protein	protein.synthesis.ribosomal protein.prokaryotic.chloroplast.30S subunit.S7
Potri.009G162100	-1	0.711519	POPTR_0009s16360		Tetratricopeptide repeat (TPR)-like superfamily protein	development.unspecified
Potri.001G183600	-1	0.711074	POPTR_0001s18410			development.late embryogenesis abundant
Potri.019G087600	-1	0.710918				not assigned.unknown
Potri.014G169600	-1	0.710864	POPTR_0014s16750	GO:0003824,GO:0008152	AMP-dependent synthetase and ligase family protein	lipid metabolism.FA synthesis and FA elongation.long chain fatty acid CoA ligase
Potri.001G317500	-1	0.710537	POPTR_0001s32490	GO:0000166,GO:0004812,GO:0005524,GO:0006418,GO:0005737,GO:0000049,GO:0006412	methionine--tRNA ligase, putative / methionyl-tRNA synthetase, putative / MetRS, putative	protein.aa activation.methionine-tRNA ligase
Potri.001G399400	-1	0.710375	POPTR_0001s41010		proton pump interactor 1	transport
Potri.004G087900	-1	0.710322	POPTR_0004s08630		pfkB-like carbohydrate kinase family protein	not assigned.unknown
Potri.002G017800	-1	0.710022	POPTR_0002s01940	GO:0005515,GO:0030234,GO:0042176,GO:0000502	PAM domain (PCI/PINT associated module) protein	protein.degradation.ubiquitin.proteasom
Potri.004G026800	-1	0.709737	POPTR_1093s00200		phosphoinositide binding	protein.degradation.ubiquitin.E3.RING
Potri.007G026400	-1	0.709488	POPTR_0007s12750	GO:0009055,GO:0016491,GO:0055114	succinate dehydrogenase 1-1	TCA / org transformation.TCA.succinate dehydrogenase
Potri.002G259600	-1	0.709281	POPTR_0002s26120	GO:0003824,GO:0008152	ATP citrate lyase (ACL) family protein	TCA / org transformation.TCA.succinyl-CoA ligase
Potri.001G190400	-1	0.708858	POPTR_0001s19130	GO:0005524,GO:0016773,GO:0005975	hexokinase 2	major CHO metabolism.degradation.sucrose.hexokinase
Potri.019G087700	-1	0.708713	POPTR_0019s11740	GO:0004672,GO:0005524,GO:0006468,GO:0005515	somatic embryogenesis receptor-like kinase 1	protein.postranslational modification.kinase.receptor like cytoplasmatic kinase VII
Potri.005G034100	-1	0.708708	POPTR_0005s03700			not assigned.unknown
Potri.002G221400	-1	0.708663	POPTR_0002s22220	GO:0016020,GO:0009765	photosystem II light harvesting complex gene 2.2	PS.lightreaction.photosystem II.LHC-II
Potri.002G259900	-1	0.708304	POPTR_0002s26150	GO:0022857,GO:0055085,GO:0016021	Major facilitator superfamily protein	transport.sugars
Potri.017G100300	-1	0.708216	POPTR_0017s13460			not assigned.unknown
Potri.012G034800	-1	0.708055	POPTR_0012s01060	GO:0006810,GO:0005643	Nucleoporin interacting component (Nup93/Nic96-like) family protein	protein.targeting.nucleus
Potri.016G057000	-1	0.707639	POPTR_0016s05740	GO:0016757	Glycosyltransferase family 61 protein	not assigned.unknown
Potri.002G197900	-1	0.706764	POPTR_0002s19900	GO:0004806,GO:0006629	alpha/beta-Hydrolases superfamily protein	lipid metabolism.lipid degradation.lipases.triacylglycerol lipase
Potri.015G039500	-1	0.706598	POPTR_0015s04470	GO:0005509,GO:0007165,GO:0005578	Calcium-binding EF-hand family protein	signalling.calcium
Potri.015G035600	-1	0.706475	POPTR_0015s04900	GO:0004672,GO:0005524,GO:0006468	Protein kinase superfamily protein	protein.postranslational modification
Potri.004G082900	-1	0.706436	POPTR_0004s08120	GO:0016485,GO:0016021	Zn-dependent exopeptidases superfamily protein	transport.misc
Potri.006G004400	-1	0.706227	POPTR_0006s00630	GO:0016747,GO:0008152	Thiolase family protein	secondary metabolism.isoprenoids.mevalonate pathway.acetyl-CoA C-acyltransferase
Potri.011G043500	-1	0.706222	POPTR_0011s04330	GO:0004143,GO:0007205	sphingosine kinase 1
Potri.T010800	-1	0.706159	POPTR_0019s00810	GO:0016758,GO:0008152	UDP-glucosyl transferase 88A1	misc.UDP glucosyl and glucoronyl transferases
Potri.001G128800	-1	0.704852	POPTR_0001s01100	GO:0005515	SH3 domain-containing protein	cell.vesicle transport
Potri.013G095100	-1	0.704609	POPTR_0013s09080		RING/U-box superfamily protein	protein.degradation.ubiquitin.E3.RING
Potri.006G276900	-1	0.704517	POPTR_0006s29170		myosin heavy chain-related	cell.organisation
Potri.019G124300	-1	0.704452		GO:0016491,GO:0055114,GO:0005507	laccase 3	secondary metabolism.simple phenols
Potri.001G139900	-1	0.704335	POPTR_0001s02240	GO:0003677	myb domain protein 9	RNA.regulation of transcription.MYB domain transcription factor family
Potri.007G029700	-1	0.704331	POPTR_0007s12430	GO:0009987,GO:0016787	aminopeptidase P1	protein.degradation
Potri.018G073400	-1	0.704177			RING/FYVE/PHD zinc finger superfamily protein	protein.degradation.ubiquitin.E3.RING
Potri.002G260600	-1	0.703623		GO:0008168,GO:0008152	S-adenosyl-L-methionine-dependent methyltransferases superfamily protein	stress.abiotic.drought/salt
Potri.009G067000	-1	0.703546	POPTR_0009s07140		Pentatricopeptide repeat (PPR) superfamily protein	RNA.regulation of transcription.MYB domain transcription factor family
Potri.016G094200	-1	0.703435	POPTR_0016s11450	GO:0005506,GO:0009055,GO:0020037,GO:0015979,GO:0031361	photosynthetic electron transfer A	PS.lightreaction.cytochrome b6/f.apocytochrome f (CYF)
Potri.005G186600	-1	0.703185	POPTR_0005s20900		Polynucleotidyl transferase, ribonuclease H-like superfamily protein	RNA.processing.ribonucleases
Potri.014G069400	-1	0.702863	POPTR_0014s06500	GO:0005515	Transducin/WD40 repeat-like superfamily protein	development.unspecified
Potri.001G353100	-1	0.702861	POPTR_0001s34440		Kinase-related protein of unknown function (DUF1296)	not assigned.unknown
Potri.010G091100	-1	0.702818	POPTR_0010s10150		RAN GTPase activating protein 2	signalling.G-proteins
Potri.006G061800	-1	0.70259	POPTR_0006s06050	GO:0005515,GO:0008270	Ankyrin repeat family protein with DHHC zinc finger domain	RNA.regulation of transcription.unclassified
Potri.018G107000	-1	0.702413	POPTR_0018s11630	GO:0003700,GO:0043565,GO:0006355	WRKY DNA-binding protein 32	RNA.regulation of transcription.WRKY domain transcription factor family
Potri.001G090700	-1	0.701778	POPTR_0001s10700	GO:0016491,GO:0008152,GO:0003854,GO:0016616,GO:0006694,GO:0055114,GO:0003824,GO:0050662,GO:0044237,GO:0009058,GO:0008831,GO:0045226,GO:0006012,GO:0003978	UDP-D-glucose/UDP-D-galactose 4-epimerase 5	cell wall.precursor synthesis.UGE
Potri.017G087200	-1	0.701406	POPTR_0017s12290			not assigned.unknown
Potri.006G225100	-1	0.70122	POPTR_0006s24150	GO:0008318,GO:0018342	RAB geranylgeranyl transferase alpha subunit 1	secondary metabolism.isoprenoids.non-mevalonate pathway
Potri.003G056400	-1	0.700349	POPTR_0003s05510	GO:0046907,GO:0005643	NUP50 (Nucleoporin 50 kDa) protein	signalling.G-proteins
Potri.016G089300	-1	0.700325	POPTR_0016s09070	GO:0046912,GO:0044262	citrate synthase 2	gluconeogenesis / glyoxylate cycle.citrate synthase
Potri.005G087500	-1	0.700096	POPTR_0005s08970	GO:0016760,GO:0030244,GO:0016020	cellulose synthase 6	cell wall.cellulose synthesis.cellulose synthase
Potri.013G141600	-1	0.699742				protein.assembly and cofactor ligation
Potri.014G191100	-1	0.698878	POPTR_0014s18930			not assigned.unknown
Potri.010G004500	-1	0.698837	POPTR_0010s00710	GO:0005515	Galactose oxidase/kelch repeat superfamily protein	protein.degradation.ubiquitin.E3.SCF.FBOX
Potri.014G095300	-1	0.698574	POPTR_0014s09100	GO:0004672,GO:0005524,GO:0006468,GO:0005515	SPA (suppressor of phyA-105) protein family	signalling.light
Potri.T013800	-1	0.698366		GO:0043531,GO:0006915,GO:0005524	NB-ARC domain-containing disease resistance protein	stress.biotic
Potri.003G174000	-1	0.697846	POPTR_0003s17260	GO:0005515	RING/FYVE/PHD zinc finger superfamily protein	RNA.regulation of transcription.putative transcription regulator
Potri.001G356900	-1	0.697791	POPTR_0001s36700	GO:0004190,GO:0006508,GO:0006629	aspartic proteinase A1	protein.degradation.aspartate protease
Potri.009G099400	-1	0.697007	POPTR_0009s10230		RING/U-box superfamily protein	protein.degradation.ubiquitin.E3.RING
Potri.005G024700	-1	0.696841	POPTR_0005s02460		RING/U-box superfamily protein	protein.degradation.ubiquitin.E3.RING
Potri.007G010700	-1	0.696677	POPTR_0007s14320	GO:0003777,GO:0005524,GO:0007018	kinesin like protein for actin based chloroplast movement 1	cell.organisation
Potri.001G085200	-1	0.696584	POPTR_0001s11230	GO:0008168,GO:0006139	mRNAadenosine methylase	C1-metabolism
Potri.005G020400	-1	0.6952	POPTR_0005s02030	GO:0005515,GO:0008565,GO:0006606,GO:0005634,GO:0005737,GO:0006886,GO:0005643	importin alpha isoform 1	protein.targeting.nucleus
Potri.009G075700	-1	0.695073	POPTR_0009s07950	GO:0003824,GO:0005524,GO:0008641,GO:0006464	ubiquitin-activating enzyme 1	protein.degradation.ubiquitin.E1
Potri.006G056800	-1	0.694386	POPTR_0006s05550			DNA.synthesis/chromatin structure
Potri.003G218600	-1	0.693886	POPTR_0003s21240	GO:0003676	SC35-like splicing factor 30A	RNA.processing.splicing
Potri.005G207800	-1	0.693767				not assigned.unknown
Potri.003G007600	-1	0.693647		GO:0005506,GO:0009055,GO:0016705,GO:0020037,GO:0055114	cytochrome P450, family 81, subfamily D, polypeptide 8	misc.cytochrome P450
Potri.T061000	-1	0.693553			PPPDE putative thiol peptidase family protein	hormone metabolism.ethylene.signal transduction
Potri.013G068100	-1	0.693465	POPTR_0013s06440	GO:0003723,GO:0004826,GO:0000287,GO:0005524,GO:0006432,GO:0006412	tRNA synthetase beta subunit family protein	protein.aa activation.phenylalanine-tRNA ligase
Potri.014G115000	-1	0.693416	POPTR_0014s11030	GO:0004553,GO:0005975,GO:0016762,GO:0006073,GO:0005618,GO:0048046	xyloglucan:xyloglucosyl transferase 33	cell wall.modification
Potri.004G120500	-1	0.69325	POPTR_0004s11970	GO:0004672,GO:0005524,GO:0006468,GO:0005515	receptor-like protein kinase 2	protein.postranslational modification.kinase.receptor like cytoplasmatic kinase VII
Potri.001G315200	-1	0.693081	POPTR_0001s32240	GO:0005515,GO:0003677,GO:0005622	HMG (high mobility group) box protein with ARID/BRIGHT DNA-binding domain	RNA.regulation of transcription.Nucleosome/chromatin assembly factor group
Potri.002G199600	-1	0.692659	POPTR_0002s20060	GO:0005515,GO:0008565,GO:0006606,GO:0005634,GO:0005737,GO:0006886,GO:0005643	importin alpha isoform 1	protein.targeting.nucleus
Potri.005G033700	-1	0.691782	POPTR_0005s03670	GO:0005525,GO:0007264,GO:0005622	MIRO-related GTP-ase 1	signalling.G-proteins
Potri.002G055000	-1	0.691619	POPTR_0002s05590	GO:0006355,GO:0005634,GO:0003677,GO:0009725	auxin response factor 8	RNA.regulation of transcription.ARF, Auxin Response Factor family
Potri.009G058100	-1	0.691554	POPTR_0009s06320		alpha-N-acetylglucosaminidase family / NAGLU family	misc.nitrilases, *nitrile lyases, berberine bridge enzymes, reticuline oxidases, troponine reductases
Potri.011G081200	-1	0.6914	POPTR_0011s02570	GO:0008270,GO:0005634	IAP-like protein 1	not assigned.unknown
Potri.002G026700	-1	0.690996	POPTR_0002s02820		basic pentacysteine 6	RNA.regulation of transcription
Potri.004G112000	-1	0.690936				not assigned.unknown
Potri.004G084700	-1	0.690882	POPTR_0004s08310	GO:0030528,GO:0008270,GO:0006355,GO:0006352	zinc ion binding;transcription regulators	RNA.regulation of transcription.General Transcription
Potri.012G085500	-1	0.690631		GO:0005515	ubiquitin-associated (UBA)/TS-N domain-containing protein / octicosapeptide/Phox/Bemp1 (PB1) domain-containing protein	protein.degradation.ubiquitin
Potri.018G090600	-1	0.690088	POPTR_0018s09780	GO:0000166,GO:0004812,GO:0005524,GO:0006418,GO:0005737,GO:0003676,GO:0006412	lysyl-tRNA synthetase 1	protein.aa activation.lysine-tRNA ligase
Potri.018G072700	-1	0.690007	POPTR_0018s06290	GO:0016790,GO:0006633	fatty acyl-ACP thioesterases B	lipid metabolism.FA synthesis and FA elongation.ACP thioesterase
Potri.015G034600	-1	0.689915	POPTR_0015s05020	GO:0016740,GO:0030170,GO:0009058,GO:0016769	long-chain base1
Potri.001G323500	-1	0.689398	POPTR_0001s33080	GO:0008270,GO:0005622,GO:0005515	B-box type zinc finger protein with CCT domain	RNA.regulation of transcription.C2C2(Zn) CO-like, Constans-like zinc finger family
Potri.001G357900	-1	0.689312	POPTR_0001s36830	GO:0003676,GO:0005634	damaged DNA binding protein 1A	stress.abiotic.light
Potri.014G031500	-1	0.689272		GO:0003824	Protein phosphatase 2C family protein	protein.postranslational modification
Potri.018G030900	-1	0.688819	POPTR_0018s01400	GO:0005525,GO:0007264,GO:0003723,GO:0003724,GO:0005622	RAN GTPase 3	signalling.G-proteins
Potri.018G003700	-1	0.688627	POPTR_0018s03920		myosin heavy chain-related	cell.organisation
Potri.010G213300	-1	0.688506	POPTR_0010s22020		Pre-mRNA-splicing factor 3	RNA.processing
Potri.002G179600	-1	0.688477	POPTR_0002s18030	GO:0006887,GO:0048278,GO:0005737		not assigned.unknown
Potri.006G242200	-1	0.688302	POPTR_0006s25890		Tetratricopeptide repeat (TPR)-like superfamily protein	development.unspecified
Potri.002G241100	-1	0.687546	POPTR_0002s24220	GO:0005525,GO:0015093,GO:0015684,GO:0016021,GO:0005622	GTP-binding family protein	signalling.G-proteins
Potri.012G141200	-1	0.687159	POPTR_0012s13200		Myosin heavy chain-related protein	protein.targeting.secretory pathway.unspecified
Potri.001G034000	-1	0.686697	POPTR_0001s07120	GO:0008107,GO:0042546,GO:0016020	fucosyltransferase 9	cell wall.hemicellulose synthesis
Potri.002G179500	-1	0.686639	POPTR_0002s18020	GO:0016624,GO:0008152,GO:0003824,GO:0030976	pyruvate dehydrogenase E1 alpha	TCA / org transformation.TCA.pyruvate DH.E1
Potri.002G099800	-1	0.686471	POPTR_0002s10000	GO:0019904	general regulatory factor 2	signalling.14-3-3 proteins
Potri.001G314300	-1	0.686386	POPTR_0001s32150		26S proteasome regulatory complex, non-ATPase subcomplex, Rpn2/Psmd1 subunit	protein.degradation.ubiquitin.proteasom
Potri.T015100	-1	0.686234	POPTR_0031s00280			not assigned.unknown
Potri.012G029700	-1	0.686221				not assigned.unknown
Potri.013G082500	-1	0.685906	POPTR_0013s07880	GO:0006886,GO:0005622	Target of Myb protein 1	cell.vesicle transport
Potri.002G208000	-1	0.685557	POPTR_0020s00300			not assigned.unknown
Potri.009G123800	-1	0.685528		GO:0005515,GO:0003677,GO:0006352,GO:0016570,GO:0005634	nucleic acid binding;zinc ion binding;DNA binding	RNA.regulation of transcription.putative transcription regulator
Potri.012G048400	-1	0.685283	POPTR_0012s04570	GO:0004672,GO:0005524,GO:0006468	protein tyrosine kinase family protein	protein.postranslational modification
Potri.013G133200	-1	0.685272	POPTR_0013s13670			not assigned.unknown
Potri.002G242900	-1	0.684899			Protein of unknown function, DUF593	not assigned.unknown
Potri.008G187800	-1	0.684555		GO:0016740,GO:0030170,GO:0009058,GO:0016846	tryptophan aminotransferase of Arabidopsis 1	secondary metabolism.sulfur-containing.misc.alliinase
Potri.003G187300	-1	0.683959	POPTR_0003s18620	GO:0016853,GO:0005975	Galactose mutarotase-like superfamily protein	minor CHO metabolism.others
Potri.007G101600	-1	0.683548	POPTR_0007s04570	GO:0016670,GO:0030328,GO:0055114	farnesylcysteine lyase	not assigned.unknown
Potri.005G256500	-1	0.683301	POPTR_0005s27790		AT hook motif DNA-binding family protein	RNA.regulation of transcription.putative transcription regulator
Potri.017G070800	-1	0.683284	POPTR_0017s10700		Pentatricopeptide repeat (PPR-like) superfamily protein	development.unspecified
Potri.003G121600	-1	0.683156	POPTR_0003s12160	GO:0003924,GO:0005525,GO:0006414,GO:0005622,GO:0003746	RAB GTPase homolog E1B	protein.synthesis.elongation
Potri.015G120000	-1	0.682693	POPTR_0036s00270		phloem protein 2-A9	not assigned.unknown
Potri.002G104700	-1	0.682369	POPTR_0002s10490	GO:0006950	Adenine nucleotide alpha hydrolases-like superfamily protein	hormone metabolism.ethylene.induced-regulated-responsive-activated
Potri.012G106100	-1	0.682303	POPTR_0012s10790	GO:0006355,GO:0005634,GO:0003677,GO:0009725	auxin response factor 2	RNA.regulation of transcription.ARF, Auxin Response Factor family
Potri.013G142400	-1	0.682254		GO:0003677,GO:0003899,GO:0006351	DNA-directed RNA polymerase family protein	RNA.transcription
Potri.007G014100	-1	0.682155	POPTR_0007s13940	GO:0003676	RNA-binding (RRM/RBD/RNP motifs) family protein	RNA.RNA binding
Potri.007G050800	-1	0.682092	POPTR_0007s10310		FRIGIDA-like protein	cell wall.cell wall proteins.HRGP
Potri.004G121000	-1	0.681468	POPTR_0004s12040	GO:0032955,GO:0051301	homologue of bacterial MinE 1	cell.division.plastid
Potri.004G082800	-1	0.681302	POPTR_0004s08110	GO:0009055,GO:0051536,GO:0016491,GO:0055114,GO:0016651	NADH-ubiquinone dehydrogenase, mitochondrial, putative	mitochondrial electron transport / ATP synthesis.NADH-DH.localisation not clear
Potri.001G428800	-1	0.681227		GO:0005515	NB-ARC domain-containing disease resistance protein	not assigned.unknown
Potri.007G074200	-1	0.680787	POPTR_0007s07430	GO:0004152,GO:0006222,GO:0055114	pyrimidine d	nucleotide metabolism.synthesis.pyrimidine.dihydroorotate dehydrogenase
Potri.019G014300	-1	0.680787	POPTR_0019s02220	GO:0000156,GO:0000160,GO:0006355,GO:0000155,GO:0007165,GO:0016020,GO:0005515	Signal transduction histidine kinase, hybrid-type, ethylene sensor	hormone metabolism.ethylene.signal transduction
Potri.010G051700	-1	0.680248	POPTR_0010s06160	GO:0005524,GO:0044267,GO:0051082,GO:0006457	TCP-1/cpn60 chaperonin family protein	protein.folding
Potri.009G137800	-1	0.679971	POPTR_0009s14000	GO:0005524,GO:0016820,GO:0015991,GO:0033178,GO:0046933,GO:0046961,GO:0015992,GO:0046034,GO:0016469	ATPase, V1 complex, subunit B protein	mitochondrial electron transport / ATP synthesis.F1-ATPase
Potri.003G020400	-1	0.679257	POPTR_0003s01450	GO:0016020,GO:0009765	light harvesting complex photosystem II subunit 6	PS.lightreaction.photosystem II.LHC-II
Potri.008G060100	-1	0.678956	POPTR_0008s06050	GO:0016779,GO:0009058	Glucose-1-phosphate adenylyltransferase family protein	cell wall.precursor synthesis.NDP sugar pyrophosphorylase.GDP mannose
Potri.019G041300	-1	0.678942	POPTR_0019s05790	GO:0017183,GO:0005737	diphthamide synthesis DPH2 family protein	not assigned.unknown
Potri.010G232100	-1	0.678922			UDP-Glycosyltransferase superfamily protein	not assigned.unknown
Potri.002G071600	-1	0.678611	POPTR_0002s07240	GO:0006904,GO:0016192	vacuolar protein sorting 45	protein.targeting.secretory pathway.vacuole
Potri.006G120000	-1	0.67861	POPTR_0006s12160	GO:0008171,GO:0008168,GO:0046983	O-methyltransferase family protein	misc.O-methyl transferases
Potri.005G039100	-1	0.678608	POPTR_0005s04130	GO:0003824,GO:0008152	D-aminoacid aminotransferase-like PLP-dependent enzymes superfamily protein	misc.aminotransferases.aminotransferase class IV family protein
Potri.004G235200	-1	0.678494	POPTR_0004s24340	GO:0006886,GO:0016192,GO:0030117	Adaptin family protein	cell.vesicle transport
Potri.008G026000	-1	0.678463				not assigned.unknown
Potri.008G019400	-1	0.678281	POPTR_0008s02030	GO:0016192,GO:0016021	vesicle-associated membrane protein 727	cell.vesicle transport
Potri.006G041900	-1	0.677572	POPTR_0006s04020		Tetratricopeptide repeat (TPR)-like superfamily protein	cell.division
Potri.010G149500	-1	0.677438	POPTR_0010s15930	GO:0004553,GO:0005975	Glycosyl hydrolase superfamily protein	misc.gluco-, galacto- and mannosidases
Potri.011G060100	-1	0.677419				not assigned.unknown
Potri.018G143900	-1	0.67728	POPTR_0018s14070	GO:0008375,GO:0016020	Core-2/I-branching beta-1,6-N-acetylglucosaminyltransferase family protein	not assigned.unknown
Potri.006G280000	-1	0.677002	POPTR_0006s29440	GO:0004672,GO:0005524,GO:0006468	Protein kinase superfamily protein	protein.postranslational modification
Potri.014G178300	-1	0.676905	POPTR_0014s17640	GO:0016758,GO:0008152,GO:0005975,GO:0030259	UDP-Glycosyltransferase superfamily protein
Potri.004G228800	-1	0.676837	POPTR_0004s23770	GO:0006355,GO:0005634,GO:0003677,GO:0009725	auxin response factor 1	RNA.regulation of transcription.ARF, Auxin Response Factor family
Potri.015G024400	-1	0.676761	POPTR_0015s05960	GO:0003676,GO:0005524,GO:0008026,GO:0004386,GO:0003723	ATP-dependent RNA helicase, putative	RNA.processing.RNA helicase
Potri.006G031000	-1	0.67673	POPTR_0006s02950	GO:0005524,GO:0009378,GO:0006281,GO:0006310,GO:0016887	regulatory particle triple-A ATPase 3	protein.degradation.ubiquitin.proteasom
Potri.007G033000	-1	0.675869	POPTR_0007s12130	GO:0005515,GO:0008270,GO:0018024,GO:0034968,GO:0005634	nucleic acid binding;sequence-specific DNA binding transcription factors;zinc ion binding	RNA.regulation of transcription.SET-domain transcriptional regulator family
Potri.006G100900	-1	0.675624	POPTR_0006s10180	GO:0005515	alfin-like 1	RNA.regulation of transcription.Alfin-like
Potri.004G161200	-1	0.675282	POPTR_0004s16830	GO:0016740,GO:0009058	squalene synthase 1
Potri.013G046300	-1	0.675145	POPTR_0013s04340	GO:0003677	cell division cycle 5	RNA.regulation of transcription.MYB-related transcription factor family
Potri.010G044900	-1	0.674913	POPTR_0010s05500		anthranilate phosphoribosyltransferase, putative	amino acid metabolism.synthesis.aromatic aa.tryptophan.anthranilate phosphoribosyltransferase
Potri.010G231900	-1	0.674539			DNA binding	RNA.regulation of transcription.putative transcription regulator
Potri.001G372600	-1	0.67438	POPTR_0001s38150	GO:0003676,GO:0005622	D111/G-patch domain-containing protein	DNA.repair
Potri.014G001000	-1	0.674147	POPTR_0014s00320		evolutionarily conserved C-terminal region 5	signalling.calcium
Potri.008G130300	-1	0.674116	POPTR_0008s12930	GO:0005515	SEC12P-like 2 protein	protein.degradation
Potri.002G123100	-1	0.674062	POPTR_0002s12460	GO:0005515	VIER F-box proteine 1	protein.degradation.ubiquitin.E3.SCF.FBOX
Potri.001G137100	-1	0.67396				not assigned.unknown
Potri.001G343000	-1	0.673931	POPTR_0001s35580	GO:0008270,GO:0016491,GO:0055114	Oxidoreductase, zinc-binding dehydrogenase family protein	misc.oxidases - copper, flavone etc
Potri.001G272700	-1	0.673669		GO:0051258,GO:0043234,GO:0003924,GO:0005525,GO:0006184,GO:0007017,GO:0005874	tubulin beta chain 2	cell.organisation
Potri.013G139000	-1	0.673275		GO:0003735,GO:0006412,GO:0005622,GO:0005840	ribosomal protein S12A	protein.synthesis.ribosomal protein.prokaryotic.chloroplast.30S subunit.S12
Potri.013G138800	-1	0.67312		GO:0008137,GO:0042773,GO:0055114	NADH-Ubiquinone/plastoquinone (complex I) protein	PS.lightreaction.cyclic electron flow-chlororespiration
Potri.001G351300	-1	0.673057	POPTR_0001s34630	GO:0004672,GO:0005524,GO:0006468	Protein kinase superfamily protein	protein.postranslational modification
Potri.015G125400	-1	0.672969	POPTR_0015s14960	GO:0005515,GO:0006886,GO:0016192,GO:0030131	clathrin adaptor complexes medium subunit family protein	cell.vesicle transport
Potri.002G162000	-1	0.672801	POPTR_0002s16350		Quinoprotein amine dehydrogenase, beta chain-like; RIC1-like guanyl-nucleotide exchange factor	not assigned.unknown
Potri.013G138000	-1	0.672234		GO:0005524,GO:0016820,GO:0015991,GO:0033178,GO:0046933,GO:0046961,GO:0015992,GO:0046034,GO:0016469	ATP synthase subunit alpha	PS.lightreaction.ATP synthase
Potri.009G027200	-1	0.671977	POPTR_0009s03230	GO:0005215,GO:0006810,GO:0016020	tonoplast intrinsic protein 1;3	transport.Major Intrinsic Proteins.TIP
Potri.006G012500	-1	0.671832	POPTR_0006s01430		Protein of unknown function (DUF594)	not assigned.unknown
Potri.010G069600	-1	0.671682	POPTR_0010s08030	GO:0017089,GO:0051861,GO:0046836,GO:0005737	glycolipid transfer protein 1	lipid metabolism.lipid transfer proteins etc
Potri.006G027300	-1	0.671168	POPTR_0006s02810	GO:0016491,GO:0046872,GO:0055114	dicarboxylate diiron protein, putative (Crd1)	tetrapyrrole synthesis.magnesium-protoporphyrin IX monomethyl ester (oxidative) cyclase
Potri.T029400	-1	0.67101				not assigned.unknown
Potri.009G159900	-1	0.670859	POPTR_0009s16150		Protein of unknown function (DUF1022)	not assigned.unknown
Potri.009G060200	-1	0.670769	POPTR_0009s06500	GO:0005515,GO:0007049	actin-related protein 7	cell.organisation
Potri.007G012200	-1	0.670683	POPTR_0007s14120	GO:0016491,GO:0016706,GO:0055114	2-oxoglutarate (2OG) and Fe(II)-dependent oxygenase superfamily protein	misc.oxidases - copper, flavone etc
Potri.016G129800	-1	0.670439	POPTR_0016s13750		iron-sulfur cluster binding;electron carriers;4 iron, 4 sulfur cluster binding	not assigned.unknown
Potri.005G007000	-1	0.670222	POPTR_0005s00880	GO:0043531,GO:0006915,GO:0005524	NB-ARC domain-containing disease resistance protein	stress.biotic
Potri.009G082400	-1	0.67022	POPTR_0009s08600			not assigned.unknown
Potri.013G141300	-1	0.670167				not assigned.unknown
Potri.012G080100	-1	0.669817	POPTR_0012s08160	GO:0005515	Tetratricopeptide repeat (TPR)-like superfamily protein	cell.organisation
Potri.009G062600	-1	0.66976	POPTR_0009s06730	GO:0003676,GO:0008270	zinc finger (CCCH-type/C3HC4-type RING finger) family protein	protein.degradation.ubiquitin.E3.RING
Potri.010G115700	-1	0.669676	POPTR_0010s12600	GO:0045454,GO:0016972,GO:0055114	quiescin-sulfhydryl oxidase 2	redox.thioredoxin.QSOX
Potri.015G062100	-1	0.669628	POPTR_0015s07330	GO:0004750,GO:0005975	D-ribulose-5-phosphate-3-epimerase	PS.calvin cycle.RPE
Potri.014G154600	-1	0.669416	POPTR_0014s15270	GO:0003677,GO:0005524,GO:0003676,GO:0004386	Helicase protein with RING/U-box domain	RNA.regulation of transcription.Chromatin Remodeling Factors
Potri.010G212900	-1	0.669328	POPTR_0010s21970			not assigned.unknown
Potri.014G076700	-1	0.669187		GO:0003700,GO:0006355	related to AP2 11	hormone metabolism.ethylene.signal transduction
Potri.010G013200	-1	0.668869	POPTR_0010s01680	GO:0031072	Heat shock protein DnaJ, N-terminal with domain of unknown function (DUF1977)	stress.abiotic.heat
Potri.T154300	-1	0.668487	POPTR_0001s12020			not assigned.unknown
Potri.013G077100	-1	0.668456	POPTR_0013s07450		gamma-tocopherol methyltransferase	secondary metabolism.isoprenoids.tocopherol biosynthesis.tocopherol methyltransferase
Potri.001G098600	-1	0.668441	POPTR_0001s09930	GO:0016787	Calcineurin-like metallo-phosphoesterase superfamily protein	protein.postranslational modification
Potri.001G052100	-1	0.667857	POPTR_0001s14260	GO:0055114,GO:0016491,GO:0055085,GO:0006813	potassium channel beta subunit 1	hormone metabolism.auxin.induced-regulated-responsive-activated
Potri.013G000300	-1	0.667577	POPTR_0013s00220	GO:0008020,GO:0006355,GO:0009584,GO:0018298,GO:0005515,GO:0005524	phytochrome A	signalling.light
Potri.001G178300	-1	0.667487	POPTR_0001s17860	GO:0005515	Galactose oxidase/kelch repeat superfamily protein	protein.degradation.ubiquitin.E3.SCF.FBOX
Potri.013G006200	-1	0.667486		GO:0016021		not assigned.unknown
Potri.018G032900	-1	0.667217	POPTR_0018s01240	GO:0005524,GO:0016887,GO:0016020	pleiotropic drug resistance 12	transport.ABC transporters and multidrug resistance systems
Potri.012G128400	-1	0.6669	POPTR_0012s14460			not assigned.unknown
Potri.010G175000	-1	0.666614	POPTR_0010s18240	GO:0004197,GO:0006508	metacaspase 4	protein.degradation
Potri.014G165400	-1	0.666404	POPTR_0014s16330	GO:0006886,GO:0016192	vacuolar protein sorting 11	protein.targeting.secretory pathway.vacuole
Potri.003G119000	-1	0.666107	POPTR_0003s11890	GO:0016616,GO:0051287,GO:0008152,GO:0055114,GO:0048037	D-isomer specific 2-hydroxyacid dehydrogenase family protein	PS.photorespiration.hydroxypyruvate reductase
Potri.019G027800	-1	0.666033			DNA-directed RNA polymerase family protein	RNA.transcription
Potri.008G107900	-1	0.665961	POPTR_0008s10730	GO:0005515,GO:0003677,GO:0005634,GO:0030528,GO:0006355,GO:0005516	calmodulin binding;transcription regulators	RNA.regulation of transcription.AtSR Transcription Factor family
Potri.006G244100	-1	0.665946	POPTR_0006s26050		Protein of unknown function (DUF630 and DUF632)	RNA.regulation of transcription.bZIP transcription factor family
Potri.016G053300	-1	0.665659	POPTR_0016s05370	GO:0003677	RING/FYVE/PHD zinc finger superfamily protein	RNA.regulation of transcription.putative transcription regulator
Potri.006G240600	-1	0.665639	POPTR_0006s25730	GO:0008236,GO:0006508	alpha/beta-Hydrolases superfamily protein	not assigned.unknown
Potri.001G087800	-1	0.665512	POPTR_0001s10980	GO:0005515	Tetratricopeptide repeat (TPR)-like superfamily protein	cell.organisation
Potri.010G139100	-1	0.665169	POPTR_0010s14890	GO:0031072	Chaperone DnaJ-domain superfamily protein	not assigned.unknown
Potri.004G094600	-1	0.664788	POPTR_0004s09350	GO:0000287,GO:0030976,GO:0003824	Thiamine pyrophosphate dependent pyruvate decarboxylase family protein	fermentation.PDC
Potri.006G021200	-1	0.664765	POPTR_0006s02200			cell.organisation
Potri.001G197300	-1	0.663874	POPTR_0001s20400	GO:0008601,GO:0007165,GO:0000159	Protein phosphatase 2A, regulatory subunit PR55	protein.postranslational modification
Potri.001G159700	-1	0.663793	POPTR_0001s15980	GO:0016779,GO:0008152	N-acetylglucosamine-1-phosphate uridylyltransferase 2	cell wall.precursor synthesis
Potri.004G213400	-1	0.663473	POPTR_0004s22340	GO:0005524,GO:0044267	chaperonin-60alpha	protein.folding
Potri.004G101100	-1	0.663254	POPTR_0004s10030	GO:0016491,GO:0055114,GO:0010181	Flavodoxin family protein	tetrapyrrole synthesis.unspecified
Potri.002G215900	-1	0.663137	POPTR_0002s22460	GO:0003924,GO:0005525,GO:0006414,GO:0005622,GO:0003746	GTP binding Elongation factor Tu family protein	protein.synthesis.elongation
Potri.003G090800	-1	0.662784	POPTR_0003s08940	GO:0005515,GO:0006886,GO:0016192,GO:0030131,GO:0030132	Clathrin adaptor complexes medium subunit family protein	protein.targeting.secretory pathway.unspecified
Potri.002G212400	-1	0.662481	POPTR_0002s22920	GO:0004872,GO:0005788	endoplasmic reticulum auxin binding protein 1	hormone metabolism.auxin.signal transduction
Potri.017G106500	-1	0.662321	POPTR_0017s14510	GO:0005515,GO:0043531,GO:0006915,GO:0005524	NB-ARC domain-containing disease resistance protein	stress.biotic
Potri.014G178700	-1	0.662246	POPTR_0014s17680	GO:0006260,GO:0005634,GO:0003677	ATPase family associated with various cellular activities (AAA)	not assigned.unknown
Potri.009G023400	-1	0.661975				not assigned.unknown
Potri.006G004800	-1	0.661896	POPTR_0006s00670		binding	not assigned.unknown
Potri.013G078600	-1	0.66153	POPTR_0013s07620		pfkB-like carbohydrate kinase family protein	minor CHO metabolism.others
Potri.003G122300	-1	0.661297	POPTR_0003s12230	GO:0005515	Ubiquitin-like superfamily protein	protein.degradation
Potri.005G200100	-1	0.661253	POPTR_0005s22180	GO:0003677,GO:0006355	NAC domain containing protein 17	development.unspecified
Potri.019G028700	-1	0.660706		GO:0003735,GO:0006412,GO:0005622,GO:0005840,GO:0015935	ribosomal protein S2	protein.synthesis.ribosomal protein.prokaryotic.chloroplast.30S subunit.S2
Potri.008G199100	-1	0.660306	POPTR_0008s20360		BSD domain-containing protein	not assigned.unknown
Potri.002G213600	-1	0.660225	POPTR_0002s22770		NPL4-like protein 1	not assigned.unknown
Potri.007G042500	-1	0.65969	POPTR_0007s11170	GO:0003677,GO:0006355	AP2/B3-like transcriptional factor family protein	RNA.regulation of transcription.B3 transcription factor family
Potri.013G008700	-1	0.659394	POPTR_0013s01010			not assigned.unknown
Potri.008G027100	-1	0.658887	POPTR_0008s02740	GO:0000287,GO:0004743,GO:0030955,GO:0006096	Pyruvate kinase family protein	glycolysis.cytosolic branch.pyruvate kinase (PK)
Potri.001G322100	-1	0.658775	POPTR_0001s32930		Tetratricopeptide repeat (TPR)-like superfamily protein	RNA.regulation of transcription.MYB domain transcription factor family
Potri.002G029000	-1	0.658663	POPTR_0002s03050			not assigned.unknown
Potri.017G058200	-1	0.658486	POPTR_0017s08500			not assigned.unknown
Potri.017G115200	-1	0.658098	POPTR_0005s15600	GO:0016020		not assigned.unknown
Potri.001G302000	-1	0.658087	POPTR_0001s30940	GO:0005515	PTEN 2	protein.postranslational modification
Potri.010G044700	-1	0.658027	POPTR_0010s05470	GO:0005515,GO:0006886,GO:0016192,GO:0030131	Clathrin adaptor complexes medium subunit family protein	protein.targeting.secretory pathway.unspecified
Potri.009G161500	-1	0.657595	POPTR_0009s16310	GO:0005634	Polynucleotidyl transferase, ribonuclease H-like superfamily protein	RNA.processing.ribonucleases
Potri.001G236900	-1	0.657513	POPTR_0001s24350	GO:0003676	RNA-binding (RRM/RBD/RNP motifs) family protein	RNA.RNA binding
Potri.016G104900	-1	0.657348	POPTR_0016s10080	GO:0004672,GO:0005524,GO:0006468	Protein kinase superfamily protein	protein.postranslational modification
Potri.003G198500	-1	0.65694	POPTR_0003s19810	GO:0009116,GO:0004590,GO:0006207	uridine 5\'-monophosphate synthase / UMP synthase (PYRE-F) (UMPS)	nucleotide metabolism.synthesis.pyrimidine.orotate phosphoribosyltransferase
Potri.011G125500	-1	0.656912	POPTR_0011s12800	GO:0006950	Adenine nucleotide alpha hydrolases-like superfamily protein	stress.abiotic.unspecified
Potri.006G002800	-1	0.656762	POPTR_0006s00470	GO:0005524,GO:0051082,GO:0006457,GO:0006950	HEAT SHOCK PROTEIN 81.4	stress.abiotic.heat
Potri.007G044400	-1	0.656581	POPTR_0007s10970	GO:0003676	RNA-binding (RRM/RBD/RNP motifs) family protein	RNA.RNA binding
Potri.001G421200	-1	0.655858	POPTR_0001s44710	GO:0005515	ARM repeat superfamily protein	not assigned.unknown
Potri.018G090400	-1	0.655849	POPTR_0018s09760	GO:0000166,GO:0004812,GO:0005524,GO:0006418,GO:0005737,GO:0003676,GO:0006412	lysyl-tRNA synthetase 1	protein.aa activation.lysine-tRNA ligase
Potri.001G182700	-1	0.655807	POPTR_0001s18300	GO:0016021	Sulfite exporter TauE/SafE family protein	not assigned.unknown
Potri.017G091600	-1	0.655647	POPTR_0017s12720		Pentatricopeptide repeat (PPR) superfamily protein	RNA.regulation of transcription.MYB domain transcription factor family
Potri.013G007300	-1	0.655498	POPTR_0013s00880	GO:0005515,GO:0008565,GO:0006606,GO:0005634,GO:0005737,GO:0006886,GO:0005643	importin alpha isoform 4	protein.targeting.nucleus
Potri.005G137700	-1	0.655299	POPTR_0005s18100			not assigned.unknown
Potri.017G149800	-1	0.654987	POPTR_0017s00870		phosphatase-related	protein.postranslational modification
Potri.006G174700	-1	0.654568	POPTR_0006s18890	GO:0004143,GO:0007205	diacylglycerol kinase 7	lipid metabolism.Phospholipid synthesis.diacylglycerol kinase
Potri.004G106100	-1	0.654385	POPTR_0004s10570		Protein of unknown function (DUF1262)	not assigned.unknown
Potri.001G036800	-1	0.65408	POPTR_0001s07390	GO:0005515,GO:0042393,GO:0008270,GO:0018024,GO:0034968,GO:0005634	SU(VAR)3-9 homolog 3	RNA.regulation of transcription.SET-domain transcriptional regulator family
Potri.005G056100	-1	0.653972	POPTR_0005s05790	GO:0003723	RNA-binding KH domain-containing protein	RNA.RNA binding
Potri.009G120700	-1	0.653805	POPTR_0009s12350	GO:0003677,GO:0005524,GO:0003676,GO:0004386,GO:0016787	SNF2 domain-containing protein / helicase domain-containing protein	RNA.regulation of transcription.Chromatin Remodeling Factors
Potri.T015700	-1	0.653476	POPTR_0031s00240			not assigned.unknown
Potri.001G178700	-1	0.653318	POPTR_0001s17890			not assigned.unknown
Potri.006G250400	-1	0.652939	POPTR_0006s26660	GO:0005525,GO:0007264,GO:0003723,GO:0003724,GO:0005622	RAN GTPase 3	signalling.G-proteins
Potri.003G006800	-1	0.652833	POPTR_0022s00580		pentatricopeptide (PPR) repeat-containing protein	RNA.regulation of transcription.MYB domain transcription factor family
Potri.010G158700	-1	0.652784	POPTR_0010s16620		SPFH/Band 7/PHB domain-containing membrane-associated protein family	not assigned.unknown
Potri.002G243300	-1	0.652632	POPTR_0002s24480		Homeodomain-like superfamily protein	RNA.regulation of transcription.Trihelix, Triple-Helix transcription factor family
Potri.004G112200	-1	0.652526	POPTR_0004s11110	GO:0003743,GO:0006413,GO:0005488	Translation initiation factor IF2/IF5	protein.synthesis.initiation
Potri.009G088900	-1	0.652366	POPTR_0009s09200		vaculolar sorting receptor 3	protein.targeting.secretory pathway.vacuole
Potri.006G096900	-1	0.652322	POPTR_0006s09830	GO:0016491,GO:0055114,GO:0005507	Laccase/Diphenol oxidase family protein	secondary metabolism.simple phenols
Potri.001G124000	-1	0.652241	POPTR_0001s00610	GO:0005515	RPM1 interacting protein 2	protein.degradation.ubiquitin.E3.RING
Potri.011G091100	-1	0.652192	POPTR_0011s09340	GO:0005515,GO:0004871,GO:0009416	Phototropic-responsive NPH3 family protein	signalling.light
Potri.008G152600	-1	0.652157		GO:0005515	Acyl-CoA N-acyltransferase with RING/FYVE/PHD-type zinc finger protein	RNA.regulation of transcription.PHD finger transcription factor
Potri.012G062600	-1	0.652064		GO:0000287,GO:0016984,GO:0015977,GO:0009536	ribulose-bisphosphate carboxylases	PS.calvin cycle.rubisco large subunit
Potri.019G018700	-1	0.651273	POPTR_0019s03550	GO:0005515,GO:0005634,GO:0003677	Transcription factor jumonji (jmj) family protein / zinc finger (C5HC2 type) family protein	RNA.regulation of transcription.JUMONJI family
Potri.001G466700	-1	0.651214	POPTR_0001s47090		alpha/beta-Hydrolases superfamily protein	lipid metabolism.lipid degradation.lipases
Potri.019G012200	-1	0.651051	POPTR_0019s02440		Protein of unknown function, DUF593	not assigned.unknown
Potri.002G234200	-1	0.651032	POPTR_0166s00210	GO:0055114,GO:0016491	NAD(P)-linked oxidoreductase superfamily protein	hormone metabolism.auxin.induced-regulated-responsive-activated
Potri.002G143300	-1	0.650652	POPTR_0002s14430	GO:0030528,GO:0006355	basic helix-loop-helix (bHLH) DNA-binding superfamily protein	RNA.regulation of transcription.bHLH,Basic Helix-Loop-Helix family
Potri.005G163900	-1	0.65049	POPTR_0005s17180	GO:0008168,GO:0008152	S-adenosyl-L-methionine-dependent methyltransferases superfamily protein	stress.abiotic.drought/salt
Potri.017G079200	-1	0.650465	POPTR_0017s11530	GO:0015078,GO:0015991,GO:0033177	ATPase, V0/A0 complex, subunit C/D	transport.p- and v-ATPases.H+-transporting two-sector ATPase
Potri.002G048200	-1	0.650102	POPTR_0002s04900	GO:0003700,GO:0043565,GO:0006355,GO:0005634	heat shock transcription factor A6B	RNA.regulation of transcription.HSF,Heat-shock transcription factor family
Potri.015G070600	-1	0.649538	POPTR_0015s08190	GO:0016491,GO:0008152,GO:0055114	aldehyde dehydrogenase 10A8	fermentation.aldehyde dehydrogenase
Potri.010G141600	-1	0.649418	POPTR_0010s15150	GO:0004568,GO:0006032,GO:0016998	chitinase-like protein 2	stress.biotic
Potri.011G091400	-1	0.649153	POPTR_0011s09410	GO:0003676,GO:0005634	damaged DNA binding protein 1A	stress.abiotic.light
Potri.011G062500	-1	0.648935	POPTR_0011s07810		Apoptosis inhibitory protein 5 (API5)	development.unspecified
Potri.013G040600	-1	0.648842	POPTR_0013s03790	GO:0003854,GO:0016616,GO:0006694,GO:0055114,GO:0003824,GO:0050662,GO:0044237	GDP-D-mannose 3\',5\'-epimerase	cell wall.precursor synthesis.UXS
Potri.008G187700	-1	0.648778	POPTR_0008s19190		NB-ARC domain-containing disease resistance protein	stress.biotic
Potri.003G107200	-1	0.648736	POPTR_0003s10640	GO:0003723,GO:0003676	splicing factor-related	RNA.processing.splicing
Potri.T161200	-1	0.64865		GO:0050660,GO:0008033,GO:0016491,GO:0055114	Pyridine nucleotide-disulphide oxidoreductase family protein	secondary metabolism.isoprenoids.non-mevalonate pathway
Potri.008G115000	-1	0.648598	POPTR_0008s11400			not assigned.unknown
Potri.003G214400	-1	0.648233				not assigned.unknown
Potri.001G350100	-1	0.648227	POPTR_0001s34830			not assigned.unknown
Potri.004G134500	-1	0.648102	POPTR_0004s14210		Transmembrane CLPTM1 family protein	not assigned.unknown
Potri.008G115700	-1	0.647931	POPTR_0008s11460		Family of unknown function (DUF572)	cell.cycle
Potri.017G144900	-1	0.647514	POPTR_0017s01370		proteinaceous RNase P 1	transport.misc
Potri.013G018800	-1	0.647504	POPTR_0013s01950	GO:0000062,GO:0005515	acyl-CoA binding protein 4	lipid metabolism.FA synthesis and FA elongation.acyl-CoA binding protein
Potri.001G231800	-1	0.647478	POPTR_0001s23890		cleavage and polyadenylation specificity factor 100	RNA.processing
Potri.017G102900	-1	0.647388	POPTR_0548s00200	GO:0005515,GO:0043531,GO:0007165,GO:0005622,GO:0045087,GO:0031224,GO:0004888,GO:0006915,GO:0005524	disease resistance protein (TIR-NBS-LRR class), putative	stress.biotic.PR-proteins
Potri.003G158100	-1	0.647069	POPTR_0003s15670	GO:0019867	translocon at the outer envelope membrane of chloroplasts 75-III	protein.targeting.chloroplast
Potri.006G104100	-1	0.646977	POPTR_0006s10500	GO:0006952,GO:0009607	PYR1-like 4	stress.abiotic.unspecified
Potri.008G219000	-1	0.646929		GO:0016627,GO:0055114,GO:0003995,GO:0016491	acyl-CoA dehydrogenase-related	lipid metabolism.lipid degradation.beta-oxidation.acyl CoA DH
Potri.T105700	-1	0.64683	POPTR_0115s00230			not assigned.unknown
Potri.002G154600	-1	0.646605	POPTR_0002s15600	GO:0003735,GO:0006412,GO:0005622,GO:0005840	Ribosomal L5P family protein	protein.synthesis.ribosomal protein.prokaryotic.chloroplast.50S subunit.L5
Potri.008G126600	-1	0.646582	POPTR_0008s12550	GO:0005524,GO:0016820,GO:0015991,GO:0033178,GO:0046933,GO:0046961,GO:0015992,GO:0046034,GO:0016469,GO:0016887,GO:0006200,GO:0006754,GO:0000275,GO:0045261,GO:0015986,GO:0008553	ATP synthase alpha/beta family protein	mitochondrial electron transport / ATP synthesis.F1-ATPase
Potri.009G111200	-1	0.646319	POPTR_0009s11430	GO:0008270	RING/U-box superfamily protein	protein.degradation.ubiquitin.E3.RING
Potri.005G249200	-1	0.646225	POPTR_0005s27060	GO:0005524,GO:0004222,GO:0006508	FtsH extracellular protease family	protein.degradation.metalloprotease
Potri.018G080600	-1	0.64618	POPTR_0154s00240	GO:0004356,GO:0006807	glutamine synthase clone F11	N-metabolism.ammonia metabolism.glutamine synthetase
Potri.018G128200	-1	0.646085	POPTR_0018s12830	GO:0005543	ENTH/ANTH/VHS superfamily protein	not assigned.unknown
Potri.014G049600	-1	0.645789	POPTR_0014s04850	GO:0005507,GO:0009055	uclacyanin 3	misc.plastocyanin-like
Potri.001G209400	-1	0.645745	POPTR_0001s21670	GO:0016021	Lung seven transmembrane receptor family protein	not assigned.unknown
Potri.008G163300	-1	0.645735	POPTR_0008s16320	GO:0005515	TRAF-like superfamily protein	protein.degradation.ubiquitin.ubiquitin protease
Potri.014G000900	-1	0.645511	POPTR_0014s00310	GO:0005515	Transducin/WD40 repeat-like superfamily protein	not assigned.unknown
Potri.003G040900	-1	0.645425	POPTR_0003s04340	GO:0003676	RNA-binding (RRM/RBD/RNP motifs) family protein	RNA.RNA binding
Potri.012G141400	-1	0.645313	POPTR_0012s13170		Pentatricopeptide repeat (PPR) superfamily protein	protein.degradation.ubiquitin.E3.SCF.FBOX
Potri.019G079000	-1	0.644864	POPTR_0019s10780	GO:0016787,GO:0008233	alpha/beta-Hydrolases superfamily protein	misc.misc2
Potri.001G390700	-1	0.644748	POPTR_0001s40120			not assigned.unknown
Potri.019G066500	-1	0.644746	POPTR_0019s09450	GO:0005515	zinc ion binding	protein.targeting.chloroplast
Potri.003G067100	-1	0.644717			RING-box 1	protein.degradation.ubiquitin.E3.SCF.RBX
Potri.004G018600	-1	0.644002	POPTR_0004s01820			not assigned.unknown
Potri.004G088000	-1	0.643825	POPTR_0004s08640			not assigned.unknown
Potri.002G192100	-1	0.643095			Pentatricopeptide repeat (PPR) superfamily protein	not assigned.unknown
Potri.014G187000	-1	0.642816	POPTR_0014s19530	GO:0006284	DNA glycosylase superfamily protein	DNA.repair
Potri.010G023900	-1	0.642348	POPTR_0010s02460			not assigned.unknown
Potri.010G038900	-1	0.642281	POPTR_0010s04830	GO:0005515	ARM repeat superfamily protein	not assigned.unknown
Potri.011G110900	-1	0.642218	POPTR_0011s11210	GO:0019904	general regulatory factor 9	signalling.14-3-3 proteins
Potri.001G358900	-1	0.641655	POPTR_0001s36940	GO:0005515,GO:0003677	RING/FYVE/PHD zinc finger superfamily protein	RNA.regulation of transcription.putative transcription regulator
Potri.001G082100	-1	0.641617	POPTR_0001s11550		SART-1 family	development.unspecified
Potri.007G141700	-1	0.64159	POPTR_0007s00760	GO:0016758,GO:0008152	Uridine diphosphate glycosyltransferase 74E2	misc.UDP glucosyl and glucoronyl transferases
Potri.003G089300	-1	0.641422	POPTR_0003s08760	GO:0006546,GO:0005960	Single hybrid motif superfamily protein	PS.photorespiration.glycine cleavage.H protein
Potri.001G285700	-1	0.641244	POPTR_0001s29240	GO:0005515	global transcription factor group E3	RNA.regulation of transcription.Global transcription factor group
Potri.010G180600	-1	0.641165	POPTR_0010s18800	GO:0008270	IBR domain-containing protein	protein.degradation.ubiquitin.E3.RING
Potri.001G273900	-1	0.640719	POPTR_0001s28050	GO:0005515	F-box family protein	protein.degradation.ubiquitin.E3.SCF.FBOX
Potri.013G089900	-1	0.640399		GO:0007275,GO:0005634,GO:0003712	SEUSS transcriptional co-regulator	RNA.regulation of transcription.C2H2 zinc finger family
Potri.018G014300	-1	0.640218			Protein of unknown function (DUF1336)	not assigned.unknown
Potri.006G145800	-1	0.64018	POPTR_0006s14800	GO:0005515	Transducin/WD40 repeat-like superfamily protein	signalling.G-proteins
Potri.008G144000	-1	0.639993	POPTR_0008s14300	GO:0005515	F-box and associated interaction domains-containing protein	protein.degradation.ubiquitin.E3.SCF.FBOX
Potri.014G147400	-1	0.639938	POPTR_0014s14450	GO:0005515	Transducin/WD40 repeat-like superfamily protein	development.unspecified
Potri.011G075100	-1	0.639662		GO:0008137,GO:0042773,GO:0055114	NADH-Ubiquinone/plastoquinone (complex I) protein	PS.lightreaction.cyclic electron flow-chlororespiration
Potri.015G083300	-1	0.639457	POPTR_0015s09490	GO:0004672,GO:0005524,GO:0006468,GO:0005488	Concanavalin A-like lectin protein kinase family protein	misc.myrosinases-lectin-jacalin
Potri.014G179600	-1	0.639248	POPTR_0014s17780	GO:0009116	Phosphoribosyltransferase family protein	nucleotide metabolism.synthesis.PRS-PP
Potri.004G207700	-1	0.639091	POPTR_0004s21750		Uncharacterised conserved protein (UCP030210)	Co-factor and vitamine metabolism.pantothenate.pantothenate kinase (PANK)
Potri.009G080000	-1	0.638956	POPTR_0009s08350	GO:0005515	global transcription factor group E7	RNA.regulation of transcription.Global transcription factor group
Potri.006G168200	-1	0.638817	POPTR_0006s18370			not assigned.unknown
Potri.001G104600	-1	0.638817	POPTR_0001s09330	GO:0051258,GO:0043234,GO:0003924,GO:0005525,GO:0006184,GO:0007017,GO:0005874	beta-6 tubulin	cell.organisation
Potri.010G223900	-1	0.638727	POPTR_0010s23080	GO:0005515	Calcium-dependent lipid-binding (CaLB domain) family protein	signalling.calcium
Potri.016G015100	-1	0.638604	POPTR_0016s01680	GO:0003677,GO:0045893,GO:0005634,GO:0016563	transcription activators;DNA binding;RNA polymerase II transcription factors;catalytics;transcription initiation factors	RNA.transcription
Potri.006G015100	-1	0.638318	POPTR_0006s01620	GO:0005515	ARM repeat superfamily protein	protein.degradation.ubiquitin.E3.RING
Potri.010G130800	-1	0.63831	POPTR_0010s14080		Hydroxyproline-rich glycoprotein family protein	cell.organisation
Potri.014G040800	-1	0.638281	POPTR_0014s04030	GO:0004222,GO:0008270,GO:0006508,GO:0007155,GO:0016020	metalloendopeptidases;zinc ion binding	protein.degradation
Potri.001G122300	-1	0.638193				not assigned.unknown
Potri.008G013500	-1	0.638178	POPTR_0008s01410	GO:0004553,GO:0005975	Glycosyl hydrolase family protein	cell wall.degradation.cellulases and beta -1,4-glucanases
Potri.019G050600	-1	0.63763	POPTR_0019s07730	GO:0003676,GO:0008270	RS-containing zinc finger protein 21	RNA.processing.splicing
Potri.010G057400	-1	0.637557	POPTR_0010s06750	GO:0016651,GO:0051539,GO:0055114,GO:0051287,GO:0010181	51 kDa subunit of complex I	mitochondrial electron transport / ATP synthesis.NADH-DH.localisation not clear
Potri.004G033600	-1	0.637526	POPTR_0004s03360	GO:0022857,GO:0055085,GO:0016021	sugar transporter 1	transport.sugars
Potri.005G098700	-1	0.63746	POPTR_0005s10150	GO:0043022,GO:0042256	Translation initiation factor IF6	protein.synthesis.initiation
Potri.009G055400	-1	0.637316	POPTR_0009s06020	GO:0005515	transducin family protein / WD-40 repeat family protein	not assigned.unknown
Potri.010G098300	-1	0.637157	POPTR_0010s10860	GO:0005524,GO:0009378,GO:0006281,GO:0006310,GO:0016887	regulatory particle triple-A ATPase 6A	protein.degradation.ubiquitin.proteasom
Potri.001G110200	-1	0.636998	POPTR_0001s08770	GO:0003924,GO:0005525,GO:0006414,GO:0005622,GO:0003746	RAB GTPase homolog E1B	protein.synthesis.elongation
Potri.012G024200	-1	0.636986	POPTR_0012s03130	GO:0003677,GO:0006355	NAC domain containing protein 86	RNA.regulation of transcription.NAC domain transcription factor family
Potri.010G036900	-1	0.636969	POPTR_0010s04630			not assigned.unknown
Potri.018G081000	-1	0.636854	POPTR_0018s08770	GO:0005524,GO:0005515	AAA-type ATPase family protein / ankyrin repeat family protein	cell.organisation
Potri.001G352500	-1	0.636791	POPTR_0001s34510		Ca2+ activated outward rectifying K+ channel 6	transport.potassium
Potri.002G194600	-1	0.636603	POPTR_0002s19540	GO:0003676,GO:0005524,GO:0008026,GO:0004386	P-loop containing nucleoside triphosphate hydrolases superfamily protein	RNA.processing.RNA helicase
Potri.012G055800	-1	0.636081	POPTR_0012s05220		Plant protein of unknown function (DUF639)	not assigned.unknown
Potri.001G104500	-1	0.636067	POPTR_0001s09340	GO:0004357,GO:0006750	glutamate-cysteine ligase	redox.ascorbate and glutathione.glutathione
Potri.009G158600	-1	0.635579	POPTR_0009s16020		C2H2 zinc-finger protein SERRATE (SE)	RNA.regulation of transcription.C2H2 zinc finger family
Potri.009G067200	-1	0.63553	POPTR_1455s00200	GO:0051258,GO:0043234,GO:0003924,GO:0005525,GO:0006184,GO:0007017,GO:0005874	beta-6 tubulin	cell.organisation
Potri.008G144600	-1	0.635512	POPTR_0008s14370	GO:0055114,GO:0016491	NAD(P)-linked oxidoreductase superfamily protein	minor CHO metabolism.others
Potri.004G036600	-1	0.635343	POPTR_0004s03680	GO:0015031,GO:0016021	secretory carrier 3	transport.misc
Potri.010G027800	-1	0.635125	POPTR_0010s02860	GO:0016772,GO:0016310,GO:0005524,GO:0016301	pyruvate orthophosphate dikinase	gluconeogenesis / glyoxylate cycle.pyruvate dikinase
Potri.013G135500	-1	0.634995	POPTR_0013s13910	GO:0016491,GO:0008152	protochlorophyllide oxidoreductase C	tetrapyrrole synthesis.protochlorophyllide reductase
Potri.009G098600	-1	0.634919				not assigned.unknown
Potri.017G086100	-1	0.634863	POPTR_0017s12200		Pentatricopeptide repeat (PPR) superfamily protein	RNA.processing
Potri.001G050000	-1	0.634423	POPTR_0001s14480	GO:0016491,GO:0050660,GO:0055114,GO:0045454,GO:0005737	glutathione-disulfide reductase	redox.ascorbate and glutathione.glutathione
Potri.003G198800	-1	0.634329	POPTR_0003s19840		sequence-specific DNA binding transcription factors	RNA.regulation of transcription.Trihelix, Triple-Helix transcription factor family
Potri.015G034900	-1	0.63427	POPTR_0015s04990		Tetratricopeptide repeat (TPR)-like superfamily protein	RNA.regulation of transcription.MYB domain transcription factor family
Potri.007G004900	-1	0.634037	POPTR_0007s14930		Tetratricopeptide repeat (TPR)-like superfamily protein	development.unspecified
Potri.004G207000	-1	0.633939	POPTR_0004s21680	GO:0005524,GO:0016310,GO:0016301	homoserine kinase	amino acid metabolism.synthesis.aspartate family.misc.homoserine.homoserine kinase
Potri.005G113600	-1	0.633749	POPTR_0005s11560	GO:0004672,GO:0005524,GO:0006468,GO:0005509,GO:0007165,GO:0005578	calcium-dependent protein kinase 28	protein.postranslational modification
Potri.014G140900	-1	0.633705	POPTR_0014s13710	GO:0003824,GO:0008152	acetyl-CoA synthetase	lipid metabolism.FA synthesis and FA elongation.acyl coa ligase
Potri.005G126200	-1	0.633633	POPTR_0005s12770	GO:0010181,GO:0016491,GO:0009055,GO:0050662	Quinone reductase family protein
Potri.001G324200	-1	0.633631	POPTR_0001s33160	GO:0016747	Esterase/lipase/thioesterase family protein	lipid metabolism.unassigned
Potri.001G406300	-1	0.633543	POPTR_0001s41720	GO:0008060,GO:0008270,GO:0032312	ARF-GAP domain 5	RNA.regulation of transcription.unclassified
Potri.005G191300	-1	0.63346	POPTR_0005s21350		ubiquitin interaction motif-containing protein	protein.degradation.ubiquitin
Potri.011G142300	-1	0.633331	POPTR_0011s14550	GO:0015979,GO:0009523,GO:0009654,GO:0042651	photosystem II subunit R	PS.lightreaction.photosystem II.PSII polypeptide subunits
Potri.018G135800	-1	0.633167	POPTR_0031s00450	GO:0005515,GO:0043531,GO:0006915,GO:0005524	LRR and NB-ARC domains-containing disease resistance protein	stress.biotic
Potri.015G121000	-1	0.633051	POPTR_0015s15420	GO:0008374,GO:0006629,GO:0016788,GO:0006505,GO:0006886,GO:0031227,GO:0004607	alpha/beta-Hydrolases superfamily protein
Potri.006G046300	-1	0.63291				RNA.regulation of transcription.putative transcription regulator
Potri.004G100600	-1	0.632364				not assigned.unknown
Potri.014G099100	-1	0.632341	POPTR_0014s09460		embryo defective 1703	not assigned.unknown
Potri.007G027700	-1	0.631916	POPTR_0007s12630		Protein of unknown function (DUF1195)	RNA.transcription
Potri.008G094700	-1	0.631886	POPTR_0008s09430		Tetratricopeptide repeat (TPR)-like superfamily protein	cell.organisation
Potri.002G192800	-1	0.631857	POPTR_0002s19370		Zinc knuckle (CCHC-type) family protein	RNA.regulation of transcription.Zn-finger(CCHC)
Potri.008G197700	-1	0.631736	POPTR_0008s20230	GO:0016491,GO:0016706,GO:0055114	2-oxoglutarate (2OG) and Fe(II)-dependent oxygenase superfamily protein	misc.oxidases - copper, flavone etc
Potri.006G075400	-1	0.631693	POPTR_0006s07510	GO:0005515	RING/FYVE/PHD zinc finger superfamily protein	RNA.regulation of transcription.putative transcription regulator
Potri.016G013500	-1	0.631663	POPTR_0016s01510			not assigned.unknown
Potri.015G043500	-1	0.631615	POPTR_0015s04030	GO:0005515,GO:0043531,GO:0007165,GO:0005622,GO:0045087,GO:0031224,GO:0004888,GO:0006915,GO:0005524	transmembrane receptors;ATP binding	stress.biotic.PR-proteins
Potri.018G104100	-1	0.631557	POPTR_0018s11310	GO:0005515,GO:0016070	MIF4G domain-containing protein / MA3 domain-containing protein	protein.synthesis.initiation
Potri.016G038200	-1	0.631334	POPTR_0016s03770	GO:0016740,GO:0030170,GO:0009058,GO:0008152,GO:0006520	cystathionine beta-lyase	amino acid metabolism.synthesis.aspartate family.methionine.cystathionine beta-lyase
Potri.010G099500	-1	0.631289	POPTR_0010s10980			not assigned.unknown
Potri.016G126200	-1	0.631256	POPTR_0016s13390			not assigned.unknown
Potri.006G100500	-1	0.631128	POPTR_0006s10130	GO:0042823,GO:0009228	Aldolase-type TIM barrel family protein	Co-factor and vitamine metabolism
Potri.006G185700	-1	0.631126	POPTR_0006s19970	GO:0005783	Reticulon family protein	not assigned.unknown
Potri.010G221100	-1	0.631108	POPTR_0010s22790	GO:0016020,GO:0009765	photosystem I light harvesting complex gene 1	PS.lightreaction.photosystem II.LHC-II
Potri.019G110600	-1	0.631108	POPTR_0144s00240	GO:0004672,GO:0005524,GO:0006468,GO:0005515	Leucine-rich repeat transmembrane protein kinase protein	signalling.receptor kinases.misc
Potri.002G146300	-1	0.630718	POPTR_0002s14730	GO:0003824,GO:0008152	Transketolase	PS.calvin cycle.transketolase
Potri.009G046700	-1	0.630454	POPTR_0009s05140	GO:0005524	Double Clp-N motif-containing P-loop nucleoside triphosphate hydrolases superfamily protein	stress.abiotic.heat
Potri.002G139700	-1	0.630364	POPTR_0002s14050	GO:0003676	RNA-binding (RRM/RBD/RNP motifs) family protein	RNA.RNA binding
Potri.002G028000	-1	0.630322	POPTR_0002s02950			not assigned.unknown
Potri.016G019800	-1	0.629901	POPTR_0016s02100	GO:0005524	heat shock protein 70 (Hsp 70) family protein	stress.abiotic.heat
Potri.002G259500	-1	0.629596			low-molecular-weight cysteine-rich 42	not assigned.unknown
Potri.002G261300	-1	0.629591				not assigned.unknown
Potri.013G142600	-1	0.629501		GO:0003735,GO:0006412,GO:0005622,GO:0005840,GO:0015935	ribosomal protein S2	protein.synthesis.ribosomal protein.prokaryotic.chloroplast.30S subunit.S2
Potri.013G011100	-1	0.629434	POPTR_0013s01240	GO:0016020,GO:0005515	syntaxin of plants 43	cell.vesicle transport
Potri.001G005700	-1	0.629395	POPTR_0001s04290	GO:0016491,GO:0051537,GO:0055114,GO:0010277	ACD1-like	misc. other Ferredoxins and Rieske domain
Potri.018G060000	-1	0.629337	POPTR_0018s04600	GO:0004719,GO:0006464,GO:0008610,GO:0008176,GO:0006400,GO:0008649,GO:0006364,GO:0005737,GO:0008168,GO:0008152	S-adenosyl-L-methionine-dependent methyltransferases superfamily protein	lipid metabolism.Phospholipid synthesis.(S)-coclaurine-N-methyltransferase
Potri.019G028000	-1	0.62918		GO:0003677,GO:0003899,GO:0006351	DNA-directed RNA polymerase family protein	RNA.transcription
Potri.010G243700	-1	0.629128	POPTR_0010s24990	GO:0009055,GO:0015035,GO:0045454	Glutaredoxin family protein	redox.glutaredoxins
Potri.002G138200	-1	0.628948	POPTR_0002s13910			not assigned.unknown
Potri.001G408800	-1	0.628906	POPTR_0001s41930	GO:0004221,GO:0006511,GO:0005515,GO:0008270	ubiquitin-specific protease 14	protein.degradation.ubiquitin.ubiquitin protease
Potri.003G038900	-1	0.62887	POPTR_0003s03120	GO:0016817	Root hair defective 3 GTP-binding protein (RHD3)	signalling.G-proteins
Potri.013G140500	-1	0.628736		GO:0003735,GO:0006412,GO:0005840,GO:0019843	ribosomal protein L16	protein.synthesis.ribosomal protein.prokaryotic.chloroplast.50S subunit.L16
Potri.002G221500	-1	0.628348	POPTR_0002s22210		Protein of unknown function (DUF1423)	cell.organisation
Potri.016G062900	-1	0.628295	POPTR_0016s06280		TRAF-like superfamily protein	secondary metabolism.isoprenoids
Potri.011G090800	-1	0.628256	POPTR_0011s09280			not assigned.unknown
Potri.016G052900	-1	0.628248			nuclear RNA polymerase A1	not assigned.unknown
Potri.005G131200	-1	0.62823	POPTR_0005s13950	GO:0004871,GO:0019001,GO:0007186	extra-large G-protein 1	signalling.G-proteins
Potri.005G148900	-1	0.627861	POPTR_0005s19290	GO:0003755,GO:0006457	plant U-box 49	cell.cycle.peptidylprolyl isomerase
Potri.001G347000	-1	0.627808	POPTR_0001s35160	GO:0003677,GO:0006306	domains rearranged methylase 1	RNA.regulation of transcription.DNA methyltransferases
Potri.008G156000	-1	0.627604	POPTR_0008s15580	GO:0004672,GO:0005524,GO:0006468	Protein kinase superfamily protein	protein.postranslational modification
Potri.016G002100	-1	0.627091	POPTR_0016s00390	GO:0005515	Transducin/WD40 repeat-like superfamily protein	development.unspecified
Potri.003G021700	-1	0.627042	POPTR_0003s01610	GO:0008233,GO:0006508,GO:0005634	homolog of separase	not assigned.unknown
Potri.015G096200	-1	0.626303	POPTR_0015s10820	GO:0008270	HCP-like superfamily protein with MYND-type zinc finger	RNA.regulation of transcription.unclassified
Potri.019G055600	-1	0.626246		GO:0022857,GO:0055085,GO:0016021	Major facilitator superfamily protein	transport.sugars
Potri.017G075100	-1	0.626161	POPTR_0017s11150	GO:0016491,GO:0016706,GO:0055114	Oxoglutarate/iron-dependent oxygenase	misc.oxidases - copper, flavone etc
Potri.015G012200	-1	0.626048	POPTR_0015s01450	GO:0009966	2A phosphatase associated protein of 46 kD	protein.postranslational modification
Potri.013G154000	-1	0.625896	POPTR_0013s15010		Major facilitator superfamily protein	development.unspecified
Potri.006G087400	-1	0.625743	POPTR_0006s08770	GO:0008270	DHHC-type zinc finger family protein	RNA.regulation of transcription.unclassified
Potri.016G013300	-1	0.625711	POPTR_0016s01490	GO:0005529,GO:0008378,GO:0006486,GO:0016020	Galactosyltransferase family protein	protein.glycosylation
Potri.017G053700	-1	0.625643	POPTR_0017s08090	GO:0003700,GO:0006355	Integrase-type DNA-binding superfamily protein	RNA.regulation of transcription.AP2/EREBP, APETALA2/Ethylene-responsive element binding protein family
Potri.001G317900	-1	0.625617	POPTR_0001s32530			not assigned.unknown
Potri.008G059500	-1	0.625606	POPTR_0008s05990	GO:0008168,GO:0008152	S-adenosyl-L-methionine-dependent methyltransferases superfamily protein	stress.abiotic.drought/salt
Potri.008G073600	-1	0.625107	POPTR_0008s07360	GO:0003700,GO:0006355	Integrase-type DNA-binding superfamily protein	RNA.regulation of transcription.AP2/EREBP, APETALA2/Ethylene-responsive element binding protein family
Potri.010G122500	-1	0.625092	POPTR_0010s13240	GO:0000166,GO:0004812,GO:0005524,GO:0006418,GO:0005737,GO:0006423,GO:0006412,GO:0004817	Cysteinyl-tRNA synthetase, class Ia family protein	protein.aa activation.cysteine-tRNA ligase
Potri.015G146700	-1	0.624913	POPTR_0015s12870	GO:0004672,GO:0005524,GO:0006468	Protein kinase superfamily protein	protein.postranslational modification
Potri.001G327300	-1	0.624822	POPTR_0001s33490	GO:0055085	YELLOW STRIPE like 6	transport.peptides and oligopeptides
Potri.019G071700	-1	0.624787	POPTR_0019s10040	GO:0008652,GO:0006520,GO:0055114,GO:0016597,GO:0008152,GO:0016491,GO:0050661	aspartate kinase-homoserine dehydrogenase ii	amino acid metabolism.synthesis.aspartate family.misc.homoserine.aspartate kinase
Potri.010G075000	-1	0.624756	POPTR_0010s08580	GO:0005515	TRAF-like superfamily protein	protein.degradation.ubiquitin.ubiquitin protease
Potri.002G054600	-1	0.624734				not assigned.unknown
Potri.012G027700	-1	0.624668		GO:0003735,GO:0006412,GO:0005622,GO:0005840	chloroplast ribosomal protein S15	protein.synthesis.ribosomal protein.prokaryotic.chloroplast.30S subunit.S15
Potri.005G207700	-1	0.624607	POPTR_0005s22930	GO:0006355,GO:0005634,GO:0003677,GO:0009725	auxin response factor 8	RNA.regulation of transcription.ARF, Auxin Response Factor family
Potri.012G071100	-1	0.624146	POPTR_0012s07290	GO:0004672,GO:0005524,GO:0006468,GO:0005515	Leucine-rich repeat protein kinase family protein	signalling.receptor kinases.leucine rich repeat XI
Potri.005G048100	-1	0.624101		GO:0003824,GO:0030170,GO:0008152	cysteine synthase D1	amino acid metabolism.synthesis.serine-glycine-cysteine group.cysteine.OASTL
Potri.014G155200	-1	0.624011	POPTR_0014s15330	GO:0016787	alpha/beta-Hydrolases superfamily protein	misc.misc2
Potri.014G032900	-1	0.623989	POPTR_0014s03240	GO:0005515	Mov34/MPN/PAD-1 family protein	protein.degradation.ubiquitin.proteasom
Potri.008G134900	-1	0.623936	POPTR_0008s13440		Zinc finger, C3HC4 type (RING finger) family protein	protein.degradation.ubiquitin.E3.RING
Potri.T162100	-1	0.623602		GO:0043531,GO:0006915,GO:0005524	NB-ARC domain-containing disease resistance protein	stress.biotic
Potri.012G078900	-1	0.623319	POPTR_0012s08030	GO:0004842,GO:0016567,GO:0000151	ARM repeat superfamily protein	protein.degradation.ubiquitin.E3.RING
Potri.006G186900	-1	0.62328	POPTR_0006s20100			not assigned.unknown
Potri.010G185100	-1	0.622872	POPTR_0010s19250		Peptide-N4-(N-acetyl-beta-glucosaminyl)asparagine amidase A protein	not assigned.unknown
Potri.001G142200	-1	0.622782	POPTR_0001s02450	GO:0030528,GO:0006355	Basic helix-loop-helix (bHLH) DNA-binding family protein	RNA.regulation of transcription.bHLH,Basic Helix-Loop-Helix family
Potri.015G144900	-1	0.622582	POPTR_0015s13040	GO:0003677,GO:0003899,GO:0006351	RNA polymerase III subunit RPC82 family protein	RNA.transcription
Potri.011G074600	-1	0.622493		GO:0009055,GO:0016491,GO:0016020,GO:0022904	photosynthetic electron transfer D	PS.lightreaction.cytochrome b6/f.subunit 4 (PETD)
Potri.004G031500	-1	0.62233	POPTR_0004s03160	GO:0005509,GO:0015979,GO:0009523,GO:0009654,GO:0019898	photosystem II subunit Q-2	PS.lightreaction.photosystem II.PSII polypeptide subunits
Potri.014G168300	-1	0.622207	POPTR_0014s16630	GO:0005515	Galactose oxidase/kelch repeat superfamily protein	hormone metabolism.jasmonate.induced-regulated-responsive-activated
Potri.001G026300	-1	0.62215	POPTR_0001s06360	GO:0009116,GO:0004590,GO:0006207	uridine 5\'-monophosphate synthase / UMP synthase (PYRE-F) (UMPS)	nucleotide metabolism.synthesis.pyrimidine.orotate phosphoribosyltransferase
Potri.001G329100	-1	0.621908	POPTR_0001s33670		Major facilitator superfamily protein	development.unspecified
Potri.008G109900	-1	0.621715	POPTR_0008s10930	GO:0016780,GO:0008654,GO:0016020	aminoalcoholphosphotransferase 1	misc.misc2
Potri.006G155500	-1	0.621714	POPTR_0006s16030		alpha/beta-Hydrolases superfamily protein	not assigned.unknown
Potri.010G136700	-1	0.621647	POPTR_0010s14650	GO:0003677,GO:0003899,GO:0006351	male gametophyte defective 3	RNA.transcription
Potri.006G126300	-1	0.62151	POPTR_0006s12820	GO:0003677	TRF-like 8	RNA.regulation of transcription.putative transcription regulator
Potri.001G030000	-1	0.621199	POPTR_0001s06720	GO:0003755,GO:0006457	Cyclophilin-like peptidyl-prolyl cis-trans isomerase family protein	cell.cycle.peptidylprolyl isomerase
Potri.003G118900	-1	0.621075	POPTR_0003s11880			not assigned.unknown
Potri.005G198900	-1	0.620995	POPTR_0005s22080	GO:0008168,GO:0008152	Cytokine-induced anti-apoptosis inhibitor 1, Fe-S biogenesis	not assigned.unknown
Potri.014G173900	-1	0.620783	POPTR_0014s17220		peroxin 13	protein.targeting.peroxisomes
Potri.001G379800	-1	0.62074	POPTR_0001s38880	GO:0005515	Calcium-dependent lipid-binding (CaLB domain) family protein	signalling.calcium
Potri.006G216600	-1	0.620571	POPTR_0006s23310	GO:0005524	regulatory particle triple-A 1A	protein.degradation.ubiquitin.proteasom
Potri.019G051700	-1	0.620138	POPTR_0019s07860	GO:0008466,GO:0016758,GO:0007047,GO:0030244,GO:0005618,GO:0030054	Alpha-1,4-glucan-protein synthase family protein	cell wall.cell wall proteins.RGP
Potri.001G050300	-1	0.619765	POPTR_0001s14450	GO:0005524	P-loop containing nucleoside triphosphate hydrolases superfamily protein	protein.degradation.AAA type
Potri.002G225700	-1	0.61918	POPTR_0002s21610		RNA-binding (RRM/RBD/RNP motifs) family protein	not assigned.unknown
Potri.016G086100	-1	0.619131	POPTR_0016s08740		Pentatricopeptide repeat (PPR) superfamily protein	hormone metabolism.salicylic acid.synthesis-degradation
Potri.004G004000	-1	0.618925	POPTR_0004s00570	GO:0005524,GO:0009378,GO:0006281,GO:0006310,GO:0016887	P-loop containing nucleoside triphosphate hydrolases superfamily protein	protein.degradation.AAA type
Potri.013G081800	-1	0.618802	POPTR_0013s07950	GO:0008270	MuDR family transposase	RNA.regulation of transcription.unclassified
Potri.014G109800	-1	0.618753	POPTR_0014s10540	GO:0008234,GO:0006508,GO:0004197,GO:0050790	Cysteine proteinases superfamily protein	protein.degradation.cysteine protease
Potri.009G075400	-1	0.618513	POPTR_0009s07920	GO:0004672,GO:0005524,GO:0006468	Leucine-rich repeat protein kinase family protein	protein.postranslational modification.kinase.receptor like cytoplasmatic kinase VII
Potri.014G012700	-1	0.618403	POPTR_0014s01310	GO:0003676	RNA-binding protein 1	RNA.RNA binding
Potri.006G025600	-1	0.618222	POPTR_0006s02650	GO:0003676	RNA-binding (RRM/RBD/RNP motifs) family protein	RNA.RNA binding
Potri.013G147000	-1	0.617992				not assigned.unknown
Potri.001G316800	-1	0.617845	POPTR_0001s32420		O-fucosyltransferase family protein	hormone metabolism.auxin.induced-regulated-responsive-activated
Potri.001G326600	-1	0.617609	POPTR_0001s33420		actin related protein 2	cell.organisation
Potri.015G012600	-1	0.617311	POPTR_0015s01490		defective in meristem silencing 3	not assigned.unknown
Potri.016G090800	-1	0.61713	POPTR_0016s09210	GO:0005215,GO:0006810,GO:0016020	NRAMP metal ion transporter family protein	transport.metal
Potri.014G168100	-1	0.616867	POPTR_0014s16610		FASCICLIN-like arabinogalactan 2	cell wall.cell wall proteins.AGPs.AGP
Potri.019G076600	-1	0.616776	POPTR_0019s10520	GO:0016788,GO:0006629	GDSL-like Lipase/Acylhydrolase superfamily protein	misc.GDSL-motif lipase
Potri.008G135100	-1	0.616696	POPTR_0008s13450		microtubule-associated proteins 70-1	cell.organisation
Potri.004G194200	-1	0.616342	POPTR_0004s20530	GO:0005515	BTB-POZ and MATH domain 4	protein.degradation.ubiquitin.E3.BTB/POZ Cullin3.BTB/POZ
Potri.002G241700	-1	0.616325	POPTR_0002s24310		PPPDE putative thiol peptidase family protein	not assigned.unknown
Potri.001G112300	-1	0.616171	POPTR_0001s08530		Protein of unknown function (DUF544)	protein.aa activation.alanine-tRNA ligase
Potri.006G218100	-1	0.615681	POPTR_0006s23470		Ubiquitin carboxyl-terminal hydrolase family protein	signalling.receptor kinases.DUF 26
Potri.017G133400	-1	0.615543	POPTR_0017s02600		Pentatricopeptide repeat (PPR) superfamily protein	hormone metabolism.salicylic acid.synthesis-degradation
Potri.013G091900	-1	0.615517	POPTR_0013s09310			stress.biotic
Potri.010G249900	-1	0.615449	POPTR_0010s25630		exocyst complex component 84B	not assigned.unknown
Potri.001G210700	-1	0.615095				not assigned.unknown
Potri.001G464400	-1	0.615006	POPTR_0001s46870	GO:0051258,GO:0043234,GO:0003924,GO:0005525,GO:0006184,GO:0007017,GO:0005874	tubulin beta chain 2	cell.organisation
Potri.001G420300	-1	0.614858	POPTR_0001s44620	GO:0003824,GO:0030170,GO:0008152	tryptophan synthase beta-subunit 2	amino acid metabolism.synthesis.aromatic aa.tryptophan.tryptophan synthase
Potri.008G169200	-1	0.614798	POPTR_0008s16910		Transducin/WD40 repeat-like superfamily protein	not assigned.unknown
Potri.001G026000	-1	0.614768	POPTR_0001s06330		sequence-specific DNA binding transcription factors	RNA.regulation of transcription.Trihelix, Triple-Helix transcription factor family
Potri.T025400	-1	0.614715	POPTR_0019s02090			not assigned.unknown
Potri.001G087600	-1	0.614488	POPTR_0001s11000	GO:0016161,GO:0000272	beta-amylase 1	major CHO metabolism.degradation.starch.starch cleavage.beta amylase
Potri.004G043900	-1	0.614304	POPTR_0004s04380	GO:0005524,GO:0016887	AAA-type ATPase family protein	protein.degradation.AAA type
Potri.013G158400	-1	0.614163	POPTR_0013s15430	GO:0003743,GO:0006413	eukaryotic translation initiation factor 2 beta subunit	protein.synthesis.initiation
Potri.014G029800	-1	0.61415	POPTR_0014s02970		Plant protein of unknown function (DUF827)	not assigned.unknown
Potri.010G254400	-1	0.61413	POPTR_0010s26100	GO:0005524,GO:0016887	general control non-repressible 4	transport.ABC transporters and multidrug resistance systems
Potri.009G089900	-1	0.614056	POPTR_0009s09310		Glycosyl hydrolase family 35 protein	not assigned.unknown
Potri.012G082800	-1	0.613657	POPTR_0012s08450	GO:0009055,GO:0015035,GO:0045454	Thioredoxin superfamily protein	redox.glutaredoxins
Potri.018G013700	-1	0.613635	POPTR_0018s03120	GO:0005525,GO:0007264,GO:0004871,GO:0019001,GO:0007186,GO:0005634,GO:0005737,GO:0005622	ADP-ribosylation factor 3	protein.targeting.secretory pathway.unspecified
Potri.009G067700	-1	0.613483	POPTR_0009s07200	GO:0016787	pyrimidine 2	nucleotide metabolism.degradation.pyrimidine.dihydropyrimidinase
Potri.019G090700	-1	0.613458	POPTR_0019s12050	GO:0005515	global transcription factor group E4	RNA.regulation of transcription.Global transcription factor group
Potri.006G260200	-1	0.613287	POPTR_0006s27650	GO:0016740,GO:0030170,GO:0009058,GO:0016769,GO:0008483,GO:0006520	aspartate aminotransferase 5	amino acid metabolism.synthesis.central amino acid metabolism.aspartate.aspartate aminotransferase
Potri.005G252300	-1	0.613186	POPTR_0005s27370		Tetratricopeptide repeat (TPR)-like superfamily protein	not assigned.unknown
Potri.013G151600	-1	0.61314	POPTR_0013s14800	GO:0005524,GO:0009378,GO:0006281,GO:0006310,GO:0016887	cell division cycle 48C	protein.degradation.AAA type
Potri.007G131600	-1	0.612807	POPTR_0007s01680		Plant protein of unknown function (DUF936)	not assigned.unknown
Potri.006G013200	-1	0.612698	POPTR_0006s01370	GO:0005515	F-box and associated interaction domains-containing protein	protein.degradation.ubiquitin.E3.SCF.FBOX
Potri.002G220200	-1	0.612498		GO:0005524,GO:0004222,GO:0006508,GO:0008270,GO:0016021	FtsH extracellular protease family	protein.degradation.metalloprotease
Potri.009G086300	-1	0.612204	POPTR_0009s08960	GO:0046873,GO:0030001,GO:0055085,GO:0016020	magnesium transporter 4	transport.unspecified cations
Potri.001G220600	-1	0.612112	POPTR_0001s22780	GO:0003676	RNA-binding (RRM/RBD/RNP motifs) family protein	RNA.RNA binding
Potri.019G010400	-1	0.61198	POPTR_0019s02630		actin 7	cell.organisation
Potri.005G014000	-1	0.611789			HIT zinc finger ;PAPA-1-like conserved region	RNA.regulation of transcription.unclassified
Potri.018G058300	-1	0.61178	POPTR_0018s04760			not assigned.unknown
Potri.003G164300	-1	0.611776	POPTR_0003s16280	GO:0005622,GO:0005515	C-terminal domain phosphatase-like 3	RNA.regulation of transcription
Potri.019G031000	-1	0.611591	POPTR_0019s04650	GO:0016787	apyrase 2	nucleotide metabolism.degradation
Potri.010G211000	-1	0.611537	POPTR_0010s21790	GO:0004553,GO:0004563,GO:0005975	beta-hexosaminidase 1	protein.glycosylation.alpha-1,3-mannosyl-glycoprotein-beta-1,2-N-acetylglucosaminyltransferase(GnTI)
Potri.008G086200	-1	0.611523	POPTR_0008s08580			not assigned.unknown
Potri.001G269900	-1	0.611469	POPTR_0001s27670	GO:0003676,GO:0003723,GO:0006396,GO:0005622	SWAP (Suppressor-of-White-APricot)/surp domain-containing protein / D111/G-patch domain-containing protein	RNA.processing
Potri.017G026400	-1	0.61143				not assigned.unknown
Potri.008G226000	-1	0.611364				not assigned.unknown
Potri.018G082500	-1	0.611237	POPTR_0018s08910	GO:0016740,GO:0030170,GO:0009058,GO:0016769,GO:0008483,GO:0006520	aspartate aminotransferase 2	amino acid metabolism.synthesis.central amino acid metabolism.aspartate.aspartate aminotransferase
Potri.008G062600	-1	0.611096	POPTR_0008s06300		RING/FYVE/PHD zinc finger superfamily protein	protein.degradation.ubiquitin.E3.RING
Potri.003G142000	-1	0.611036	POPTR_0003s14190	GO:0009058,GO:0003824	3-ketoacyl-acyl carrier protein synthase I	lipid metabolism.FA synthesis and FA elongation.ketoacyl ACP synthase
Potri.011G064000	-1	0.610713		GO:0000287,GO:0030976,GO:0003824	Thiamine pyrophosphate dependent pyruvate decarboxylase family protein	fermentation.PDC
Potri.014G118400	-1	0.610651	POPTR_0014s11370		stachyose synthase	minor CHO metabolism.raffinose family.stachyose synthases
Potri.009G025700	-1	0.610159	POPTR_0009s03070	GO:0000166,GO:0046872,GO:0003824,GO:0008152,GO:0016020,GO:0015662,GO:0006812,GO:0006754	endomembrane-type CA-ATPase 4	signalling.calcium
Potri.012G046300	-1	0.609904	POPTR_0012s04370		HCP-like superfamily protein	not assigned.unknown
Potri.002G183400	-1	0.609623	POPTR_0002s18420	GO:0005525,GO:0003924	translocon at the outer envelope membrane of chloroplasts 33	protein.targeting.chloroplast
Potri.018G082900	-1	0.609582	POPTR_0018s08940	GO:0003824,GO:0008152,GO:0003857,GO:0016491,GO:0006631,GO:0055114	Enoyl-CoA hydratase/isomerase family	lipid metabolism.lipid degradation.beta-oxidation.multifunctional
Potri.003G118500	-1	0.609431	POPTR_0003s11840	GO:0004252,GO:0006508,GO:0042802,GO:0043086	Subtilase family protein	protein.degradation.subtilases
Potri.002G262600	-1	0.609304				not assigned.unknown
Potri.013G144700	-1	0.609197	POPTR_0013s14100	GO:0015031,GO:0016021	Secretory carrier membrane protein (SCAMP) family protein	transport.misc
Potri.002G000300	-1	0.608956	POPTR_0002s00230	GO:0031072	DNAJ heat shock N-terminal domain-containing protein	stress.abiotic.heat
Potri.013G083300	-1	0.608893	POPTR_0013s08100	GO:0005215,GO:0006810,GO:0055085,GO:0016020	AZA-guanine resistant1	transport.misc
Potri.002G155500	-1	0.608862	POPTR_0002s15690		Thioesterase superfamily protein	not assigned.unknown
Potri.007G138800	-1	0.608588	POPTR_0007s01030	GO:0003677,GO:0005634	squamosa promoter binding protein-like 4	RNA.regulation of transcription.SBP,Squamosa promoter binding protein family
Potri.013G019800	-1	0.608545	POPTR_0013s02050	GO:0016760,GO:0030244,GO:0016020	cellulose synthase A9	cell wall.cellulose synthesis.cellulose synthase
Potri.010G039600	-1	0.60836	POPTR_0010s04880			not assigned.unknown
Potri.T071200	-1	0.608352	POPTR_0019s07560		HMG-box (high mobility group) DNA-binding family protein	not assigned.unknown
Potri.004G068300	-1	0.608337	POPTR_0004s06690	GO:0004672,GO:0005524,GO:0006468,GO:0005515	Leucine-rich repeat protein kinase family protein	signalling.receptor kinases.leucine rich repeat XI
Potri.010G202700	-1	0.607928	POPTR_0010s21020		XH/XS domain-containing protein	RNA.regulation of transcription.putative transcription regulator
Potri.007G051100	-1	0.607799	POPTR_0007s10270			not assigned.unknown
Potri.019G071300	-1	0.607664	POPTR_0019s10000			not assigned.unknown
Potri.010G158600	-1	0.60758	POPTR_0010s16610		Tetratricopeptide repeat (TPR)-like superfamily protein	RNA.processing
Potri.001G182300	-1	0.607476	POPTR_0001s18260	GO:0003777,GO:0005524,GO:0007018	ATP binding microtubule motor family protein	cell.organisation
Potri.004G126800	-1	0.607324	POPTR_0004s12830	GO:0006412,GO:0005840,GO:0005622,GO:0003735	Protein of unknown function (DUF1666)	protein.synthesis.ribosomal protein.eukaryotic.60S subunit.L34
Potri.001G011800	-1	0.607209	POPTR_0001s04920		PRLI-interacting factor, putative	not assigned.unknown
Potri.003G036800	-1	0.607095		GO:0016787	Metallo-hydrolase/oxidoreductase superfamily protein	signalling.receptor kinases.wall associated kinase
Potri.003G218700	-1	0.607085	POPTR_0003s21230	GO:0006367,GO:0005669,GO:0016251	TBP-associated factor 7	RNA.regulation of transcription
Potri.015G029300	-1	0.607026	POPTR_0015s05520		binding	not assigned.unknown
Potri.011G096300	-1	0.606641	POPTR_0011s09860	GO:0016491,GO:0055114,GO:0016616,GO:0030060,GO:0006108	Lactate/malate dehydrogenase family protein	TCA / org transformation.TCA.malate DH
Potri.003G042300	-1	0.605414	POPTR_0003s04220			not assigned.unknown
Potri.T005700	-1	0.605276		GO:0016820,GO:0015991,GO:0033178,GO:0046933,GO:0046961,GO:0015992,GO:0046034,GO:0016469	ATP synthase subunit beta	mitochondrial electron transport / ATP synthesis.F1-ATPase
Potri.010G001400	-1	0.605118		GO:0005515,GO:0008565,GO:0006606,GO:0005634,GO:0005737,GO:0006886,GO:0005643	importin alpha isoform 1	protein.targeting.nucleus
Potri.010G064300	-1	0.605114	POPTR_0010s07480	GO:0005515,GO:0042393,GO:0008270,GO:0018024,GO:0034968,GO:0005634	SU(VAR)3-9 homolog 9	RNA.regulation of transcription.SET-domain transcriptional regulator family
Potri.008G172100	-1	0.604958	POPTR_0008s17190	GO:0003676	RNA-binding (RRM/RBD/RNP motifs) family protein	RNA.RNA binding
Potri.008G162600	-1	0.60489	POPTR_0008s16250		Polyketide cyclase/dehydrase and lipid transport superfamily protein	signalling.lipids
Potri.003G213100	-1	0.60475				not assigned.unknown
Potri.016G003900	-1	0.604564	POPTR_0016s00550	GO:0005515	C2 calcium/lipid-binding and GRAM domain containing protein	protein.degradation.ubiquitin.E3.RING
Potri.010G102100	-1	0.604296	POPTR_0010s11260		hydroxyproline-rich glycoprotein family protein	misc.oxidases - copper, flavone etc
Potri.003G218500	-1	0.604269	POPTR_0003s21250	GO:0004553,GO:0005975	O-Glycosyl hydrolases family 17 protein	misc.beta 1,3 glucan hydrolases.glucan endo-1,3-beta-glucosidase
Potri.011G169900	-1	0.604143	POPTR_0011s17270	GO:0005515	COP9 signalosome subunit 6A	signalling.light.COP9 signalosome
Potri.005G004800	-1	0.60412	POPTR_0505s00220			not assigned.unknown
Potri.012G084400	-1	0.604119	POPTR_0012s08630	GO:0005507,GO:0008131,GO:0048038,GO:0009308,GO:0055114	Copper amine oxidase family protein	misc.oxidases - copper, flavone etc
Potri.006G011300	-1	0.603646	POPTR_0006s01290	GO:0005529,GO:0008378,GO:0006486,GO:0016020	Galactosyltransferase family protein	cell wall.hemicellulose synthesis
Potri.001G344900	-1	0.603564	POPTR_0001s35360	GO:0003676	RNA-binding (RRM/RBD/RNP motifs) family protein	RNA.RNA binding
Potri.011G155800	-1	0.603509	POPTR_0011s15930	GO:0005198,GO:0006890,GO:0030126	Coatomer epsilon subunit	cell.vesicle transport
Potri.010G023500	-1	0.603397	POPTR_0010s02420	GO:0005515	homolog of yeast sucrose nonfermenting 4	protein.postranslational modification
Potri.015G052400	-1	0.603369	POPTR_0015s06250	GO:0008270,GO:0005634	C3HC zinc finger-like	not assigned.unknown
Potri.005G131000	-1	0.603319	POPTR_0005s13930			not assigned.unknown
Potri.001G116400	-1	0.6033		GO:0003735,GO:0006412,GO:0005622,GO:0005840	chloroplast ribosomal protein S15	protein.synthesis.ribosomal protein.prokaryotic.chloroplast.30S subunit.S15
Potri.001G420800	-1	0.603187	POPTR_0001s44680	GO:0005488	chloroplastic lipocalin	stress.abiotic
Potri.015G129900	-1	0.603142	POPTR_0015s14500		nucleotide-sensitive chloride conductance regulator (ICln) family protein	transport.unspecified anions
Potri.016G046600	-1	0.603077	POPTR_0016s04690	GO:0003723,GO:0003676,GO:0008270	KH domain-containing protein / zinc finger (CCCH type) family protein	RNA.regulation of transcription.C3H zinc finger family
Potri.003G149800	-1	0.603074	POPTR_0003s14960	GO:0043531,GO:0006915,GO:0005524	Disease resistance protein (CC-NBS-LRR class) family	stress.biotic
Potri.011G070300	-1	0.602935	POPTR_0011s06980	GO:0005525,GO:0007264,GO:0005622	RAB GTPase homolog A1C	signalling.G-proteins
Potri.015G057000	-1	0.602862	POPTR_0015s06770	GO:0005524,GO:0008134,GO:0006355,GO:0019538,GO:0016887	heat shock protein 101	stress.abiotic.heat
Potri.001G081500	-1	0.602751	POPTR_0001s11600	GO:0015979,GO:0009522,GO:0009538	photosystem I subunit F	PS.lightreaction.photosystem I.PSI polypeptide subunits
Potri.006G211800	-1	0.602687	POPTR_0006s22840			not assigned.unknown
Potri.013G093400	-1	0.602414	POPTR_0013s09190	GO:0003924,GO:0005525	Translation elongation factor EF1A/initiation factor IF2gamma family protein	protein.synthesis.elongation
Potri.006G009200	-1	0.602411	POPTR_0006s01080	GO:0003824,GO:0008152,GO:0004334,GO:0009072	fumarylacetoacetase, putative	amino acid metabolism.degradation.aromatic aa.tyrosine
Potri.015G051300	-1	0.602382		GO:0008137,GO:0042773,GO:0055114	NADH dehydrogenase 5B	not assigned.unknown
Potri.003G089600	-1	0.602189	POPTR_0003s08800		pentatricopeptide (PPR) repeat-containing protein	DNA.synthesis/chromatin structure
Potri.002G184400	-1	0.601976	POPTR_0002s18520			protein.postranslational modification
Potri.014G114300	-1	0.601964	POPTR_0014s10960	GO:0003677,GO:0005634	squamosa promoter-binding protein-like 12	development.squamosa promoter binding like (SPL)
Potri.013G129500	-1	0.601734			Tetratricopeptide repeat (TPR)-like superfamily protein	RNA.regulation of transcription.MYB domain transcription factor family
Potri.001G123800	-1	0.601225	POPTR_0001s00590	GO:0015079,GO:0071805,GO:0016020	K+ uptake permease 11	transport.potassium
Potri.011G041500	-1	0.601129	POPTR_0011s04110		Protein kinase superfamily protein	transport.ABC transporters and multidrug resistance systems
Potri.016G124100	-1	0.601111	POPTR_0016s13210	GO:0003723,GO:0006412,GO:0005840,GO:0005622,GO:0003735	Ribosomal protein S4 (RPS4A) family protein	protein.synthesis.ribosomal protein.eukaryotic.40S subunit.S4
Potri.014G095500	-1	0.601029	POPTR_0014s09120		Auxin-responsive GH3 family protein	hormone metabolism.auxin.induced-regulated-responsive-activated
Potri.012G010000	-1	0.600994		GO:0016020	SPFH/Band 7/PHB domain-containing membrane-associated protein family	not assigned.unknown
Potri.014G179000	-1	0.600971	POPTR_0014s17710	GO:0003824,GO:0008152	beta-hydroxyisobutyryl-CoA hydrolase 1	amino acid metabolism.degradation.aromatic aa.tryptophan
Potri.017G050400	-1	0.600618	POPTR_0017s07710	GO:0003935,GO:0009231,GO:0008686	GTP cyclohydrolase II	Co-factor and vitamine metabolism.riboflavin.GTP cyclohydrolase II
Potri.005G245100	-1	0.600576	POPTR_0005s26650	GO:0005515,GO:0003743,GO:0006413,GO:0005852	eukaryotic translation initiation factor 3C	protein.synthesis.initiation
Potri.002G205700	-1	0.600466	POPTR_0002s20720		Small nuclear ribonucleoprotein family protein	RNA.processing
Potri.008G087500	-1	0.60035				not assigned.unknown
Potri.010G219400	-1	0.600255	POPTR_0010s22580			not assigned.unknown
Potri.003G218100	-1	0.600188	POPTR_0003s21290		Lipase/lipooxygenase, PLAT/LH2 family protein	not assigned.unknown
Potri.014G096600	-1	0.599791	POPTR_0014s09230			not assigned.unknown
Potri.004G086500	-1	0.599778			lipid transfer protein 1	lipid metabolism.lipid transfer proteins etc
Potri.019G028600	-1	0.599714		GO:0015078,GO:0015986,GO:0045263	ATPase, F0 complex, subunit A protein	PS.lightreaction.ATP synthase.chloroplastic subunit a
Potri.001G243800	-1	0.599611	POPTR_0001s25060		Tetratricopeptide repeat (TPR)-like superfamily protein	RNA.regulation of transcription.MYB domain transcription factor family
Potri.005G098600	-1	0.599519	POPTR_0005s10140	GO:0005515	plant intracellular ras group-related LRR 4	signalling.receptor kinases.leucine rich repeat XI
Potri.018G014200	-1	0.599467	POPTR_0018s03070			not assigned.unknown
Potri.015G057300	-1	0.599456	POPTR_0015s06800	GO:0003676,GO:0003677,GO:0006260,GO:0005634	RPA70-kDa subunit B	DNA.synthesis/chromatin structure
Potri.006G187000	-1	0.599176	POPTR_0006s20110		Protein of unknown function (DUF2921)	not assigned.unknown
Potri.002G024100	-1	0.599138	POPTR_0002s02570	GO:0003676,GO:0008270,GO:0004527,GO:0005622	5\'-3\' exoribonuclease 3	RNA.processing.ribonucleases
Potri.004G200100	-1	0.598925	POPTR_0004s21040	GO:0016491,GO:0008152,GO:0003824,GO:0050662,GO:0044237	NAD(P)-binding Rossmann-fold superfamily protein	misc.short chain dehydrogenase/reductase (SDR)
Potri.006G080200	-1	0.598774		GO:0003735,GO:0006412,GO:0005622,GO:0005840	Nucleic acid-binding, OB-fold-like protein	protein.synthesis.ribosomal protein.eukaryotic.40S subunit.S17
Potri.005G110400	-1	0.598699	POPTR_0005s11250	GO:0046872,GO:0030001	Heavy metal transport/detoxification superfamily protein	metal handling.binding, chelation and storage
Potri.008G124900	-1	0.598671	POPTR_0008s12380	GO:0003824,GO:0016020	lipid phosphate phosphatase 3	misc.acid and other phosphatases
Potri.001G219700	-1	0.59837	POPTR_0001s22710	GO:0005515	Argonaute family protein	RNA.regulation of transcription.Argonaute
Potri.012G083900	-1	0.598326	POPTR_0012s08580			not assigned.unknown
Potri.004G199400	-1	0.598309	POPTR_0004s20960		photosystem I subunit O	PS.lightreaction.photosystem I.PSI polypeptide subunits
Potri.015G082900	-1	0.598286	POPTR_0015s09450	GO:0005507,GO:0008131,GO:0048038,GO:0009308,GO:0055114	Copper amine oxidase family protein	misc.oxidases - copper, flavone etc
Potri.002G121000	-1	0.598164	POPTR_0002s12200	GO:0005215,GO:0006810,GO:0016020	NRAMP metal ion transporter 2	transport.metal
Potri.004G036100	-1	0.598139	POPTR_0004s03620	GO:0008270,GO:0016491,GO:0055114	oxidoreductase, zinc-binding dehydrogenase family protein	misc.misc2
Potri.003G037600	-1	0.598024	POPTR_0003s04560		Late embryogenesis abundant (LEA) hydroxyproline-rich glycoprotein family	development.late embryogenesis abundant
Potri.013G117200	-1	0.597754	POPTR_0013s12150	GO:0004672,GO:0005524,GO:0006468,GO:0005515	somatic embryogenesis receptor-like kinase 1	protein.postranslational modification.kinase.receptor like cytoplasmatic kinase VII
Potri.015G137200	-1	0.597686	POPTR_0015s13760	GO:0005515,GO:0003676,GO:0008270	zinc finger WD40 repeat protein 1	not assigned.unknown
Potri.005G235900	-1	0.597663	POPTR_0005s25720		basic pentacysteine 6	RNA.regulation of transcription
Potri.016G059900	-1	0.597321	POPTR_0016s05990	GO:0000226,GO:0000922,GO:0005815,GO:0007020,GO:0005856	spindle pole body component 98	cell.organisation
Potri.009G107800	-1	0.59721	POPTR_0009s11110			not assigned.unknown
Potri.T025900	-1	0.597073	POPTR_0019s02060	GO:0043531,GO:0005524,GO:0006915	NB-ARC domain-containing disease resistance protein	stress.biotic.PR-proteins
Potri.012G029300	-1	0.597036		GO:0003676	polypyrimidine tract-binding protein 2	RNA.processing
Potri.010G091200	-1	0.597014	POPTR_0010s10160	GO:0003677,GO:0005524,GO:0003676,GO:0008026,GO:0004386,GO:0016787	Homeotic gene regulator	RNA.regulation of transcription.Chromatin Remodeling Factors
Potri.010G243000	-1	0.596986	POPTR_0010s24920		Pentatricopeptide repeat (PPR) superfamily protein	development.unspecified
Potri.007G116300	-1	0.596963	POPTR_0007s03150	GO:0003723	RNA-binding KH domain-containing protein	RNA.RNA binding
Potri.010G230500	-1	0.596832	POPTR_0010s23710	GO:0003723	binding to TOMV RNA 1L (long form)	RNA.RNA binding
Potri.017G030800	-1	0.596553			ARM repeat superfamily protein	cell.cycle
Potri.001G129100	-1	0.59652	POPTR_0001s01130	GO:0003924,GO:0005525	eukaryotic translation initiation factor 2 gamma subunit	protein.synthesis.initiation
Potri.008G121100	-1	0.596159	POPTR_0008s12000	GO:0015934,GO:0006412,GO:0003735	ribosomal protein L15	protein.synthesis.ribosomal protein.prokaryotic.chloroplast.50S subunit.L15
Potri.014G058500	-1	0.595687	POPTR_0014s05750	GO:0005524,GO:0044267,GO:0051082,GO:0006457	T-complex protein 1 alpha subunit	protein.folding
Potri.001G073800	-1	0.595686	POPTR_0001s12400	GO:0005515	Transcription factor GTE6	RNA.regulation of transcription.Global transcription factor group
Potri.017G058700	-1	0.595627				not assigned.unknown
Potri.005G256600	-1	0.595535	POPTR_0005s27800	GO:0005509,GO:0015979,GO:0009523,GO:0009654,GO:0019898	Photosystem II reaction center PsbP family protein	PS.lightreaction.photosystem II.PSII polypeptide subunits
Potri.007G102400	-1	0.5954	POPTR_0007s04490	GO:0004672,GO:0005524,GO:0006468,GO:0006950	Protein kinase protein with adenine nucleotide alpha hydrolases-like domain	protein.postranslational modification.kinase.receptor like cytoplasmatic kinase VII
Potri.010G022300	-1	0.595206	POPTR_0010s02280		tonneau 2 (TON2)	cell.organisation
Potri.006G183900	-1	0.594951	POPTR_0006s19750	GO:0003723	Arabidopsis thaliana protein of unknown function (DUF794)	protein.assembly and cofactor ligation
Potri.008G201900	-1	0.594866	POPTR_0008s20630	GO:0016020	Serinc-domain containing serine and sphingolipid biosynthesis protein	development.unspecified
Potri.003G037900	-1	0.594606				not assigned.unknown
Potri.002G169700	-1	0.594484	POPTR_0002s17090	GO:0016779	nucleotidyltransferases	not assigned.unknown
Potri.008G002600	-1	0.594464	POPTR_0008s00320	GO:0003677,GO:0006355,GO:0005634,GO:0003700	GC-rich sequence DNA-binding factor-like protein	not assigned.unknown
Potri.002G069100	-1	0.594324	POPTR_0002s06970		ubiquitin interaction motif-containing protein	protein.degradation.ubiquitin
Potri.010G087400	-1	0.594302				not assigned.unknown
Potri.002G060000	-1	0.594136				not assigned.unknown
Potri.012G119500	-1	0.594073	POPTR_0012s11990		Bromodomain transcription factor	not assigned.unknown
Potri.001G412500	-1	0.59405	POPTR_0001s42200			not assigned.unknown
Potri.008G138800	-1	0.5938			anthranilate synthase beta subunit 1	amino acid metabolism.synthesis.aromatic aa.tryptophan.anthranilate synthase
Potri.010G054800	-1	0.593784	POPTR_0010s06490		Restriction endonuclease, type II-like superfamily protein	not assigned.unknown
Potri.010G238400	-1	0.593685	POPTR_0010s24490			not assigned.unknown
Potri.008G021100	-1	0.593663	POPTR_0008s02200	GO:0005524,GO:0016310,GO:0016301,GO:0008299,GO:0004163	GHMP kinase family protein	secondary metabolism.isoprenoids.mevalonate pathway.mevalonate diphosphate decarboxylase
Potri.012G031600	-1	0.593591	POPTR_0012s01390		Pentatricopeptide repeat (PPR-like) superfamily protein	development.unspecified
Potri.006G148700	-1	0.593464	POPTR_0006s15100	GO:0003697,GO:0005524,GO:0006281,GO:0009432	recA DNA recombination family protein	DNA.repair
Potri.001G005400	-1	0.593453	POPTR_0001s04260		Putative lysine decarboxylase family protein	mino acid metabolism.degradation.aspartate family.lysine.lysine decarboxylase
Potri.001G359300	-1	0.593333	POPTR_0001s37000		Cell differentiation, Rcd1-like protein	RNA.regulation of transcription.unclassified
Potri.002G082500	-1	0.593279	POPTR_0002s08310	GO:0005515	F-box protein 7	protein.degradation.ubiquitin.E3.SCF.FBOX
Potri.005G229600	-1	0.593277	POPTR_0005s25120	GO:0004553,GO:0005975	Glycosyl hydrolase superfamily protein	cell wall.degradation.mannan-xylose-arabinose-fucose
Potri.012G068800	-1	0.593239	POPTR_0012s07060	GO:0050660,GO:0008033,GO:0016491,GO:0055114	Pyridine nucleotide-disulphide oxidoreductase family protein	secondary metabolism.isoprenoids.non-mevalonate pathway
Potri.008G046000	-1	0.59318	POPTR_0008s04580		tonneau 1b (TON1b)	cell.organisation
Potri.019G068700	-1	0.593139	POPTR_0019s09670	GO:0005515,GO:0005543,GO:0003924,GO:0005525	dynamin-like 3	misc.dynamin
Potri.T099600	-1	0.593108		GO:0016787	Metallo-hydrolase/oxidoreductase superfamily protein	Biodegradation of Xenobiotics.hydroxyacylglutathione hydrolase
Potri.014G019900	-1	0.593012	POPTR_0014s02000		Protein of unknown function (DUF620)	not assigned.unknown
Potri.019G055700	-1	0.592961	POPTR_0019s08330	GO:0022857,GO:0055085,GO:0016021	Major facilitator superfamily protein	transport.sugars
Potri.010G237100	-1	0.592907	POPTR_0010s24370	GO:0005524,GO:0009378,GO:0006281,GO:0006310	AAA-type ATPase family protein	protein.degradation.AAA type
Potri.002G139400	-1	0.592833	POPTR_0002s14020		Tetratricopeptide repeat (TPR)-like superfamily protein	RNA.regulation of transcription.putative transcription regulator
Potri.011G011600	-1	0.59276		GO:0005515,GO:0043531,GO:0007165,GO:0005622,GO:0045087,GO:0031224,GO:0004888,GO:0006915,GO:0005524	Disease resistance protein (TIR-NBS-LRR class) family	stress.biotic.PR-proteins
Potri.003G031400	-1	0.592739	POPTR_0003s02570	GO:0008270	FAR1-related sequence 6	signalling.light
Potri.003G133600	-1	0.592636	POPTR_0003s13340	GO:0005783	VIRB2-interacting protein 1	stress.biotic
Potri.018G027600	-1	0.592617	POPTR_0018s01720	GO:0015979,GO:0009522,GO:0016020	photosystem I subunit K	PS.lightreaction.photosystem I.PSI polypeptide subunits
Potri.006G026300	-1	0.592539	POPTR_0006s02720			not assigned.unknown
Potri.001G157800	-1	0.592416	POPTR_0001s15800		RGPR-related	not assigned.unknown
Potri.013G079000	-1	0.59228	POPTR_0013s07650		Plant protein of unknown function (DUF827)	not assigned.unknown
Potri.010G179100	-1	0.592222	POPTR_0010s18620			not assigned.unknown
Potri.006G022300	-1	0.592086	POPTR_0006s02310	GO:0016758,GO:0008152	UDP-Glycosyltransferase superfamily protein	misc.UDP glucosyl and glucoronyl transferases
Potri.002G091300	-1	0.592013	POPTR_0002s09190	GO:0008168,GO:0008152	S-adenosyl-L-methionine-dependent methyltransferases superfamily protein	not assigned.unknown
Potri.008G048900	-1	0.59201	POPTR_0008s04890	GO:0003676,GO:0005634	Cleavage and polyadenylation specificity factor (CPSF) A subunit protein	RNA.processing.splicing
Potri.017G112900	-1	0.591949	POPTR_0017s13870	GO:0004252,GO:0016021,GO:0006508	Rhomboid-related intramembrane serine protease family protein	protein.degradation.serine protease
Potri.005G196700	-1	0.591908	POPTR_0005s21870		gigantea protein (GI)	development.unspecified
Potri.010G066500	-1	0.591734	POPTR_0010s07700	GO:0003993	HAD superfamily, subfamily IIIB acid phosphatase	misc.acid and other phosphatases
Potri.005G046300	-1	0.591575	POPTR_0005s04780		S-adenosyl-L-methionine-dependent methyltransferases superfamily protein	not assigned.unknown
Potri.005G045500	-1	0.591522	POPTR_0005s04700	GO:0004672,GO:0005524,GO:0006468	Protein kinase superfamily protein	protein.postranslational modification
Potri.009G122500	-1	0.591513	POPTR_0009s12540	GO:0003723	RNA-binding CRS1 / YhbY (CRM) domain protein	not assigned.unknown
Potri.007G017900	-1	0.591509	POPTR_0007s13560		RTE1-homolog	not assigned.unknown
Potri.019G087900	-1	0.591344	POPTR_0019s11770	GO:0042393	SU(VAR)3-9 homolog 1	RNA.regulation of transcription.SET-domain transcriptional regulator family
Potri.T037300	-1	0.5911				not assigned.unknown
Potri.015G049500	-1	0.590653	POPTR_0015s03420	GO:0005515	stomatal cytokinesis defective / SCD1 protein (SCD1)	signalling.G-proteins
Potri.011G045100	-1	0.590411	POPTR_0011s04490	GO:0015031,GO:0016021	secretory carrier 3	transport.misc
Potri.011G138200	-1	0.590404	POPTR_0011s14130	GO:0016787	purple acid phosphatase 18	misc.acid and other phosphatases
Potri.018G124600	-1	0.590195	POPTR_0025s00730	GO:0004672,GO:0005524,GO:0006468	calmodulin-binding receptor-like cytoplasmic kinase 3	protein.postranslational modification.kinase.receptor like cytoplasmatic kinase VII
Potri.009G070000	-1	0.590181	POPTR_0009s07430			protein.degradation.aspartate protease
Potri.001G309500	-1	0.589947	POPTR_0001s31700		actin 7	cell.organisation
Potri.012G042400	-1	0.589894	POPTR_0012s03930		Protein of unknown function (DUF760)	not assigned.unknown
Potri.016G079900	-1	0.589624	POPTR_0016s08080	GO:0004672,GO:0005524,GO:0006468,GO:0016773,GO:0009103,GO:0016020	FUS3-complementing gene 1	protein.postranslational modification
Potri.009G130600	-1	0.589596	POPTR_0009s13310	GO:0003676,GO:0008270	Zinc finger (CCCH-type) family protein	RNA.regulation of transcription.C3H zinc finger family
Potri.009G058800	-1	0.589466	POPTR_0009s06370		Protein of unknown function, DUF642	not assigned.unknown
Potri.009G135300	-1	0.589455	POPTR_0009s13760	GO:0046872,GO:0030001	farnesylated protein 6	metal handling.binding, chelation and storage
Potri.006G155700	-1	0.589219	POPTR_0006s16050	GO:0003824,GO:0008152	ATP-dependent caseinolytic (Clp) protease/crotonase family protein	amino acid metabolism.degradation.aromatic aa.tryptophan
Potri.001G210000	-1	0.589038	POPTR_0001s21740	GO:0016020,GO:0009765	light harvesting complex photosystem II subunit 6	PS.lightreaction.photosystem II.LHC-II
Potri.001G001600	-1	0.588827	POPTR_0001s03890	GO:0000287,GO:0004743,GO:0030955,GO:0006096	Pyruvate kinase family protein	glycolysis.cytosolic branch.pyruvate kinase (PK)
Potri.008G171800	-1	0.58877	POPTR_0008s17160		translocase of outer membrane 22-V	not assigned.unknown
Potri.013G073700	-1	0.588686	POPTR_0013s07130	GO:0004871,GO:0009416	Phototropic-responsive NPH3 family protein	signalling.light
Potri.012G103300	-1	0.588649	POPTR_0012s10510	GO:0008270	DHHC-type zinc finger family protein	RNA.regulation of transcription.unclassified
Potri.005G164100	-1	0.588436	POPTR_0005s17160	GO:0003677,GO:0005634	methyl-CPG-binding domain 8	RNA.regulation of transcription.Methyl binding domain proteins
Potri.013G023100	-1	0.588371	POPTR_0013s02400	GO:0005525,GO:0007264,GO:0005622	MIRO-related GTP-ase 1	signalling.G-proteins
Potri.005G188000	-1	0.588334	POPTR_0005s21040	GO:0006904,GO:0016192	vacuolar protein sorting 45	protein.targeting.secretory pathway.vacuole
Potri.007G001500	-1	0.588135	POPTR_0007s15270	GO:0005515	DWD (DDB1-binding WD40 protein) hypersensitive to ABA 1	development.unspecified
Potri.017G115100	-1	0.588018	POPTR_0005s15610		alpha/beta-Hydrolases superfamily protein	not assigned.unknown
Potri.016G010000	-1	0.587817				not assigned.unknown
Potri.016G039100	-1	0.587759			Plant protein of unknown function (DUF247)	not assigned.unknown
Potri.016G078400	-1	0.58772	POPTR_0016s07920	GO:0000287,GO:0008897,GO:0009059	4\'-phosphopantetheinyl transferase superfamily	development.unspecified
Potri.017G078900	-1	0.587396	POPTR_0017s11500	GO:0005086,GO:0032012,GO:0005622	sec7 domain-containing protein	development.unspecified
Potri.003G123200	-1	0.587257	POPTR_0003s12340	GO:0005524,GO:0016851,GO:0015979,GO:0015995,GO:0004386,GO:0009378,GO:0006281,GO:0006310,GO:0006260,GO:0005663,GO:0003689	replication factor C 2	DNA.synthesis/chromatin structure
Potri.005G204500	-1	0.587237	POPTR_0005s22620	GO:0006412	Eukaryotic release factor 1 (eRF1) family protein	protein.synthesis.release
Potri.002G049700	-1	0.587049	POPTR_0002s05060	GO:0004672,GO:0005524,GO:0006468	Protein kinase superfamily protein	protein.postranslational modification
Potri.013G141400	-1	0.586794		GO:0055114,GO:0051539,GO:0016651	photosystem II reaction center protein G	not assigned.unknown
Potri.015G109700	-1	0.586683	POPTR_0015s12120			not assigned.unknown
Potri.019G092500	-1	0.586086	POPTR_0019s12230	GO:0003924,GO:0005525,GO:0007264,GO:0005622	RAB GTPase homolog A1F	signalling.G-proteins
Potri.006G217400	-1	0.586071	POPTR_0006s23400	GO:0016020	Transmembrane proteins 14C	not assigned.unknown
Potri.002G107300	-1	0.58606	POPTR_0002s10790	GO:0015018,GO:0016020	Nucleotide-diphospho-sugar transferases superfamily protein	protein.glycosylation
Potri.002G079100	-1	0.586032	POPTR_0002s07930	GO:0005515,GO:0008270	histone methyltransferases(H3-K4 specific);histone methyltransferases(H3-K36 specific)	RNA.regulation of transcription.SET-domain transcriptional regulator family
Potri.018G085400	-1	0.585928	POPTR_0018s09240	GO:0016020	Exostosin family protein	misc.UDP glucosyl and glucoronyl transferases
Potri.T171200	-1	0.585908			ATP-dependent caseinolytic (Clp) protease/crotonase family protein	protein.degradation.serine protease
Potri.014G178000	-1	0.5859	POPTR_0014s17610	GO:0008508,GO:0006814,GO:0016020	Sodium Bile acid symporter family	transport.unspecified cations
Potri.003G215100	-1	0.585848	POPTR_0003s21590	GO:0004329,GO:0005524,GO:0009396	10-formyltetrahydrofolate synthetase	C1-metabolism
Potri.006G119000	-1	0.585819	POPTR_0006s12060	GO:0003676,GO:0005524,GO:0008026,GO:0004386	P-loop containing nucleoside triphosphate hydrolases superfamily protein	RNA.processing.RNA helicase
Potri.005G059000	-1	0.585678		GO:0016773,GO:0048015,GO:0046854,GO:0004428	phosphatidylinositol 4-OH kinase beta1	signalling.phosphinositides.phosphatidylinositol 4-kinase
Potri.002G061900	-1	0.585596	POPTR_0002s06270	GO:0009058,GO:0008676,GO:0008152,GO:0005737	Aldolase-type TIM barrel family protein	cell wall.precursor synthesis.KDO pathway.KDO-8-Phosphate Synthase
Potri.006G263000	-1	0.585582	POPTR_0006s27890	GO:0008375,GO:0016020	Core-2/I-branching beta-1,6-N-acetylglucosaminyltransferase family protein	misc.UDP glucosyl and glucoronyl transferases
Potri.012G104200	-1	0.585579	POPTR_0012s10600			not assigned.unknown
Potri.006G054500	-1	0.585556	POPTR_0006s05320	GO:0003700,GO:0006355	Integrase-type DNA-binding superfamily protein	RNA.regulation of transcription.AP2/EREBP, APETALA2/Ethylene-responsive element binding protein family
Potri.006G131300	-1	0.585507	POPTR_0006s13350		alpha/beta-Hydrolases superfamily protein	not assigned.unknown
Potri.017G109500	-1	0.585473	POPTR_0017s14230	GO:0003824,GO:0046872	Cofactor-independent phosphoglycerate mutase	glycolysis.cytosolic branch.phosphoglycerate mutase
Potri.005G137400	-1	0.585381	POPTR_0005s18070	GO:0009987	methionine aminopeptidase 1D	protein.degradation.metalloprotease
Potri.017G086700	-1	0.585243				not assigned.unknown
Potri.001G327500	-1	0.58509	POPTR_0001s33510			not assigned.unknown
Potri.010G036700	-1	0.585083	POPTR_0010s04610	GO:0004222,GO:0006508,GO:0008270	Insulinase (Peptidase family M16) protein	protein.targeting.mitochondria
Potri.008G104500	-1	0.585083	POPTR_0008s10410	GO:0003824,GO:0008152	enoyl-CoA hydratase/isomerase A	lipid metabolism.lipid degradation.beta-oxidation.hydroxybutyryl CoA DH
Potri.004G065100	-1	0.585054	POPTR_0004s06390	GO:0005524,GO:0009378,GO:0006281,GO:0006310	P-loop containing nucleoside triphosphate hydrolases superfamily protein	protein.degradation.AAA type
Potri.012G017500	-1	0.584638	POPTR_0012s02460	GO:0008565,GO:0006886	ARM repeat superfamily protein	protein.targeting.nucleus
Potri.005G179300	-1	0.584574	POPTR_0005s20150	GO:0016491,GO:0008152,GO:0055114,GO:0006081,GO:0004030	aldehyde dehydrogenase 3H1	fermentation.aldehyde dehydrogenase
Potri.009G131200	-1	0.584263	POPTR_0009s13370	GO:0005525	translocon outer complex protein 120	protein.targeting.chloroplast
Potri.016G138100	-1	0.584151	POPTR_0016s14510	GO:0003676,GO:0008270,GO:0006351,GO:0003677,GO:0005634,GO:0030528	transcript elongation factor IIS	RNA.regulation of transcription.putative transcription regulator
Potri.001G376500	-1	0.583857	POPTR_0001s38560	GO:0016491,GO:0055114,GO:0003854,GO:0016616,GO:0006694,GO:0030060,GO:0006108	Lactate/malate dehydrogenase family protein	TCA / org transformation.TCA.malate DH
Potri.007G096500	-1	0.583776	POPTR_0007s05070		GCR2-like 1	not assigned.unknown
Potri.008G142800	-1	0.583769	POPTR_0008s14230	GO:0005515	UBX domain-containing protein	protein.degradation
Potri.009G073400	-1	0.583652	POPTR_0009s07750	GO:0046907	RAN binding protein 1	signalling.G-proteins
Potri.018G149500	-1	0.583374	POPTR_0018s14640	GO:0009058	starch synthase 4	major CHO metabolism.synthesis.starch.starch synthase
Potri.005G130900	-1	0.582968	POPTR_0005s13920	GO:0004672,GO:0005524,GO:0006468	Protein kinase superfamily protein	protein.postranslational modification.kinase.receptor like cytoplasmatic kinase VII
Potri.010G025300	-1	0.582866	POPTR_0010s02610	GO:0016758,GO:0016021	UDP-xylosyltransferase 2	misc.UDP glucosyl and glucoronyl transferases
Potri.002G187900	-1	0.582812	POPTR_0002s18900	GO:0005515,GO:0008270	MuDR family transposase	RNA.regulation of transcription.unclassified
Potri.012G013800	-1	0.582565	POPTR_0012s02110			not assigned.unknown
Potri.006G066200	-1	0.582524	POPTR_0006s06510		RabGAP/TBC domain-containing protein	signalling.G-proteins
Potri.005G218200	-1	0.582439	POPTR_0005s23970	GO:0006355,GO:0005634	AUX/IAA transcriptional regulator family protein	RNA.regulation of transcription.Aux/IAA family
Potri.004G224000	-1	0.582335	POPTR_0004s23270	GO:0003676,GO:0005524,GO:0008026,GO:0004386	DEAD-box protein abstrakt, putative	RNA.processing.RNA helicase
Potri.010G204300	-1	0.582239	POPTR_0010s21180		actin-11	cell.organisation
Potri.010G066000	-1	0.582206	POPTR_0010s07660	GO:0005515,GO:0004842,GO:0016567,GO:0000151	MOS4-associated complex 3B	RNA.processing.splicing
Potri.001G200600	-1	0.581999	POPTR_0001s20780		Aminotransferase-like, plant mobile domain family protein	protein.postranslational modification
Potri.001G217600	-1	0.581973	POPTR_0001s22530		Tetratricopeptide repeat (TPR)-like superfamily protein	RNA.regulation of transcription.MYB domain transcription factor family
Potri.009G037700	-1	0.581734	POPTR_0009s04250	GO:0016787	type one serine/threonine protein phosphatase 2	protein.postranslational modification
Potri.004G076900	-1	0.581624	POPTR_0004s07500			not assigned.unknown
Potri.008G224100	-1	0.581375		GO:0031625,GO:0006511,GO:0031461	cullin 1	protein.postranslational modification.kinase.receptor like cytoplasmatic kinase VII
Potri.007G061700	-1	0.581303	POPTR_0007s08950			not assigned.unknown
Potri.003G143700	-1	0.581248	POPTR_0003s14370	GO:0016810,GO:0006807	carbon-nitrogen hydrolase family protein	misc.nitrilases, *nitrile lyases, berberine bridge enzymes, reticuline oxidases, troponine reductases
Potri.003G032800	-1	0.581035	POPTR_0003s02730	GO:0005515,GO:0003824,GO:0008152	phospholipase D alpha 1	lipid metabolism.lipid degradation.lysophospholipases.phospholipase D
Potri.016G122300	-1	0.581023	POPTR_0016s13030			not assigned.unknown
Potri.001G342800	-1	0.581021	POPTR_0001s35600	GO:0008270,GO:0016491,GO:0055114	Oxidoreductase, zinc-binding dehydrogenase family protein	misc.oxidases - copper, flavone etc
Potri.008G154700	-1	0.58087	POPTR_0008s15450	GO:0008080,GO:0008152	Acyl-CoA N-acyltransferases (NAT) superfamily protein	misc.GCN5-related N-acetyltransferase
Potri.T058700	-1	0.580793		GO:0016021	CemA-like proton extrusion protein-related	not assigned.unknown
Potri.008G046300	-1	0.580655				not assigned.unknown
Potri.010G065100	-1	0.580646	POPTR_0010s07560	GO:0008152	isopropyl malate isomerase large subunit 1	TCA / org transformation.TCA.aconitase
Potri.006G255200	-1	0.580514	POPTR_0006s27130	GO:0006355,GO:0005634	indole-3-acetic acid inducible 29	RNA.regulation of transcription.Aux/IAA family
Potri.005G258700	-1	0.580186	POPTR_0005s28010	GO:0003677,GO:0005634	squamosa promoter binding protein-like 14	development.squamosa promoter binding like (SPL)
Potri.001G000900	-1	0.580096	POPTR_0001s03810			not assigned.unknown
Potri.007G008000	-1	0.580026	POPTR_0007s14620	GO:0003824,GO:0008152,GO:0009081,GO:0004084	branched-chain amino acid aminotransferase 5 / branched-chain amino acid transaminase 5 (BCAT5)	amino acid metabolism.synthesis.branched chain group.common.branched-chain amino acid aminotransferase
Potri.015G064300	-1	0.579898	POPTR_0015s07560			not assigned.unknown
Potri.003G067000	-1	0.579893	POPTR_0003s06530	GO:0004252,GO:0006508,GO:0042802,GO:0043086	Subtilase family protein	protein.degradation.subtilases
Potri.011G031300	-1	0.579869	POPTR_0011s03390	GO:0005509,GO:0015979,GO:0009523,GO:0009654,GO:0019898	photosystem II subunit Q-2	PS.lightreaction.photosystem II.PSII polypeptide subunits
Potri.017G088300	-1	0.579802	POPTR_0017s12430	GO:0003700,GO:0043565,GO:0006355	WRKY DNA-binding protein 3	RNA.regulation of transcription.WRKY domain transcription factor family
Potri.012G065100	-1	0.579736	POPTR_0012s06660	GO:0016758,GO:0008152	UDP-glucosyl transferase 89B1	misc.UDP glucosyl and glucoronyl transferases
Potri.001G392900	-1	0.579701	POPTR_0001s40340	GO:0005515	Acyl-CoA N-acyltransferase with RING/FYVE/PHD-type zinc finger protein	RNA.regulation of transcription.PHD finger transcription factor
Potri.004G019500	-1	0.579648	POPTR_0004s01900	GO:0004553,GO:0005975	beta glucosidase 46	misc.gluco-, galacto- and mannosidases
Potri.004G192200	-1	0.579487			structural constituent of ribosome	protein.synthesis.ribosomal protein.prokaryotic.chloroplast.30S subunit.S3
Potri.010G014100	-1	0.579454	POPTR_0010s01780		Tetratricopeptide repeat (TPR)-like superfamily protein	hormone metabolism.salicylic acid.synthesis-degradation
Potri.014G088300	-1	0.579438	POPTR_0014s08430	GO:0016758,GO:0008152	UDP-Glycosyltransferase superfamily protein	not assigned.unknown
Potri.006G149500	-1	0.579398		GO:0009987,GO:0004177,GO:0030145	Metallopeptidase M24 family protein	protein.degradation.metalloprotease
Potri.014G164800	-1	0.57932	POPTR_0014s16270		Protein of unknown function (DUF1423)	cell.organisation
Potri.005G199100	-1	0.579301	POPTR_0005s22100	GO:0009058,GO:0008676,GO:0008152,GO:0005737	Aldolase-type TIM barrel family protein	cell wall.precursor synthesis.KDO pathway.KDO-8-Phosphate Synthase
Potri.018G096700	-1	0.579019	POPTR_0018s10570	GO:0004143,GO:0007205	diacylglycerol kinase 3	lipid metabolism.Phospholipid synthesis.diacylglycerol kinase
Potri.005G210600	-1	0.578972	POPTR_0005s23220	GO:0008380,GO:0005681	splicing factor Prp18 family protein	RNA.processing.splicing
Potri.002G000200	-1	0.57896			Mitochondrial substrate carrier family protein	transport.metabolite transporters at the mitochondrial membrane
Potri.001G432600	-1	0.578809				not assigned.unknown
Potri.006G068700	-1	0.578773	POPTR_0006s06790		pentatricopeptide (PPR) repeat-containing protein	hormone metabolism.salicylic acid.synthesis-degradation
Potri.005G145900	-1	0.578763	POPTR_0005s18950	GO:0004672,GO:0005524,GO:0006468	casein kinase alpha 1	protein.postranslational modification
Potri.008G143500	-1	0.578737				not assigned.unknown
Potri.006G035400	-1	0.57873	POPTR_0006s03390	GO:0051258,GO:0043234,GO:0003924,GO:0005525,GO:0006184,GO:0007017,GO:0005874	beta-6 tubulin	cell.organisation
Potri.002G233700	-1	0.578711	POPTR_0002s23480	GO:0005515	Transducin/WD40 repeat-like superfamily protein	development.unspecified
Potri.008G167600	-1	0.578659	POPTR_0008s16740	GO:0005515	XB3 ortholog 5 in Arabidopsis thaliana	cell.organisation
Potri.015G088200	-1	0.578497	POPTR_0015s09960		Peptidase C78, ubiquitin fold modifier-specific peptidase 1/ 2	not assigned.unknown
Potri.014G090400	-1	0.578459	POPTR_0014s08611		Pentatricopeptide repeat (PPR) superfamily protein	RNA.regulation of transcription
Potri.003G098400	-1	0.578285	POPTR_0003s09720	GO:0005515	Proteasome component (PCI) domain protein	protein.degradation.ubiquitin.proteasom
Potri.001G279700	-1	0.578276	POPTR_0001s28660			not assigned.unknown
Potri.018G121100	-1	0.578238	POPTR_0025s00370	GO:0005515	Octicosapeptide/Phox/Bem1p (PB1) domain-containing protein / tetratricopeptide repeat (TPR)-containing protein	RNA.processing
Potri.015G105600	-1	0.578206	POPTR_0015s11690		signal recognition particle-related / SRP-related	protein.targeting.secretory pathway.unspecified
Potri.005G247400	-1	0.578072	POPTR_0005s26870	GO:0008236,GO:0006508,GO:0004252	Prolyl oligopeptidase family protein	protein.degradation
Potri.014G149200	-1	0.57796	POPTR_0014s14670	GO:0004222,GO:0006508,GO:0008270	Insulinase (Peptidase family M16) family protein	protein.degradation
Potri.011G079100	-1	0.577824	POPTR_0011s02810		Ca2+ activated outward rectifying K+ channel 6	transport.potassium
Potri.002G024800	-1	0.577628	POPTR_0002s02640	GO:0008168	S-adenosyl-L-methionine-dependent methyltransferases superfamily protein	not assigned.unknown
Potri.007G113500	-1	0.577409	POPTR_0007s03460			not assigned.unknown
Potri.009G071600	-1	0.577396	POPTR_0009s07580	GO:0004190,GO:0016021	signal peptide peptidase	protein.degradation
Potri.006G080600	-1	0.577387	POPTR_0006s08030	GO:0004553,GO:0005975	O-Glycosyl hydrolases family 17 protein	misc.beta 1,3 glucan hydrolases.glucan endo-1,3-beta-glucosidase
Potri.016G008800	-1	0.577331	POPTR_0016s01010		Uncharacterised protein family (UPF0497)	not assigned.unknown
Potri.012G088200	-1	0.577309	POPTR_0012s09000	GO:0005524,GO:0009378,GO:0006281,GO:0006310	ATPase, AAA-type, CDC48 protein	protein.degradation.AAA type
Potri.019G058700	-1	0.577227	POPTR_0019s08680	GO:0000049	Nucleic acid-binding, OB-fold-like protein	protein.aa activation
Potri.015G109300	-1	0.577218	POPTR_0015s12080	GO:0003676,GO:0016788	TUDOR-SN protein 1	RNA.regulation of transcription.Zn-finger(CCHC)
Potri.004G175400	-1	0.577102	POPTR_0004s18140	GO:0046872,GO:0030001	farnesylated protein 6	metal handling.binding, chelation and storage
Potri.002G124700	-1	0.577012	POPTR_0002s12630		S-ribonuclease binding protein 1	protein.degradation.ubiquitin.E3.RING
Potri.003G065100	-1	0.576896		GO:0005515	Tetratricopeptide repeat (TPR)-like superfamily protein	protein.assembly and cofactor ligation
Potri.014G070900	-1	0.57689	POPTR_0014s06660	GO:0003777,GO:0005524,GO:0007018,GO:0005515	armadillo repeat kinesin 2	cell.organisation
Potri.016G054200	-1	0.576867	POPTR_0016s05450	GO:0005515	guanylate kinase	nucleotide metabolism.phosphotransfer and pyrophosphatases.guanylate kinase
Potri.010G014900	-1	0.576824				not assigned.unknown
Potri.004G106700	-1	0.576547	POPTR_0004s10650	GO:0005097,GO:0032313,GO:0005622	plant adhesion molecule 1	signalling.G-proteins
Potri.003G016300	-1	0.576391	POPTR_0074s00250			not assigned.unknown
Potri.005G137600	-1	0.576288	POPTR_0005s18090	GO:0003677,GO:0006355	AP2/B3-like transcriptional factor family protein	RNA.regulation of transcription.B3 transcription factor family
Potri.012G051200	-1	0.5761	POPTR_0012s04870	GO:0016491,GO:0016706,GO:0055114	2-oxoglutarate (2OG) and Fe(II)-dependent oxygenase superfamily protein	misc.oxygenases
Potri.011G070800	-1	0.575942	POPTR_0011s06920		cytochrome B5 isoform E	not assigned.unknown
Potri.010G177200	-1	0.575851	POPTR_0010s18470		Vps51/Vps67 family (components of vesicular transport) protein	not assigned.unknown
Potri.007G126000	-1	0.57574				not assigned.unknown
Potri.016G083100	-1	0.575715	POPTR_0016s08400		RNAligase	protein.synthesis.elongation
Potri.015G123600	-1	0.57555		GO:0005524,GO:0044267	TCP-1/cpn60 chaperonin family protein	protein.folding
Potri.009G042800	-1	0.575417	POPTR_0009s04740	GO:0004553,GO:0005975	Glycosyl hydrolase family protein	cell wall.degradation.cellulases and beta -1,4-glucanases
Potri.016G066100	-1	0.57541	POPTR_0016s06640	GO:0000287,GO:0050307,GO:0005986	Sucrose-6F-phosphate phosphohydrolase family protein	major CHO metabolism.synthesis.sucrose.SPP
Potri.T164500	-1	0.575203			26S proteasome regulatory subunit, putative (RPN5)	protein.degradation.ubiquitin.proteasom
Potri.011G061000	-1	0.575143		GO:0016758,GO:0008152	UDP-Glycosyltransferase superfamily protein	misc.UDP glucosyl and glucoronyl transferases
Potri.006G079300	-1	0.575089	POPTR_0006s07910	GO:0003824	cycloartenol synthase 1	secondary metabolism.isoprenoids.terpenoids
Potri.008G118500	-1	0.575022	POPTR_0008s11730	GO:0005515	protein phosphatase 2A subunit A2	protein.postranslational modification
Potri.017G000100	-1	0.574981	POPTR_0017s00540	GO:0005515	Cystathionine beta-synthase (CBS) family protein	not assigned.unknown
Potri.006G224600	-1	0.574967	POPTR_0006s24100	GO:0003824	homology to ABI1	protein.postranslational modification
Potri.018G060300	-1	0.574946	POPTR_0018s04570	GO:0003824	homology to ABI1	protein.postranslational modification
Potri.004G160300	-1	0.574607	POPTR_0004s16740	GO:0008234,GO:0006508	Papain family cysteine protease	protein.degradation.cysteine protease
Potri.006G231500	-1	0.574603	POPTR_0006s24750		similar to RCD one 2	stress.abiotic.drought/salt
Potri.016G012900	-1	0.574548	POPTR_0016s01430	GO:0005515,GO:0016881,GO:0006464,GO:0005622	ubiquitin protein ligase 5	protein.degradation.ubiquitin.E3.HECT
Potri.007G146300	-1	0.574462	POPTR_0007s00300		Late embryogenesis abundant protein, group 2	development.late embryogenesis abundant
Potri.018G091100	-1	0.57439	POPTR_0018s09840	GO:0005515	Transducin/WD40 repeat-like superfamily protein	not assigned.unknown
Potri.018G132500	-1	0.57413	POPTR_0018s13240	GO:0003824,GO:0043169,GO:0005975,GO:0004553	isoamylase 1	major CHO metabolism.synthesis.starch.debranching
Potri.005G118400	-1	0.574099	POPTR_0005s12040	GO:0005524	Histidine kinase-, DNA gyrase B-, and HSP90-like ATPase family protein	not assigned.unknown
Potri.009G029600	-1	0.573968	POPTR_0009s03500	GO:0005515,GO:0004842,GO:0016567,GO:0000151	plant U-box 13	protein.degradation.ubiquitin.E3.RING
Potri.002G149900	-1	0.573958	POPTR_0002s15090		Protein of unknown function (DUF616)	development.unspecified
Potri.007G115900	-1	0.573956	POPTR_0007s03190	GO:0016810,GO:0006807	beta-ureidopropionase	nucleotide metabolism.degradation.pyrimidine.beta-ureidopropionase
Potri.017G070500	-1	0.573944	POPTR_0017s10670	GO:0004518,GO:0006281,GO:0006289,GO:0005634,GO:0004519,GO:0003697	5\'-3\' exonuclease family protein	DNA.repair
Potri.016G006200	-1	0.573872	POPTR_0016s00790		Pollen Ole e 1 allergen and extensin family protein	not assigned.unknown
Potri.003G156300	-1	0.573852				not assigned.unknown
Potri.010G154100	-1	0.573673	POPTR_0010s16380	GO:0003677,GO:0046983,GO:0003700,GO:0006355,GO:0005634,GO:0043565	K-box region and MADS-box transcription factor family protein	RNA.regulation of transcription.MADS box transcription factor family
Potri.008G085300	-1	0.573632	POPTR_0008s08480			not assigned.unknown
Potri.008G107400	-1	0.57352				not assigned.unknown
Potri.004G027300	-1	0.573448	POPTR_0004s02640	GO:0004672,GO:0005524,GO:0006468,GO:0048544,GO:0005529	S-locus lectin protein kinase family protein	signalling.receptor kinases.DUF 26
Potri.002G255900	-1	0.573339	POPTR_0002s25720	GO:0003854,GO:0016616,GO:0006694,GO:0055114,GO:0003824,GO:0050662,GO:0044237,GO:0008831,GO:0045226	NAD(P)-binding Rossmann-fold superfamily protein	mitochondrial electron transport / ATP synthesis.NADH-DH.localisation not clear
Potri.003G159500	-1	0.573325	POPTR_0003s15780	GO:0003735,GO:0006412,GO:0005622,GO:0005840	Translation protein SH3-like family protein	protein.synthesis.ribosomal protein.eukaryotic.60S subunit.L21
Potri.009G043100	-1	0.573031	POPTR_0009s04770	GO:0005524,GO:0004222,GO:0006508,GO:0008270,GO:0016021	FTSH protease 7	protein.degradation.metalloprotease
Potri.005G209100	-1	0.572956	POPTR_0005s23070		Protein of unknown function (DUF3049)	not assigned.unknown
Potri.018G063900	-1	0.57295	POPTR_0018s07330	GO:0016788,GO:0006629	GDSL-motif lipase 4	misc.GDSL-motif lipase
Potri.002G197200	-1	0.572945	POPTR_0002s19830	GO:0004553,GO:0005975	beta-xylosidase 2	cell wall.degradation.mannan-xylose-arabinose-fucose
Potri.005G009500	-1	0.572678	POPTR_0005s01170		zinc ion binding;nucleic acid binding	not assigned.unknown
Potri.001G354000	-1	0.572621	POPTR_0001s34360		Calcineurin-like metallo-phosphoesterase superfamily protein	misc.calcineurin-like phosphoesterase family protein
Potri.006G125500	-1	0.572561	POPTR_0006s12740	GO:0005524,GO:0009378,GO:0006281,GO:0006310,GO:0016887	ATPase, AAA-type, CDC48 protein	protein.degradation.AAA type
Potri.018G080400	-1	0.572384		GO:0009055,GO:0051536,GO:0016491,GO:0055114,GO:0016651	NADH-ubiquinone dehydrogenase, mitochondrial, putative	mitochondrial electron transport / ATP synthesis.NADH-DH.localisation not clear
Potri.010G199600	-1	0.572241	POPTR_0010s20720	GO:0003824	protein phosphatase 2CA	protein.postranslational modification
Potri.015G141500	-1	0.572102				not assigned.unknown
Potri.008G221100	-1	0.572034			binding	not assigned.unknown
Potri.015G042600	-1	0.571936	POPTR_0015s04150	GO:0005524,GO:0044267,GO:0051082,GO:0006457	TCP-1/cpn60 chaperonin family protein	protein.folding
Potri.008G209600	-1	0.571892	POPTR_0034s00260		RNA binding	protein.synthesis.ribosome biogenesis
Potri.002G223000	-1	0.571859	POPTR_0002s22050	GO:0005515	F-box and associated interaction domains-containing protein	protein.degradation.ubiquitin.E3.SCF.FBOX
Potri.001G300900	-1	0.57148	POPTR_0001s30820	GO:0016616,GO:0051287,GO:0008152,GO:0055114,GO:0016597,GO:0048037,GO:0004455,GO:0008652,GO:0006564,GO:0004617	D-3-phosphoglycerate dehydrogenase	amino acid metabolism.synthesis.serine-glycine-cysteine group.serine.phosphoglycerate dehydrogenase
Potri.007G090900	-1	0.571445	POPTR_0007s05670	GO:0003824,GO:0005992	Haloacid dehalogenase-like hydrolase (HAD) superfamily protein	minor CHO metabolism.trehalose.TPP
Potri.012G080800	-1	0.571372	POPTR_0012s08220	GO:0016020,GO:0005777	peroxin 14	protein.targeting.peroxisomes
Potri.013G065900	-1	0.571371	POPTR_0013s06210	GO:0055085,GO:0016021	Sodium/calcium exchanger family protein	transport.calcium
Potri.T039500	-1	0.571334	POPTR_0069s00210		protein kinase family protein	not assigned.unknown
Potri.015G082700	-1	0.571133	POPTR_0015s09430	GO:0003677	myb domain protein 50	RNA.regulation of transcription.MYB domain transcription factor family
Potri.006G138000	-1	0.571117	POPTR_0006s14030	GO:0016747,GO:0008152,GO:0009058,GO:0003824	fatty acid biosynthesis 1	lipid metabolism.FA synthesis and FA elongation.ketoacyl ACP synthase
Potri.013G067600	-1	0.570926	POPTR_0013s06400		F-box family protein	protein.degradation.ubiquitin.E3.SCF.FBOX
Potri.009G034900	-1	0.570905	POPTR_0009s03980	GO:0003723	pumilio 3	not assigned.unknown
Potri.007G008500	-1	0.570853	POPTR_0007s14570	GO:0004553,GO:0005975,GO:0016762,GO:0006073,GO:0005618,GO:0048046	xyloglucan endotransglucosylase/hydrolase 6	cell wall.modification
Potri.006G189000	-1	0.570802	POPTR_0006s20330	GO:0004672,GO:0005524,GO:0006468,GO:0005515	Leucine-rich repeat transmembrane protein kinase family protein	signalling.receptor kinases.leucine rich repeat XI
Potri.010G081100	-1	0.570747	POPTR_0010s09130	GO:0000166,GO:0046872,GO:0003824,GO:0008152,GO:0016020,GO:0015662,GO:0006812,GO:0006754	ATPase E1-E2 type family protein / haloacid dehalogenase-like hydrolase family protein	signalling.calcium
Potri.003G043900	-1	0.570688	POPTR_0003s04140	GO:0016746,GO:0008152,GO:0008415	Dihydrolipoamide acetyltransferase, long form protein	TCA / org transformation.TCA.pyruvate DH.E2
Potri.003G215700	-1	0.57057	POPTR_0003s21530	GO:0004672,GO:0005524,GO:0006468	Protein kinase family protein	protein.postranslational modification
Potri.014G113200	-1	0.570549		GO:0005524,GO:0016887,GO:0042626,GO:0006810,GO:0055085,GO:0016021	P-glycoprotein 21	transport.ABC transporters and multidrug resistance systems
Potri.009G059000	-1	0.570503	POPTR_0009s06390		Protein of unknown function (DUF1423)	cell.organisation
Potri.014G098700	-1	0.570444	POPTR_0014s09420	GO:0016021	Cytochrome b561/ferric reductase transmembrane with DOMON related domain	hormone metabolism.auxin.induced-regulated-responsive-activated
Potri.010G184900	-1	0.570415	POPTR_0010s19230	GO:0003723,GO:0003743,GO:0005850,GO:0006412	Eukaryotic translation initiation factor 2 subunit 1	protein.synthesis.initiation
Potri.002G213800	-1	0.570184		GO:0007165,GO:0005622	Rho GTPase activating protein with PAK-box/P21-Rho-binding domain	signalling.G-proteins
Potri.003G095400	-1	0.570171	POPTR_0003s09410	GO:0003676,GO:0055114,GO:0016491	RNA-binding (RRM/RBD/RNP motifs) family protein	RNA.RNA binding
Potri.015G076100	-1	0.570163	POPTR_0015s08730	GO:0016020,GO:0005777	peroxin 14	protein.targeting.peroxisomes
Potri.001G403600	-1	0.570011	POPTR_0001s41410		Protein of unknown function (DUF1218)	not assigned.unknown
Potri.016G005900	-1	0.569983	POPTR_0016s00760		Duplicated homeodomain-like superfamily protein	RNA.regulation of transcription.Trihelix, Triple-Helix transcription factor family
Potri.007G109000	-1	0.569885	POPTR_0007s03850	GO:0016773,GO:0048015,GO:0046854,GO:0004428	phosphatidylinositol 4-OH kinase beta1	signalling.phosphinositides.phosphatidylinositol 4-kinase
Potri.008G008100	-1	0.569843	POPTR_0008s00850	GO:0000166,GO:0046872,GO:0003824,GO:0008152,GO:0005516,GO:0016020,GO:0015662,GO:0006812,GO:0006754	autoinhibited Ca(2+)-ATPase 9	signalling.calcium
Potri.T068900	-1	0.569821			Toll-Interleukin-Resistance (TIR) domain-containing protein	not assigned.unknown
Potri.010G144000	-1	0.56961			PAPA-1-like family protein / zinc finger (HIT type) family protein	not assigned.unknown
Potri.T058800	-1	0.569282		GO:0015979,GO:0009522,GO:0009579,GO:0016021	unfolded protein binding	protein.assembly and cofactor ligation
Potri.001G444100	-1	0.569269		GO:0043531,GO:0006915,GO:0005524	NB-ARC domain-containing disease resistance protein	stress.biotic
Potri.003G214300	-1	0.569117	POPTR_0003s21680		PRLI-interacting factor, putative	not assigned.unknown
Potri.011G130000	-1	0.56909	POPTR_0011s13360		Uncharacterised conserved protein (UCP012943)	not assigned.unknown
Potri.013G124400	-1	0.56908	POPTR_0013s12810	GO:0003700,GO:0043565,GO:0046983,GO:0006355	Basic-leucine zipper (bZIP) transcription factor family protein	RNA.regulation of transcription.bZIP transcription factor family
Potri.001G347600	-1	0.56883	POPTR_0001s35100	GO:0031072	DNAJ heat shock N-terminal domain-containing protein	stress.abiotic.heat
Potri.005G194200	-1	0.568823	POPTR_0005s21620	GO:0016760,GO:0030244,GO:0016020	cellulose synthase A9	cell wall.cellulose synthesis.cellulose synthase
Potri.001G246900	-1	0.56863	POPTR_0001s25410	GO:0051258,GO:0043234,GO:0003924,GO:0005525,GO:0006184,GO:0007017,GO:0005874	tubulin beta chain 2	cell.organisation
Potri.002G060200	-1	0.568505	POPTR_0002s06100		Tropomyosin-related	not assigned.unknown
Potri.006G191700	-1	0.568502			alpha/beta-Hydrolases superfamily protein	not assigned.unknown
Potri.003G052900	-1	0.568397	POPTR_0003s05170			development.late embryogenesis abundant
Potri.008G027000	-1	0.568379	POPTR_0008s02730	GO:0008652	aspartate/glutamate/uridylate kinase family protein	nucleotide metabolism.phosphotransfer and pyrophosphatases.uridylate kinase
Potri.001G143900	-1	0.568149	POPTR_0001s02650		lsd one like 1	RNA.regulation of transcription.unclassified
Potri.013G009100	-1	0.568149	POPTR_0013s01050			not assigned.unknown
Potri.003G100600	-1	0.568049	POPTR_0003s09980		ENHANCED DISEASE RESISTANCE 2	stress.biotic
Potri.004G041200	-1	0.567851	POPTR_0004s04140		RING/U-box superfamily protein	protein.degradation.ubiquitin.E3.RING
Potri.015G012500	-1	0.567837	POPTR_0015s01480	GO:0005515	IQ-domain 21	signalling.calcium
Potri.016G047000	-1	0.567542	POPTR_0016s04740	GO:0047134,GO:0055114	Cysteine/Histidine-rich C1 domain family protein	RNA.regulation of transcription.unclassified
Potri.015G135800	-1	0.567482	POPTR_0015s13880	GO:0003676	arginine/serine-rich splicing factor 35	RNA.processing.splicing
Potri.T027100	-1	0.567345			iron-sulfur cluster binding;electron carriers;4 iron, 4 sulfur cluster binding	PS.lightreaction.photosystem I.PSI polypeptide subunits
Potri.001G050900	-1	0.567132	POPTR_0001s14390	GO:0000156,GO:0000160,GO:0006355	response regulator 22	not assigned.unknown
Potri.017G114200	-1	0.56705	POPTR_0005s15710	GO:0005506,GO:0009055,GO:0016705,GO:0020037,GO:0055114	cytochrome P450, family 735, subfamily A, polypeptide 1	misc.cytochrome P450
Potri.004G203800	-1	0.567028	POPTR_0004s21400	GO:0005506,GO:0009055,GO:0020037	Cytochrome C1 family	mitochondrial electron transport / ATP synthesis.cytochrome c
Potri.014G071900	-1	0.56694	POPTR_0014s06760	GO:0005524,GO:0009378,GO:0006281,GO:0006310	AAA-type ATPase family protein	protein.degradation.AAA type
Potri.018G059200	-1	0.566889	POPTR_0018s04670		Protein of unknown function (DUF1639)	not assigned.unknown
Potri.003G162600	-1	0.566787	POPTR_0003s16100			not assigned.unknown
Potri.003G077100	-1	0.566612	POPTR_0003s07480		RGPR-related	not assigned.unknown
Potri.014G119700	-1	0.56635	POPTR_0014s11480	GO:0004252,GO:0006508	nuclear encoded CLP protease 5	protein.degradation.serine protease
Potri.001G321700	-1	0.566312	POPTR_0001s32890		Pentatricopeptide repeat (PPR) superfamily protein	RNA.regulation of transcription.MYB domain transcription factor family
Potri.013G008300	-1	0.566271	POPTR_0013s00970		HIT zinc finger ;PAPA-1-like conserved region	RNA.regulation of transcription.unclassified
Potri.002G206800	-1	0.56601			structural constituent of ribosome;protein binding	protein.synthesis.ribosomal protein.prokaryotic.mitochondrion.30S subunit.S3
Potri.002G204000	-1	0.565876	POPTR_0002s20530	GO:0003913,GO:0006281	photolyase/blue-light receptor 2	signalling.light
Potri.001G197500	-1	0.56571	POPTR_0001s20440	GO:0000166,GO:0046872,GO:0003824,GO:0008152	ATPase E1-E2 type family protein / haloacid dehalogenase-like hydrolase family protein	transport.p- and v-ATPases
Potri.002G211100	-1	0.565461	POPTR_0008s21750	GO:0016820,GO:0015991,GO:0033178	ATP synthase subunit beta	mitochondrial electron transport / ATP synthesis.F1-ATPase
Potri.013G113700	-1	0.565436	POPTR_0013s11800		Protein of unknown function (DUF616)	development.unspecified
Potri.006G113800	-1	0.565183	POPTR_0006s11450		Protein of unknown function (DUF567)	not assigned.unknown
Potri.006G150100	-1	0.565111	POPTR_0006s15460	GO:0004672,GO:0005524,GO:0006468	Protein kinase protein with adenine nucleotide alpha hydrolases-like domain	protein.postranslational modification.kinase.receptor like cytoplasmatic kinase VII
Potri.015G075300	-1	0.565084	POPTR_0015s08660	GO:0005515	Tetratricopeptide repeat (TPR)-like superfamily protein	cell.organisation
Potri.010G173800	-1	0.565082	POPTR_0010s18100	GO:0016740,GO:0008168,GO:0031167,GO:0008276,GO:0006479,GO:0005737	S-adenosyl-L-methionine-dependent methyltransferases superfamily protein	not assigned.unknown
Potri.007G070700	-1	0.565079	POPTR_0007s07850	GO:0005515,GO:0003723,GO:0006396	SWAP (Suppressor-of-White-APricot)/surp domain-containing protein / ubiquitin family protein	RNA.processing
Potri.001G090600	-1	0.565077	POPTR_0001s10710	GO:0003924,GO:0005525	dynamin-like protein	misc.dynamin
Potri.019G022400	-1	0.564968	POPTR_0019s03920	GO:0008168	S-adenosyl-L-methionine-dependent methyltransferases superfamily protein	hormone metabolism.salicylic acid.synthesis-degradation
Potri.019G069600	-1	0.564653		GO:0005515,GO:0043531,GO:0007165,GO:0005622,GO:0045087,GO:0031224,GO:0004888,GO:0006915,GO:0005524	Disease resistance protein (TIR-NBS-LRR class) family	stress.biotic.PR-proteins
Potri.005G029400	-1	0.564593	POPTR_0005s02920		Rab escort protein	signalling.G-proteins
Potri.006G124400	-1	0.564389	POPTR_0006s12640	GO:0000166,GO:0004812,GO:0005524,GO:0006418,GO:0005737,GO:0000049,GO:0043039,GO:0006412,GO:0006427,GO:0004821	Histidyl-tRNA synthetase 1	protein.aa activation.histidine-tRNA ligase
Potri.001G116900	-1	0.564375	POPTR_0001s08020	GO:0006904,GO:0016192	Sec1/munc18-like (SM) proteins superfamily	cell.vesicle transport
Potri.010G195300	-1	0.564359	POPTR_0010s20250	GO:0016758,GO:0008152	UDP-Glycosyltransferase superfamily protein	misc.UDP glucosyl and glucoronyl transferases
Potri.019G067400	-1	0.56427	POPTR_0019s09530	GO:0003700,GO:0006355	Integrase-type DNA-binding superfamily protein	RNA.regulation of transcription.AP2/EREBP, APETALA2/Ethylene-responsive element binding protein family
Potri.001G057200	-1	0.564216	POPTR_0001s13760	GO:0031072	DNAJ heat shock N-terminal domain-containing protein	stress.abiotic.heat
Potri.018G008600	-1	0.564186	POPTR_0018s03440			DNA.synthesis/chromatin structure
Potri.009G046500	-1	0.563783	POPTR_0009s05120	GO:0003755,GO:0006457	cyclophilin 5	cell.cycle.peptidylprolyl isomerase
Potri.005G105200	-1	0.563676	POPTR_0005s10740	GO:0005515,GO:0008026,GO:0006310	F-box family protein with a domain of unknown function (DUF295)	protein.degradation.ubiquitin.E3.SCF.FBOX
Potri.006G148600	-1	0.563441	POPTR_0006s15090	GO:0006334,GO:0005634	nucleosome assembly protein 1;2	DNA.synthesis/chromatin structure
Potri.002G237100	-1	0.563394	POPTR_0002s23820		Pentatricopeptide repeat (PPR) superfamily protein	RNA.regulation of transcription.MYB domain transcription factor family
Potri.011G126200	-1	0.563183	POPTR_0011s12720	GO:0005198	membrane-associated mannitol-induced	cell.vesicle transport
Potri.008G179800	-1	0.56311	POPTR_0008s18000		Ribonuclease inhibitor	protein.degradation.ubiquitin.E3.SCF.FBOX
Potri.009G027400	-1	0.56308	POPTR_0009s03250		Pentatricopeptide repeat (PPR) superfamily protein	RNA.regulation of transcription.MYB domain transcription factor family
Potri.010G248900	-1	0.562966	POPTR_0010s25520	GO:0000166,GO:0004812,GO:0005524,GO:0006418,GO:0005737,GO:0006412	Tyrosyl-tRNA synthetase, class Ib, bacterial/mitochondrial	protein.aa activation.tyrosine-tRNA ligase
Potri.019G130700	-1	0.56294	POPTR_0019s15110	GO:0005506,GO:0009055,GO:0016705,GO:0020037,GO:0055114	cinnamate-4-hydroxylase	misc.cytochrome P450
Potri.019G051200	-1	0.562914	POPTR_0019s07790		PLATZ transcription factor family protein	RNA.regulation of transcription.unclassified
Potri.008G082800	-1	0.562614	POPTR_0008s08230	GO:0003824,GO:0055114,GO:0016491,GO:0018580,GO:0003938	Aldolase-type TIM barrel family protein	nucleotide metabolism.synthesis.purine.IMP dehydrogenase
Potri.010G160500	-1	0.56251	POPTR_0010s16790	GO:0016787	Purple acid phosphatases superfamily protein	misc.acid and other phosphatases
Potri.002G246600	-1	0.562481	POPTR_0002s24800	GO:0003676,GO:0006810,GO:0005622	Nuclear transport factor 2 (NTF2) family protein with RNA binding (RRM-RBD-RNP motifs) domain	protein.targeting.nucleus
Potri.013G131100	-1	0.562456	POPTR_0013s13470	GO:0005216,GO:0006811,GO:0055085,GO:0016020	two-pore channel 1	transport.calcium
Potri.008G178200	-1	0.562246	POPTR_0008s17840	GO:0004672,GO:0005524,GO:0006468	Protein kinase superfamily protein	protein.postranslational modification
Potri.010G121900	-1	0.562106	POPTR_0010s13160	GO:0008375,GO:0016020	Core-2/I-branching beta-1,6-N-acetylglucosaminyltransferase family protein	not assigned.unknown
Potri.008G175200	-1	0.562071	POPTR_0008s17530	GO:0005515		not assigned.unknown
Potri.011G064400	-1	0.561593	POPTR_0011s07580	GO:0004806,GO:0006629	alpha/beta-Hydrolases superfamily protein	lipid metabolism.lipid degradation.lipases.triacylglycerol lipase
Potri.003G015000	-1	0.561458	POPTR_0003s01070	GO:0005515,GO:0003824,GO:0008152	phospholipase D delta	lipid metabolism.lipid degradation.lysophospholipases.phospholipase D
Potri.005G247500	-1	0.561352	POPTR_0005s26880		Pseudouridine synthase family protein	not assigned.unknown
Potri.014G016100	-1	0.561299	POPTR_0014s01640	GO:0005515	Transducin/WD40 repeat-like superfamily protein	protein.postranslational modification
Potri.001G038400	-1	0.561253				not assigned.unknown
Potri.017G109700	-1	0.561029	POPTR_0017s14210			not assigned.unknown
Potri.015G147200	-1	0.560924	POPTR_0015s12820	GO:0008168,GO:0006139	Methyltransferase MT-A70 family protein	RNA.regulation of transcription.putative transcription regulator
Potri.009G120200	-1	0.560781	POPTR_0009s12300	GO:0003824,GO:0005524,GO:0008641,GO:0006464	SUMO-activating enzyme 2	protein.degradation.ubiquitin.E1
Potri.005G204100	-1	0.560598	POPTR_0005s22580		alpha/beta-Hydrolases superfamily protein	lipid metabolism.lipid degradation.lipases.triacylglycerol lipase
Potri.005G222400	-1	0.560558		GO:0016491,GO:0016706,GO:0055114	2-oxoglutarate (2OG) and Fe(II)-dependent oxygenase superfamily protein	hormone metabolism.ethylene.synthesis-degradation
Potri.013G031200	-1	0.560549	POPTR_0013s03170		Protein of unknown function, transmembrane-40	signalling.G-proteins
Potri.002G208100	-1	0.560541	POPTR_0020s00320	GO:0005515	B-box type zinc finger protein with CCT domain	RNA.regulation of transcription.C2C2(Zn) CO-like, Constans-like zinc finger family
Potri.006G148400	-1	0.560422	POPTR_0006s15080		CCCH-type zinc finger family protein	RNA.regulation of transcription.unclassified
Potri.001G072300	-1	0.560195	POPTR_0001s12550			not assigned.unknown
Potri.001G337300	-1	0.560189	POPTR_0001s36170		Ribonuclease inhibitor	protein.degradation.ubiquitin.E3.SCF.FBOX
Potri.001G282400	-1	0.560068	POPTR_0001s28920		Mitochondrial substrate carrier family protein	transport.metabolite transporters at the mitochondrial membrane
Potri.006G065700	-1	0.560046	POPTR_0006s06460		Raffinose synthase family protein	minor CHO metabolism.raffinose family.raffinose synthases.putative
Potri.006G098300	-1	0.559801	POPTR_0006s09940		Transmembrane amino acid transporter family protein	transport.amino acids
Potri.010G202300	-1	0.559731	POPTR_0010s20980		SCARECROW-like 14	RNA.regulation of transcription.GRAS transcription factor family
Potri.006G095000	-1	0.559729	POPTR_0006s09610	GO:0051258,GO:0043234,GO:0003924,GO:0005525,GO:0006184,GO:0007017,GO:0005874	tubulin beta 8	cell.organisation
Potri.005G115500	-1	0.559559	POPTR_0005s11760			not assigned.unknown
Potri.001G138800	-1	0.559391	POPTR_0001s02130	GO:0004672,GO:0005524,GO:0006468	MAP kinase kinase 10	protein.postranslational modification
Potri.008G215300	-1	0.559186	POPTR_0008s22790		tonneau 2 (TON2)	cell.organisation
Potri.016G000100	-1	0.55918		GO:0000226,GO:0000922,GO:0005815	Spc97 / Spc98 family of spindle pole body (SBP) component	cell.organisation
Potri.003G156900	-1	0.559057	POPTR_0003s15560	GO:0016020,GO:0055085	purine permease 4	transport.nucleotides
Potri.018G057900	-1	0.558948	POPTR_0018s04800		Tetratricopeptide repeat (TPR)-like superfamily protein	not assigned.unknown
Potri.009G037600	-1	0.558943	POPTR_0009s04240		Tetratricopeptide repeat (TPR)-like superfamily protein	RNA.regulation of transcription.MYB domain transcription factor family
Potri.014G091200	-1	0.5589	POPTR_0014s08690	GO:0005783	Reticulon family protein	stress.biotic
Potri.006G233000	-1	0.558893	POPTR_0006s24910			not assigned.unknown
Potri.016G075000	-1	0.55869	POPTR_0016s07590		Tetratricopeptide repeat (TPR)-like superfamily protein	RNA.regulation of transcription.MYB domain transcription factor family
Potri.006G022100	-1	0.558688	POPTR_0006s02290	GO:0005524	heat shock protein 70 (Hsp 70) family protein	stress.abiotic.heat
Potri.008G053700	-1	0.558678	POPTR_0008s05380			not assigned.unknown
Potri.003G137200	-1	0.558596	POPTR_0003s13700	GO:0006396,GO:0005622	crooked neck protein, putative / cell cycle protein, putative	cell.cycle
Potri.008G142300	-1	0.558551			GTP binding	cell.division.plastid
Potri.001G127300	-1	0.558463	POPTR_0001s00940	GO:0005089	RHO guanyl-nucleotide exchange factor 14	signalling.G-proteins
Potri.012G105900	-1	0.558391	POPTR_0012s10770	GO:0005524,GO:0008134,GO:0006355,GO:0005515,GO:0019538,GO:0016887,GO:0006289,GO:0004518,GO:0003677	CLPC homologue 1	protein.degradation.serine protease
Potri.012G079000	-1	0.55832	POPTR_0012s08040	GO:0004672,GO:0005524,GO:0006468	Protein kinase superfamily protein	protein.postranslational modification
Potri.011G063500	-1	0.55805				not assigned.unknown
Potri.006G139500	-1	0.557873	POPTR_0006s14170	GO:0004650,GO:0005975	Pectin lyase-like superfamily protein	cell wall.degradation.pectate lyases and polygalacturonases
Potri.006G125700	-1	0.557866	POPTR_0006s12760	GO:0003677,GO:0003700,GO:0016987,GO:0006352,GO:0006355	RNApolymerase sigma-subunit F	RNA.transcription
Potri.009G018400	-1	0.557839	POPTR_0009s02350	GO:0031072	DNAJ heat shock N-terminal domain-containing protein	stress.abiotic.heat
Potri.018G148800	-1	0.557715	POPTR_0018s14560	GO:0003824	cycloartenol synthase 1	secondary metabolism.isoprenoids.terpenoids
Potri.009G052600	-1	0.55763	POPTR_0009s05730	GO:0016491,GO:0020037,GO:0051536,GO:0055114	sulfite reductase	S-assimilation.sulfite redox
Potri.002G105500	-1	0.557598	POPTR_0002s10560	GO:0031072,GO:0003677	Chaperone DnaJ-domain superfamily protein	stress.abiotic.heat
Potri.019G040500	-1	0.557554	POPTR_0019s05700		Plasma-membrane choline transporter family protein	transport.misc
Potri.002G000100	-1	0.557549	POPTR_0002s00200		Protein kinase superfamily protein	transport.ABC transporters and multidrug resistance systems
Potri.014G023200	-1	0.557542	POPTR_0014s02330		Protein of unknown function (DUF3223)	development.unspecified
Potri.001G180200	-1	0.557443	POPTR_0001s18050	GO:0003676,GO:0005524,GO:0008026,GO:0003677,GO:0004003	RAD3-like DNA-binding helicase protein	DNA.synthesis/chromatin structure
Potri.019G077000	-1	0.557428	POPTR_0019s10560	GO:0003746,GO:0006414,GO:0005853,GO:0005515	Translation elongation factor EF1B, gamma chain	protein.synthesis.elongation
Potri.008G203400	-1	0.557221	POPTR_0008s20770		Aluminium induced protein with YGL and LRDR motifs	hormone metabolism.auxin.induced-regulated-responsive-activated
Potri.010G169100	-1	0.557176	POPTR_0010s17620	GO:0016787	GDA1/CD39 nucleoside phosphatase family protein	nucleotide metabolism.degradation
Potri.006G134300	-1	0.557131	POPTR_0006s13650	GO:0016491,GO:0055114	lysine-ketoglutarate reductase/saccharopine dehydrogenase bifunctional enzyme	amino acid metabolism.degradation.aspartate family.lysine
Potri.008G018800	-1	0.557097	POPTR_0008s01960	GO:0031072,GO:0051082,GO:0006457	DNAJ homologue 2	stress.abiotic.heat
Potri.008G073300	-1	0.557042	POPTR_0008s07330		TRICHOME BIREFRINGENCE-LIKE 33	cell wall.pectin*esterases.PME
Potri.005G148800	-1	0.557014	POPTR_0005s19280	GO:0004553,GO:0005975	glycosyl hydrolase family protein 43	not assigned.unknown
Potri.007G095300	-1	0.556986	POPTR_0007s05200			not assigned.unknown
Potri.001G272800	-1	0.556906	POPTR_0001s27960	GO:0051258,GO:0043234,GO:0003924,GO:0005525,GO:0006184,GO:0007017,GO:0005874	tubulin beta chain 2	cell.organisation
Potri.016G088800	-1	0.55683	POPTR_0016s09020	GO:0005515	Transducin/WD40 repeat-like superfamily protein	not assigned.unknown
Potri.013G155200	-1	0.556603	POPTR_0013s15120		ovate family protein 4	development.unspecified
Potri.T143000	-1	0.556405	POPTR_0221s00220	GO:0043531,GO:0006915,GO:0005524	NB-ARC domain-containing disease resistance protein	stress.biotic
Potri.001G137000	-1	0.556329	POPTR_0001s01970			not assigned.unknown
Potri.014G075400	-1	0.556198				not assigned.unknown
Potri.017G060200	-1	0.556187				not assigned.unknown
Potri.006G033300	-1	0.556165	POPTR_0006s03180	GO:0005506,GO:0009055,GO:0016705,GO:0020037,GO:0055114	cytochrome P450, family 98, subfamily A, polypeptide 3	misc.cytochrome P450
Potri.001G186900	-1	0.556165	POPTR_0001s18750	GO:0016787	tRNAse Z4	not assigned.unknown
Potri.009G005600	-1	0.556133	POPTR_0009s01100	GO:0030528,GO:0006355	FER-like regulator of iron uptake	RNA.regulation of transcription.bHLH,Basic Helix-Loop-Helix family
Potri.001G123500	-1	0.556089	POPTR_0001s00560	GO:0004672,GO:0005524,GO:0006468,GO:0005515	Protein kinase superfamily protein with octicosapeptide/Phox/Bem1p domain	protein.postranslational modification
Potri.014G074300	-1	0.556053	POPTR_0014s07030	GO:0016746,GO:0008152,GO:0008415	calcineurin B subunit-related	signalling.calcium
Potri.016G055700	-1	0.555949	POPTR_0016s05600		Protein of unknown function (DUF288)	not assigned.unknown
Potri.016G018500	-1	0.555868	POPTR_0016s02000	GO:0008483,GO:0030170	Pyridoxal phosphate (PLP)-dependent transferases superfamily protein	tetrapyrrole synthesis.GSA
Potri.004G040700	-1	0.555639	POPTR_0004s04080	GO:0004553,GO:0005975	beta glucosidase 13	misc.gluco-, galacto- and mannosidases
Potri.004G043200	-1	0.555615	POPTR_0004s04320	GO:0003677,GO:0003899,GO:0006351,GO:0032549	DNA-directed RNA polymerase family protein	RNA.transcription
Potri.001G410100	-1	0.555606	POPTR_0001s44020		Uncharacterised conserved protein (UCP012943)	not assigned.unknown
Potri.009G168600	-1	0.555593	POPTR_0009s16970	GO:0004672,GO:0005524,GO:0006468,GO:0016773,GO:0009103,GO:0016020	Calcium-dependent protein kinase family protein	protein.postranslational modification
Potri.008G083700	-1	0.55555				not assigned.unknown
Potri.018G008300	-1	0.555443	POPTR_0018s03470		Protein of unknown function (DUF1262)	not assigned.unknown
Potri.014G039100	-1	0.555291	POPTR_0014s03860		exocyst complex component sec3A	not assigned.unknown
Potri.008G079900	-1	0.555078	POPTR_0008s07940	GO:0004252,GO:0006508	DegP protease 10	protein.degradation.serine protease
Potri.017G057900	-1	0.555039	POPTR_0017s08470	GO:0004553,GO:0005975,GO:0005529,GO:0004565,GO:0009341	beta galactosidase 9	misc.gluco-, galacto- and mannosidases.beta-galactosidase
Potri.009G147300	-1	0.554975				not assigned.unknown
Potri.006G142500	-1	0.554859	POPTR_0006s14500		Mob1/phocein family protein	RNA.regulation of transcription.unclassified
Potri.T099700	-1	0.554858		GO:0003924,GO:0005525	Translation elongation factor EF1A/initiation factor IF2gamma family protein	protein.synthesis.elongation
Potri.006G238400	-1	0.554856	POPTR_0006s25480		YebC-related	not assigned.unknown
Potri.004G097800	-1	0.55474	POPTR_0004s09700	GO:0022857,GO:0055085,GO:0016021	plastidic GLC translocator	transport.sugars
Potri.010G083900	-1	0.554535			Pentatricopeptide repeat (PPR) superfamily protein	RNA.regulation of transcription
Potri.005G079200	-1	0.554344	POPTR_0005s08100	GO:0016740,GO:0030170,GO:0009058,GO:0016769	aspartate aminotransferase	amino acid metabolism.synthesis.central amino acid metabolism.aspartate.aspartate aminotransferase
Potri.010G116200	-1	0.554118	POPTR_0010s12640			not assigned.unknown
Potri.001G295100	-1	0.5541	POPTR_0001s30230	GO:0005515	Transducin/WD40 repeat-like superfamily protein	cell.division
Potri.005G124700	-1	0.553925	POPTR_0005s12620	GO:0005515	Leucine-rich repeat (LRR) family protein	not assigned.unknown
Potri.001G032800	-1	0.553858	POPTR_0001s07010	GO:0005506,GO:0009055,GO:0016705,GO:0020037,GO:0055114	Cytochrome P450 superfamily protein	misc.cytochrome P450
Potri.011G031500	-1	0.553739	POPTR_0011s03410		Protein of unknown function (DUF1218)	not assigned.unknown
Potri.008G198500	-1	0.553731	POPTR_0008s20290		Cox19-like CHCH family protein	not assigned.unknown
Potri.007G007700	-1	0.553717	POPTR_0007s14660	GO:0005525,GO:0005622	GTP-binding protein, HflX	signalling.G-proteins
Potri.T169700	-1	0.553606	POPTR_0005s13350	GO:0006887,GO:0000145	exocyst subunit exo70 family protein E1	cell.vesicle transport
Potri.T106700	-1	0.553537	POPTR_0014s13060		Mitochondrial substrate carrier family protein	transport.metabolite transporters at the mitochondrial membrane
Potri.017G035700	-1	0.553343	POPTR_0017s06350			not assigned.unknown
Potri.019G055000	-1	0.553335	POPTR_0019s08260		LUC7 related protein	development.unspecified
Potri.006G088600	-1	0.553275	POPTR_0006s08940	GO:0004672,GO:0005524,GO:0006468,GO:0005488	receptor lectin kinase	misc.myrosinases-lectin-jacalin
Potri.013G074700	-1	0.553238		GO:0016651,GO:0048038,GO:0051287,GO:0055114	NAD(P)H dehydrogenase subunit H	PS.lightreaction.cyclic electron flow-chlororespiration
Potri.014G192200	-1	0.55315	POPTR_0014s18810			not assigned.unknown
Potri.003G166400	-1	0.553032	POPTR_0003s16480	GO:0003824,GO:0008152	Transketolase family protein	TCA / org transformation.TCA.pyruvate DH.E1
Potri.019G021000	-1	0.552943				not assigned.unknown
Potri.013G073900	-1	0.552939	POPTR_0013s07150		P-loop containing nucleoside triphosphate hydrolases superfamily protein	DNA.unspecified
Potri.002G011100	-1	0.55279	POPTR_0002s01230		O-fucosyltransferase family protein	hormone metabolism.auxin.induced-regulated-responsive-activated
Potri.001G266400	-1	0.552705	POPTR_0001s27320	GO:0016760,GO:0030244,GO:0016020	Cellulose synthase family protein	cell wall.cellulose synthesis.cellulose synthase
Potri.001G358300	-1	0.552607	POPTR_0001s36870	GO:0016020	Early-responsive to dehydration stress protein (ERD4)	stress.abiotic.drought/salt
Potri.014G172300	-1	0.552567	POPTR_0014s17060	GO:0003746,GO:0006414,GO:0005622	translation elongation factor Ts (EF-Ts), putative	protein.synthesis.elongation
Potri.003G001000	-1	0.552457	POPTR_0003s00890	GO:0006355,GO:0005634,GO:0003677,GO:0009725	auxin response factor 1	RNA.regulation of transcription.ARF, Auxin Response Factor family
Potri.019G089500	-1	0.552435	POPTR_0019s11920		basic helix-loop-helix (bHLH) DNA-binding superfamily protein	not assigned.unknown
Potri.018G067300	-1	0.552282	POPTR_0018s06920			not assigned.unknown
Potri.004G204400	-1	0.552189	POPTR_0004s21450	GO:0006904,GO:0016192	Sec1/munc18-like (SM) proteins superfamily	protein.targeting.secretory pathway.plasma membrane
Potri.001G440600	-1	0.552093	POPTR_0001s43110	GO:0006886	gamma-soluble NSF attachment protein	protein.targeting.secretory pathway.unspecified
Potri.001G033500	-1	0.552061	POPTR_0001s07070	GO:0003824,GO:0008152		not assigned.unknown
Potri.008G123200	-1	0.551519	POPTR_0008s12220	GO:0031072	Chaperone DnaJ-domain superfamily protein	stress.abiotic.heat
Potri.014G119000	-1	0.551409	POPTR_0014s11420		Tetratricopeptide repeat (TPR)-like superfamily protein	RNA.regulation of transcription.putative transcription regulator
Potri.003G045300	-1	0.551405	POPTR_0003s04000	GO:0015031	vacuolar protein sorting 46.1	RNA.regulation of transcription.SNF7
Potri.013G123500	-1	0.551135	POPTR_0013s12730	GO:0016627,GO:0055114,GO:0003997,GO:0006635,GO:0005777,GO:0003995	acyl-CoA oxidase 3	lipid metabolism.lipid degradation.beta-oxidation.acyl CoA DH
Potri.004G195800	-1	0.551113	POPTR_0004s20660	GO:0016491,GO:0055114	Pyridine nucleotide-disulphide oxidoreductase family protein	secondary metabolism.isoprenoids.non-mevalonate pathway
Potri.016G025800	-1	0.551095		GO:0003677,GO:0046983	BED zinc finger ;hAT family dimerisation domain	DNA.synthesis/chromatin structure.retrotransposon/transposase.hat-like transposase
Potri.018G025000	-1	0.551077	POPTR_0018s01970	GO:0005515	Calcium-dependent lipid-binding (CaLB domain) family protein	signalling.calcium
Potri.013G001200	-1	0.551045	POPTR_0013s00300		neurofilament protein-related	not assigned.unknown
Potri.008G156100	-1	0.551001	POPTR_0008s15590		TESMIN/TSO1-like CXC 2	RNA.regulation of transcription.CPP(Zn),CPP1-related transcription factor family
Potri.007G132300	-1	0.550897	POPTR_0007s01630		Plant protein of unknown function (DUF247)	hormone metabolism.ethylene.signal transduction
Potri.009G009300	-1	0.55079	POPTR_0009s01470	GO:0005524,GO:0044267	chaperonin-60alpha	protein.folding
Potri.013G072300	-1	0.550563	POPTR_0013s06940			not assigned.unknown
Potri.010G188800	-1	0.550503	POPTR_0010s19610	GO:0005515,GO:0004435,GO:0006629,GO:0007165,GO:0035556,GO:0004629	phospholipase C 2	signalling.phosphinositides.phosphoinositide phospholipase C
Potri.017G070100	-1	0.550427	POPTR_0017s10620	GO:0008601,GO:0007165,GO:0000159	Protein phosphatase 2A regulatory B subunit family protein	protein.postranslational modification
Potri.001G198600	-1	0.550423	POPTR_0001s20580	GO:0003677,GO:0003899,GO:0006351,GO:0005634	DNA binding;DNA-directed RNA polymerases	RNA.regulation of transcription.General Transcription
Potri.013G076500	-1	0.550167	POPTR_0013s07380	GO:0005506,GO:0009055,GO:0016705,GO:0020037,GO:0055114	cytochrome P450, family 87, subfamily A, polypeptide 6	misc.cytochrome P450
Potri.013G101100	-1	0.5501	POPTR_0013s10340	GO:0003700,GO:0006355	Integrase-type DNA-binding superfamily protein	RNA.regulation of transcription.AP2/EREBP, APETALA2/Ethylene-responsive element binding protein family
Potri.010G068200	-1	0.550094	POPTR_0010s07880	GO:0009439,GO:0008824	cyanase	secondary metabolism.N misc.cyanogenic glycosides
Potri.001G065800	-1	0.550094	POPTR_0001s13160			not assigned.unknown
Potri.007G092300	-1	0.550092	POPTR_0007s05510			not assigned.unknown
Potri.018G056100	-1	0.550008	POPTR_0018s04960		Protein of unknown function (DUF1000)	not assigned.unknown
Potri.010G051600	-1	0.549871	POPTR_0010s06150	GO:0003676	RNA-binding (RRM/RBD/RNP motifs) family protein	RNA.RNA binding
Potri.018G098700	-1	0.549851	POPTR_0018s10780	GO:0016757,GO:0006506,GO:0031227	Alg9-like mannosyltransferase family	not assigned.unknown
Potri.010G014200	-1	0.549778	POPTR_0010s01790		ARM repeat superfamily protein	not assigned.unknown
Potri.011G090900	-1	0.549451		GO:0006810,GO:0055085,GO:0016020	cation-chloride co-transporter 1	transport.unspecified anions
Potri.009G167500	-1	0.54944	POPTR_0009s16870	GO:0005515	DNA-binding bromodomain-containing protein	RNA.regulation of transcription.Bromodomain proteins
Potri.013G043000	-1	0.549356	POPTR_0013s04030	GO:0003723	RNA-binding KH domain-containing protein	RNA.RNA binding
Potri.010G174200	-1	0.549286	POPTR_0010s18140		Protein of unknown function (DUF620)	not assigned.unknown
Potri.008G059200	-1	0.549092	POPTR_0008s05950	GO:0003824	protein phosphatase 2CA	protein.postranslational modification
Potri.T059700	-1	0.548942	POPTR_0017s01490	GO:0016021	Endomembrane protein 70 protein family	DNA.unspecified
Potri.014G173300	-1	0.548775			Homeodomain-like transcriptional regulator	RNA.regulation of transcription.putative transcription regulator
Potri.006G172400	-1	0.54875		GO:0004143,GO:0007205	diacylglycerol kinase 4	lipid metabolism.Phospholipid synthesis.diacylglycerol kinase
Potri.010G158900	-1	0.548743	POPTR_0010s16640		plasmodesmata callose-binding protein 3	misc.beta 1,3 glucan hydrolases
Potri.006G058900	-1	0.548666	POPTR_0006s05780	GO:0005515	Calcium-dependent lipid-binding (CaLB domain) plant phosphoribosyltransferase family protein	amino acid metabolism.synthesis.aromatic aa.tryptophan
Potri.003G217800	-1	0.548283	POPTR_0003s21330	GO:0003676,GO:0005524,GO:0008026,GO:0004386	P-loop containing nucleoside triphosphate hydrolases superfamily protein	RNA.processing.RNA helicase
Potri.003G026900	-1	0.548167	POPTR_0027s00490	GO:0043531,GO:0006915,GO:0005524	LRR and NB-ARC domains-containing disease resistance protein	stress.biotic
Potri.006G150000	-1	0.548161	POPTR_0006s15450		effector of transcription2	DNA.synthesis/chromatin structure
Potri.003G115000	-1	0.54784	POPTR_0003s11450		Calcium-binding EF-hand family protein	signalling.calcium
Potri.004G068200	-1	0.547717	POPTR_0004s06680		GRAM domain-containing protein / ABA-responsive protein-related	hormone metabolism.abscisic acid.induced-regulated-responsive-activated
Potri.006G136700	-1	0.547609	POPTR_0006s13900	GO:0009058,GO:0005985	sucrose synthase 4	major CHO metabolism.degradation.sucrose.Susy
Potri.010G106900	-1	0.547475	POPTR_0010s11720	GO:0005515	disease resistance family protein / LRR family protein	signalling.receptor kinases.leucine rich repeat XI
Potri.018G036800	-1	0.547462	POPTR_0018s00840	GO:0004499,GO:0050660,GO:0050661,GO:0055114,GO:0016491	Flavin-binding monooxygenase family protein	misc.oxidases - copper, flavone etc
Potri.019G039400	-1	0.54741	POPTR_0019s05570		Uncharacterized conserved protein (DUF2215)	not assigned.unknown
Potri.018G143800	-1	0.547391	POPTR_0018s14060		Pentatricopeptide repeat (PPR) superfamily protein	development.unspecified
Potri.005G257400	-1	0.54738	POPTR_0005s27880	GO:0003676,GO:0005524,GO:0008026,GO:0004386	P-loop containing nucleoside triphosphate hydrolases superfamily protein	RNA.processing.RNA helicase
Potri.009G036500	-1	0.547327	POPTR_0009s04120	GO:0004672,GO:0005524,GO:0006468,GO:0005488	Concanavalin A-like lectin protein kinase family protein	misc.myrosinases-lectin-jacalin
Potri.017G140000	-1	0.547256	POPTR_0017s01970		expansin A13	cell wall.modification
Potri.016G008300	-1	0.547222		GO:0008270,GO:0016491,GO:0055114	Zinc-binding dehydrogenase family protein	misc.oxidases - copper, flavone etc
Potri.004G135800	-1	0.547185	POPTR_0004s14340			not assigned.unknown
Potri.009G001700	-1	0.547031	POPTR_0009s00680	GO:0004190,GO:0006508	Eukaryotic aspartyl protease family protein	protein.degradation.aspartate protease
Potri.013G010900	-1	0.546998	POPTR_0013s01220	GO:0005515,GO:0008565,GO:0006606,GO:0005634,GO:0005737,GO:0006886,GO:0005643	importin alpha isoform 1	protein.targeting.nucleus
Potri.001G404400	-1	0.546973	POPTR_0001s41490	GO:0003677,GO:0006355	NAC domain containing protein 2	development.unspecified
Potri.T073600	-1	0.546949	POPTR_0017s13755	GO:0005515,GO:0043531,GO:0007165,GO:0005622,GO:0045087,GO:0031224,GO:0004888,GO:0006915,GO:0005524	disease resistance protein (TIR-NBS-LRR class), putative	stress.biotic.PR-proteins
Potri.005G094300	-1	0.546863	POPTR_0005s09710	GO:0000166,GO:0004813,GO:0005524,GO:0006419,GO:0005737,GO:0003676,GO:0016876,GO:0043039,GO:0006412	Alanyl-tRNA synthetase	protein.aa activation.alanine-tRNA ligase
Potri.019G057400	-1	0.546816	POPTR_0019s08560	GO:0005783	Reticulon family protein	stress.biotic
Potri.013G032800	-1	0.546628	POPTR_0013s03310			not assigned.unknown
Potri.001G110100	-1	0.546593	POPTR_0001s08780		MBOAT (membrane bound O-acyl transferase) family protein	not assigned.unknown
Potri.009G152600	-1	0.546544	POPTR_0009s15470	GO:0016020	Integral membrane Yip1 family protein	not assigned.unknown
Potri.017G054800	-1	0.546484	POPTR_0017s08190	GO:0003677	Homeodomain-like superfamily protein	RNA.regulation of transcription.G2-like transcription factor family, GARP
Potri.019G054500	-1	0.546307	POPTR_0019s08180	GO:0008152,GO:0005529,GO:0005975	glutamine-fructose-6-phosphate transaminase (isomerizing)s;sugar binding;transaminases	minor CHO metabolism.others
Potri.019G091700	-1	0.546251	POPTR_0019s12150			not assigned.unknown
Potri.005G021400	-1	0.54615	POPTR_0005s02130	GO:0005515	eukaryotic translation initiation factor 3A	protein.synthesis.initiation
Potri.006G101500	-1	0.546145	POPTR_0006s10250	GO:0006629,GO:0016717,GO:0055114,GO:0016491	fatty acid desaturase 8	lipid metabolism.FA desaturation.omega 3 desaturase
Potri.003G037000	-1	0.546074		GO:0004553,GO:0005975	beta-galactosidase 17	misc.gluco-, galacto- and mannosidases.beta-galactosidase
Potri.001G175000	-1	0.546069	POPTR_0001s17500		lysophospholipase 2	lipid metabolism.lipid degradation.lipases
Potri.005G092000	-1	0.545955	POPTR_0005s09470			not assigned.unknown
Potri.010G003200	-1	0.54587	POPTR_0010s00560			not assigned.unknown
Potri.001G249100	-1	0.545866	POPTR_0001s25620	GO:0005524,GO:0004222,GO:0006508,GO:0008270,GO:0016021	FTSH protease 7	protein.degradation.metalloprotease
Potri.014G127000	-1	0.545791	POPTR_0014s12180	GO:0030599,GO:0042545,GO:0005618,GO:0004857	Plant invertase/pectin methylesterase inhibitor superfamily	cell wall.pectin*esterases.PME
Potri.001G236500	-1	0.545763	POPTR_0001s24330	GO:0003779,GO:0005622	actin depolymerizing factor 4	cell.organisation
Potri.005G043200	-1	0.545757	POPTR_0005s04470	GO:0031072	DNAJ heat shock N-terminal domain-containing protein	stress.abiotic.heat
Potri.002G224100	-1	0.545711	POPTR_0002s21750	GO:0016491,GO:0016706,GO:0055114	ethylene-forming enzyme	hormone metabolism.ethylene.synthesis-degradation
Potri.014G105600	-1	0.545661		GO:0006886,GO:0016192	transducin family protein / WD-40 repeat family protein	development.unspecified
Potri.010G205800	-1	0.545567	POPTR_0010s21280	GO:0000902,GO:0005524	heat shock cognate protein 70-1	stress.abiotic.heat
Potri.013G004500	-1	0.545477	POPTR_0013s00590	GO:0009987	global transcription factor C	RNA.regulation of transcription.Global transcription factor group
Potri.003G179100	-1	0.54531	POPTR_0003s17750		RNI-like superfamily protein	protein.degradation.ubiquitin.E3.SCF.FBOX
Potri.004G173700	-1	0.545264	POPTR_0004s17940	GO:0008270,GO:0006281,GO:0006355	regulatory particle non-ATPase 10	protein.degradation.ubiquitin
Potri.013G093500	-1	0.544902	POPTR_0013s09180	GO:0003723,GO:0004809,GO:0008033	N2,N2-dimethylguanosine tRNA methyltransferase	RNA.regulation of transcription.unclassified
Potri.004G029700	-1	0.544878				not assigned.unknown
Potri.001G390200	-1	0.54472	POPTR_0001s40080	GO:0005515	tubby like protein 7	protein.degradation.ubiquitin.E3.SCF.FBOX
Potri.015G101300	-1	0.544669	POPTR_0015s11340	GO:0003723,GO:0009982,GO:0001522,GO:0009451	Pseudouridine synthase family protein	protein.aa activation.pseudouridylate synthase
Potri.002G188700	-1	0.54455	POPTR_0002s18970	GO:0003677,GO:0005634	squamosa promoter-binding protein-like 12	development.squamosa promoter binding like (SPL)
Potri.002G036600	-1	0.544541	POPTR_0002s03790	GO:0004579,GO:0018279,GO:0005789,GO:0008250	ribophorin II (RPN2) family protein	not assigned.unknown
Potri.005G011300	-1	0.544541				misc.rhodanese
Potri.001G164900	-1	0.544396	POPTR_0001s16550		COP1-interacting protein-related	development.unspecified
Potri.016G109600	-1	0.544337	POPTR_0016s11690		fructokinase-like 1	major CHO metabolism.degradation.sucrose.fructokinase
Potri.010G164400	-1	0.544246	POPTR_0010s17160			not assigned.unknown
Potri.003G197400	-1	0.543986		GO:0005215,GO:0006857,GO:0016020,GO:0055085,GO:0016021	Major facilitator superfamily protein	transport.peptides and oligopeptides
Potri.015G106300	-1	0.543865	POPTR_0015s11760	GO:0005515	transducin family protein / WD-40 repeat family protein	not assigned.unknown
Potri.016G110200	-1	0.543804	POPTR_0016s11750	GO:0005783	Reticulon family protein	stress.biotic
Potri.017G124300	-1	0.543536	POPTR_0005s14630		Protein of unknown function DUF2359, transmembrane	not assigned.unknown
Potri.009G147200	-1	0.543385	POPTR_0009s14960			not assigned.unknown
Potri.004G066200	-1	0.543323	POPTR_0004s06480	GO:0003824	Protein phosphatase 2C family protein	protein.postranslational modification
Potri.009G163500	-1	0.543315	POPTR_0009s16500	GO:0043565,GO:0005622	nuclear factor Y, subunit B11	RNA.regulation of transcription.CCAAT box binding factor family, HAP3
Potri.009G076600	-1	0.543276	POPTR_0009s08040	GO:0003676,GO:0008270,GO:0005622	TBP-associated factor 15B	RNA.regulation of transcription.unclassified
Potri.008G155400	-1	0.543107	POPTR_0008s15520	GO:0003677,GO:0005524,GO:0016787	P-loop containing nucleoside triphosphate hydrolases superfamily protein	DNA.synthesis/chromatin structure
Potri.003G154100	-1	0.543074				not assigned.unknown
Potri.013G081300	-1	0.542964	POPTR_0013s08030	GO:0005515	Transducin family protein / WD-40 repeat family protein	stress.biotic
Potri.014G180800	-1	0.542942	POPTR_0014s17920	GO:0005515	Proteasome component (PCI) domain protein	signalling.light.COP9 signalosome
Potri.003G176500	-1	0.542887	POPTR_0003s17510		RING/U-box superfamily protein	protein.degradation.ubiquitin.E3.RING
Potri.005G172200	-1	0.542837	POPTR_0005s16210	GO:0004672,GO:0005524,GO:0006468	MAPK/ERK kinase kinase 1	protein.postranslational modification
Potri.012G122500	-1	0.54283		GO:0043531,GO:0006915,GO:0005524	NB-ARC domain-containing disease resistance protein	stress.biotic
Potri.018G026900	-1	0.54281	POPTR_0018s01790	GO:0005543	epsin N-terminal homology (ENTH) domain-containing protein / clathrin assembly protein-related	not assigned.unknown
Potri.001G467000	-1	0.542717	POPTR_0001s47120	GO:0004672,GO:0005524,GO:0006468	hercules receptor kinase 2	protein.postranslational modification.kinase.receptor like cytoplasmatic kinase VII
Potri.T011100	-1	0.542637	POPTR_0895s00200		Sec14p-like phosphatidylinositol transfer family protein	protein.targeting.secretory pathway.unspecified
Potri.004G236200	-1	0.542622	POPTR_0004s24430	GO:0005515	F-box family protein	protein.degradation.ubiquitin.E3.SCF.FBOX
Potri.006G225700	-1	0.542395	POPTR_0006s24220	GO:0003676,GO:0005524,GO:0008026,GO:0004386	eukaryotic translation initiation factor 4A1	RNA.processing.RNA helicase
Potri.001G352000	-1	0.542193	POPTR_0001s34560			not assigned.unknown
Potri.004G141300	-1	0.542182	POPTR_0004s14850		Vacuolar import/degradation, Vid27-related protein	development.unspecified
Potri.012G036200	-1	0.542069	POPTR_0012s00920	GO:0003824,GO:0008152,GO:0005488	Succinyl-CoA ligase, alpha subunit	TCA / org transformation.TCA.succinyl-CoA ligase
Potri.010G126900	-1	0.542062	POPTR_0010s13690	GO:0004672,GO:0005524,GO:0006468	Protein kinase superfamily protein	protein.postranslational modification
Potri.T011300	-1	0.542021	POPTR_0019s00760	GO:0006952	Scorpion toxin-like knottin superfamily protein	not assigned.unknown
Potri.005G011900	-1	0.541988	POPTR_0005s01480			misc.rhodanese
Potri.017G006600	-1	0.541916				not assigned.unknown
Potri.017G057700	-1	0.541855	POPTR_0017s08450	GO:0000166,GO:0004812,GO:0005524,GO:0006418,GO:0005737,GO:0000049,GO:0006412	methionine--tRNA ligase, putative / methionyl-tRNA synthetase, putative / MetRS, putative	protein.aa activation.methionine-tRNA ligase
Potri.019G106900	-1	0.541709				not assigned.unknown
Potri.014G106400	-1	0.541702	POPTR_0014s10200		photosystem I P subunit	PS.lightreaction.photosystem I.PSI polypeptide subunits
Potri.002G244500	-1	0.541535	POPTR_0002s24600	GO:0005515	ubiquitin-associated (UBA)/TS-N domain-containing protein	protein.degradation.ubiquitin
Potri.016G060100	-1	0.541513	POPTR_0016s06010	GO:0006950,GO:0001671,GO:0051087,GO:0005737	Aha1 domain-containing protein	not assigned.unknown
Potri.001G432300	-1	0.54145	POPTR_0001s43700	GO:0043531,GO:0006915,GO:0005524	NB-ARC domain-containing disease resistance protein	stress.biotic.PR-proteins
Potri.007G016900	-1	0.541434	POPTR_0007s13670	GO:0005515	Forkhead-associated (FHA) domain-containing protein	RNA.regulation of transcription.FHA transcription factor
Potri.003G085600	-1	0.541416	POPTR_0003s08370	GO:0016788		not assigned.unknown
Potri.016G142100	-1	0.541205	POPTR_0016s14880			not assigned.unknown
Potri.016G059800	-1	0.541031	POPTR_0016s05980	GO:0005515	ubiquitin protein ligase 5	protein.degradation.ubiquitin.E3.HECT
Potri.013G031700	-1	0.540997	POPTR_0013s03220	GO:0015299,GO:0006812,GO:0055085,GO:0016021	sodium hydrogen exchanger 2	transport.unspecified cations
Potri.005G075900	-1	0.540936	POPTR_0005s07740	GO:0005509,GO:0005544	annexin 2	cell.organisation
Potri.006G097400	-1	0.540809			Protein of unknown function (DUF1645)	not assigned.unknown
Potri.002G175900	-1	0.540649	POPTR_0002s17640		Pentatricopeptide repeat (PPR) superfamily protein	protein.postranslational modification
Potri.010G254800	-1	0.540642	POPTR_0010s26140			not assigned.unknown
Potri.009G120600	-1	0.540042	POPTR_0009s12340	GO:0046854,GO:0004437	myo-inositol monophosphatase like 2	minor CHO metabolism.myo-inositol.inositol phosphatase
Potri.010G132500	-1	0.540032	POPTR_0010s14250		arabinogalactan protein 19	not assigned.unknown
Potri.015G145600	-1	0.539815	POPTR_0015s12980	GO:0004190,GO:0016021	SIGNAL PEPTIDE PEPTIDASE-LIKE 1	protein.degradation
Potri.010G087600	-1	0.539722	POPTR_0010s09790	GO:0004424,GO:0000105	HISTIDINE BIOSYNTHESIS 5B	amino acid metabolism.synthesis.histidine.imidazoleglycerol-phosphate dehydratase
Potri.008G147000	-1	0.539707	POPTR_0008s14620		Putative thiol-disulphide oxidoreductase DCC	RNA.processing.ribonucleases
Potri.017G135100	-1	0.5397	POPTR_0017s02460	GO:0008168,GO:0008152	S-adenosyl-L-methionine-dependent methyltransferases superfamily protein	not assigned.unknown
Potri.018G030300	-1	0.539663	POPTR_0018s01460	GO:0003755,GO:0006457	Cyclophilin-like peptidyl-prolyl cis-trans isomerase family protein	cell.cycle.peptidylprolyl isomerase
Potri.001G013800	-1	0.539621	POPTR_0001s05150		Emsy N Terminus (ENT)/ plant Tudor-like domains-containing protein	not assigned.unknown
Potri.018G000900	-1	0.539561	POPTR_0018s04200	GO:0004553,GO:0005975	O-Glycosyl hydrolases family 17 protein	misc.beta 1,3 glucan hydrolases.glucan endo-1,3-beta-glucosidase
Potri.010G019400	-1	0.539415	POPTR_0010s02090	GO:0003677,GO:0005524,GO:0003676,GO:0008026	P-loop containing nucleoside triphosphate hydrolases superfamily protein	RNA.regulation of transcription.Chromatin Remodeling Factors
Potri.017G101300	-1	0.539327	POPTR_0017s13570		O-fucosyltransferase family protein	hormone metabolism.auxin.induced-regulated-responsive-activated
Potri.010G023800	-1	0.539253	POPTR_0010s02450	GO:0031625,GO:0006511,GO:0031461	cullin 1	protein.degradation.ubiquitin.E3.SCF.cullin
Potri.003G030900	-1	0.53918	POPTR_0003s02520	GO:0016773,GO:0005975,GO:0006072,GO:0004370	Actin-like ATPase superfamily protein	lipid metabolism.glyceral metabolism.glycerol kinase
Potri.008G112200	-1	0.539142	POPTR_0008s11140	GO:0016773	phosphoinositide 4-kinase gamma 7	protein.degradation.ubiquitin
Potri.001G434000	-1	0.539021	POPTR_0001s43825	GO:0043531,GO:0006915,GO:0005524	NB-ARC domain-containing disease resistance protein	stress.biotic.PR-proteins
Potri.019G076100	-1	0.538965		GO:0005506,GO:0009055,GO:0020037	CYTOCHROME C-1	mitochondrial electron transport / ATP synthesis.cytochrome c
Potri.001G158900	-1	0.538892	POPTR_0001s15900	GO:0000166,GO:0046872,GO:0030001,GO:0003824,GO:0008152	copper-exporting ATPase / responsive-to-antagonist 1 / copper-transporting ATPase (RAN1)	transport.metal
Potri.016G086600	-1	0.538765	POPTR_0016s08790	GO:0005515	importin alpha isoform 9	protein.targeting.nucleus
Potri.014G039200	-1	0.538751	POPTR_0014s03870			not assigned.unknown
Potri.003G159900	-1	0.538682	POPTR_0003s15820		SNARE associated Golgi protein family	not assigned.unknown
Potri.003G110300	-1	0.538566	POPTR_0003s10970	GO:0003677,GO:0004803,GO:0006313,GO:0008270	FRS (FAR1 Related Sequences) transcription factor family	signalling.light
Potri.001G142600	-1	0.538543	POPTR_0001s02500		Mitochondrial substrate carrier family protein	transport.metabolite transporters at the mitochondrial membrane
Potri.001G044200	-1	0.538352		GO:0008170,GO:0006644	phospholipid N-methyltransferase	not assigned.unknown
Potri.001G356700	-1	0.53826	POPTR_0001s36670			protein.targeting.secretory pathway.vacuole
Potri.006G076900	-1	0.538071	POPTR_0006s07650	GO:0000166,GO:0046872,GO:0003824,GO:0008152	heavy metal atpase 2	transport.metal
Potri.006G189500	-1	0.538042			D111/G-patch domain-containing protein	not assigned.unknown
Potri.006G249200	-1	0.538014	POPTR_0006s26530	GO:0016746,GO:0016747,GO:0006633,GO:0016020,GO:0008610	3-ketoacyl-CoA synthase 11	lipid metabolism.FA synthesis and FA elongation.beta ketoacyl CoA synthase
Potri.008G084500	-1	0.537921	POPTR_0008s08410	GO:0004618,GO:0006096	phosphoglycerate kinase 1	PS.calvin cycle.phosphoglycerate kinase
Potri.008G111100	-1	0.537811	POPTR_0008s11050	GO:0008270,GO:0016787	tRNA arginine adenosine deaminase	nucleotide metabolism.degradation
Potri.015G066200	-1	0.537753	POPTR_0015s07740	GO:0004672,GO:0005524,GO:0006468,GO:0016773,GO:0009103,GO:0016020	calcium-dependent protein kinase 30	protein.postranslational modification
Potri.014G182500	-1	0.537651		GO:0004553,GO:0005975	O-Glycosyl hydrolases family 17 protein	misc.beta 1,3 glucan hydrolases.glucan endo-1,3-beta-glucosidase
Potri.004G161300	-1	0.53765	POPTR_0004s16840	GO:0005515	SH3 domain-containing protein	cell.vesicle transport
Potri.016G103800	-1	0.537637	POPTR_0016s10200		proteasome inhibitor-related	protein.degradation.ubiquitin.proteasom
Potri.008G186100	-1	0.537613	POPTR_0008s19010	GO:0004871,GO:0009416	Phototropic-responsive NPH3 family protein	signalling.light
Potri.011G057800	-1	0.537555	POPTR_0011s05670	GO:0016020	Glucose-6-phosphate/phosphate translocator-related	transport.metabolite transporters at the envelope membrane
Potri.008G226200	-1	0.537551	POPTR_0008s22260	GO:0003777,GO:0005524,GO:0007018	P-loop containing nucleoside triphosphate hydrolases superfamily protein	cell.organisation
Potri.008G221400	-1	0.537268		GO:0003777,GO:0005524,GO:0007018	P-loop containing nucleoside triphosphate hydrolases superfamily protein	cell.organisation
Potri.015G088000	-1	0.537197				not assigned.unknown
Potri.001G436700	-1	0.537095		GO:0005515	glutathione S-transferase TAU 19	misc.glutathione S transferases
Potri.003G063000	-1	0.536979	POPTR_0003s06130		CTC-interacting domain 3	not assigned.unknown
Potri.009G081600	-1	0.53684	POPTR_0009s08520	GO:0016491,GO:0055114,GO:0016616,GO:0030060,GO:0006108	peroxisomal NAD-malate dehydrogenase 1	gluconeogenesis / glyoxylate cycle.Malate DH
Potri.012G048500	-1	0.53669	POPTR_0012s04580	GO:0003677,GO:0006334,GO:0000786,GO:0005634	high mobility group A5	DNA.synthesis/chromatin structure.histone.H1
Potri.001G135400	-1	0.53662	POPTR_0001s01780		Tetratricopeptide repeat (TPR)-like superfamily protein	RNA.regulation of transcription.MYB domain transcription factor family
Potri.017G050800	-1	0.536506	POPTR_0017s07760	GO:0005515	splicing factor, putative	RNA.processing.splicing
Potri.010G152400	-1	0.53644	POPTR_0010s16220	GO:0003676,GO:0005524,GO:0008026,GO:0004386,GO:0005515,GO:0003677,GO:0016787	DEAD box RNA helicase family protein	RNA.processing.RNA helicase
Potri.006G259900	-1	0.536429				not assigned.unknown
Potri.009G156500	-1	0.536406	POPTR_0009s15830	GO:0005515	BTB-POZ and MATH domain 4	protein.degradation.ubiquitin.E3.BTB/POZ Cullin3.BTB/POZ
Potri.T113300	-1	0.536346		GO:0003777,GO:0005524,GO:0007018	ATP binding microtubule motor family protein	cell.organisation
Potri.002G226600	-1	0.536346	POPTR_0002s21510	GO:0004672,GO:0005524,GO:0006468	chitin elicitor receptor kinase 1	protein.postranslational modification.kinase.receptor like cytoplasmatic kinase VII
Potri.T026900	-1	0.536322	POPTR_0287s00220	GO:0043531,GO:0006915,GO:0005524	NB-ARC domain-containing disease resistance protein	stress.biotic
Potri.006G035300	-1	0.536283	POPTR_0006s03380			RNA.processing.ribonucleases
Potri.003G044700	-1	0.536237	POPTR_0003s04070	GO:0005515	alfin-like 6	RNA.regulation of transcription.Alfin-like
Potri.016G086300	-1	0.53597	POPTR_0016s08760	GO:0005515	IQ-domain 2	signalling.calcium
Potri.007G015900	-1	0.53567		GO:0005515,GO:0003677,GO:0006352,GO:0016570,GO:0005634	DNA binding;zinc ion binding;nucleic acid binding;nucleic acid binding	RNA.regulation of transcription.putative transcription regulator
Potri.007G136700	-1	0.535484	POPTR_0007s01250	GO:0031072,GO:0051082,GO:0006457	DNAJ heat shock family protein	stress.abiotic.heat
Potri.009G031300	-1	0.535337	POPTR_0009s03660	GO:0004672,GO:0005524,GO:0006468	Protein kinase superfamily protein	protein.postranslational modification.kinase.receptor like cytoplasmatic kinase VII
Potri.008G153100	-1	0.5353	POPTR_0008s15300	GO:0003735,GO:0006412,GO:0005622,GO:0005840	Ribosomal L18p/L5e family protein	protein.synthesis.ribosomal protein.unknown.large subunit.L18/L5
Potri.005G176500	-1	0.535154	POPTR_0005s15780			RNA.regulation of transcription.putative transcription regulator
Potri.006G092900	-1	0.534893	POPTR_0006s09400	GO:0004672,GO:0005524,GO:0006468	Protein kinase superfamily protein	protein.postranslational modification
Potri.006G156700	-1	0.53488		GO:0022857,GO:0055085,GO:0016021	polyol/monosaccharide transporter 5	transport.sugars
Potri.004G164200	-1	0.534773	POPTR_0004s17120	GO:0006364	ribosome-binding factor A family protein	RNA.processing
Potri.010G219100	-1	0.534703		GO:0005525	GTP binding Elongation factor Tu family protein	protein.synthesis.elongation
Potri.002G105100	-1	0.534611	POPTR_0002s10530	GO:0005515,GO:0006886,GO:0016192,GO:0030131	Clathrin adaptor complexes medium subunit family protein	protein.targeting.secretory pathway.unspecified
Potri.004G201900	-1	0.53454	POPTR_0004s21210	GO:0003676	RNA-binding (RRM/RBD/RNP motifs) family protein	RNA.RNA binding
Potri.001G357000	-1	0.534519	POPTR_0001s36710	GO:0016746,GO:0008152,GO:0008415	Dihydrolipoamide succinyltransferase	TCA / org transformation.TCA.2-oxoglutarate dehydrogenase
Potri.016G079500	-1	0.534391	POPTR_0016s08040			not assigned.unknown
Potri.010G063900	-1	0.534364	POPTR_0010s07440		mitochondrial editing factor 22	protein.postranslational modification
Potri.010G148000	-1	0.534295	POPTR_0010s15790	GO:0003924,GO:0005525,GO:0000166	P-loop containing nucleoside triphosphate hydrolases superfamily protein	cell.division
Potri.002G240600	-1	0.534204		GO:0003676	Alba DNA/RNA-binding protein	RNA.regulation of transcription.putative transcription regulator
Potri.002G107900	-1	0.534057				not assigned.unknown
Potri.001G165700	-1	0.534009				not assigned.unknown
Potri.019G050000	-1	0.533813		GO:0006886,GO:0005622	Target of Myb protein 1	cell.vesicle transport
Potri.009G009200	-1	0.533752	POPTR_0009s01460		P-loop containing nucleoside triphosphate hydrolases superfamily protein	not assigned.unknown
Potri.001G010200	-1	0.533603		GO:0008324,GO:0006812,GO:0055085,GO:0016021	Cation efflux family protein	transport.metal
Potri.004G198000	-1	0.533582		GO:0005515	Disease resistance protein (TIR-NBS-LRR class) family	not assigned.unknown
Potri.008G171100	-1	0.533414	POPTR_0008s17100	GO:0003723,GO:0003743,GO:0006413,GO:0005737	Eukaryotic initiation factor 4E protein	protein.synthesis.initiation
Potri.018G088200	-1	0.533387	POPTR_0018s09550	GO:0004672,GO:0005524,GO:0006468,GO:0005515	Protein kinase family protein with leucine-rich repeat domain	signalling.receptor kinases.leucine rich repeat XI
Potri.005G068300	-1	0.533324			Ribosomal L18p/L5e family protein	not assigned.unknown
Potri.007G101700	-1	0.533238	POPTR_0007s04560	GO:0016670,GO:0030328,GO:0055114	farnesylcysteine lyase	not assigned.unknown
Potri.001G149800	-1	0.533156	POPTR_0003s03230			not assigned.unknown
Potri.002G170200	-1	0.533068	POPTR_0002s17140	GO:0005515	Ubiquitin-like superfamily protein	protein.degradation.ubiquitin.ubiquitin
Potri.002G006600	-1	0.533049	POPTR_0002s00790	GO:0004579,GO:0006486,GO:0005783,GO:0016021	Ribophorin I	protein.glycosylation
Potri.017G078500	-1	0.532949	POPTR_0017s11460	GO:0005515,GO:0003677,GO:0005634	high mobility group	RNA.regulation of transcription.Nucleosome/chromatin assembly factor group
Potri.013G054400	-1	0.532884	POPTR_0013s05130		Pentatricopeptide repeat (PPR) superfamily protein	protein.postranslational modification
Potri.013G053500	-1	0.532834	POPTR_0013s05040	GO:0016787	apyrase 2	nucleotide metabolism.degradation
Potri.007G040100	-1	0.532723	POPTR_0007s11390	GO:0003755,GO:0006457	peptidyl-prolyl cis-trans isomerase / cyclophilin-40 (CYP40) / rotamase	cell.cycle.peptidylprolyl isomerase
Potri.004G078100	-1	0.532602	POPTR_0004s07630		microsomal glutathione s-transferase, putative	misc.glutathione S transferases
Potri.002G223100	-1	0.532498	POPTR_0002s22040			not assigned.unknown
Potri.014G102800	-1	0.532452	POPTR_0014s09840		pre-mRNA processing ribonucleoprotein binding region-containing protein	RNA.processing
Potri.011G105400	-1	0.532393	POPTR_0011s10670	GO:0008270,GO:0005622	light-regulated zinc finger protein 1	RNA.regulation of transcription.C2C2(Zn) CO-like, Constans-like zinc finger family
Potri.001G426900	-1	0.532233	POPTR_0001s42390	GO:0043531,GO:0006915,GO:0005524	NB-ARC domain-containing disease resistance protein	stress.biotic.PR-proteins
Potri.006G045800	-1	0.532125	POPTR_0006s04430	GO:0005515	WD-40 repeat family protein / small nuclear ribonucleoprotein Prp4p-related	RNA.processing
Potri.012G106000	-1	0.532082	POPTR_0012s10780	GO:0030528,GO:0006355	basic helix-loop-helix (bHLH) DNA-binding superfamily protein	RNA.regulation of transcription.bHLH,Basic Helix-Loop-Helix family
Potri.010G048500	-1	0.531962	POPTR_0010s05850		O-fucosyltransferase family protein	hormone metabolism.auxin.induced-regulated-responsive-activated
Potri.001G255700	-1	0.531905	POPTR_0001s26280			not assigned.unknown
Potri.007G063600	-1	0.531862	POPTR_0007s08650		winged-helix DNA-binding transcription factor family protein	not assigned.unknown
Potri.001G180100	-1	0.531834	POPTR_0001s18040	GO:0000902,GO:0005524	Heat shock protein 70 (Hsp 70) family protein	stress.abiotic.heat
Potri.006G275700	-1	0.531689	POPTR_0006s29060	GO:0003676	replicon protein A2	DNA.repair
Potri.006G099500	-1	0.531592	POPTR_0006s10040	GO:0016020,GO:0009765	light harvesting complex photosystem II	PS.lightreaction.photosystem II.LHC-II
Potri.007G105600	-1	0.531564	POPTR_0007s04191			not assigned.unknown
Potri.006G072900	-1	0.531344	POPTR_0006s07240	GO:0000166,GO:0046872,GO:0003824,GO:0008152,GO:0005516,GO:0016020,GO:0015662,GO:0006812,GO:0006754	autoinhibited Ca(2+)-ATPase 10	signalling.calcium
Potri.001G318600	-1	0.531272	POPTR_0001s32600			not assigned.unknown
Potri.002G182600	-1	0.531126	POPTR_0002s18340		Ribosomal RNA processing Brix domain protein	protein.synthesis.ribosome biogenesis.BRIX
Potri.002G159300	-1	0.53108	POPTR_0002s16070	GO:0016161,GO:0000272	beta-amylase 7	major CHO metabolism.degradation.starch.starch cleavage.beta amylase
Potri.009G040100	-1	0.531073	POPTR_0009s04490			not assigned.unknown
Potri.005G147000	-1	0.531051	POPTR_0005s19070	GO:0000166,GO:0046872,GO:0003824,GO:0008152	calcium ATPase 2	signalling.calcium
Potri.006G128700	-1	0.531031	POPTR_0006s13060		RING/U-box superfamily protein	protein.degradation.ubiquitin.E3.RING
Potri.004G198100	-1	0.531007	POPTR_0004s20900			not assigned.unknown
Potri.004G194300	-1	0.530861		GO:0005515		not assigned.unknown
Potri.006G272400	-1	0.530796	POPTR_0006s28720	GO:0003676,GO:0008270	serine/arginine-rich 22	RNA.processing.splicing
Potri.014G155700	-1	0.530764	POPTR_0014s15370			not assigned.unknown
Potri.002G019100	-1	0.530741			Glutathione S-transferase family protein	not assigned.unknown
Potri.009G080500	-1	0.530641	POPTR_0009s08400		LisH/CRA/RING-U-box domains-containing protein	protein.degradation.ubiquitin.E3.RING
Potri.004G039100	-1	0.530636	POPTR_0004s03930	GO:0022857,GO:0055085,GO:0016021	Major facilitator superfamily protein	transport.sugars
Potri.002G257900	-1	0.530599	POPTR_0002s25970	GO:0016760,GO:0030244,GO:0016020	cellulose synthase A4	cell wall.cellulose synthesis.cellulose synthase
Potri.012G000600	-1	0.530555	POPTR_0012s01530	GO:0003676	polypyrimidine tract-binding protein 2	RNA.processing
Potri.014G197000	-1	0.530469				not assigned.unknown
Potri.013G027800	-1	0.53035	POPTR_0013s02880	GO:0022857,GO:0055085,GO:0016021	Major facilitator superfamily protein	transport.sugars
Potri.001G020600	-1	0.530336	POPTR_0001s05790	GO:0000166,GO:0046872,GO:0003824,GO:0008152,GO:0005516,GO:0016020,GO:0015662,GO:0006812,GO:0006754	autoinhibited Ca(2+)-ATPase, isoform 4	signalling.calcium
Potri.010G006100	-1	0.530292	POPTR_0010s00830	GO:0003824	Protein phosphatase 2C family protein	protein.postranslational modification
Potri.005G018700	-1	0.530177	POPTR_0005s01840	GO:0004427,GO:0009678,GO:0015992,GO:0016020	Inorganic H pyrophosphatase family protein	transport.amino acids
Potri.015G036700	-1	0.529901	POPTR_0015s04780	GO:0008312,GO:0006614,GO:0048500	signal recognition particle 19 kDa protein, putative / SRP19, putative	protein.targeting.secretory pathway.unspecified
Potri.001G338600	-1	0.529577				not assigned.unknown
Potri.017G011300	-1	0.52954		GO:0003677,GO:0005524,GO:0003676,GO:0008026,GO:0004386,GO:0016787	switch 2	RNA.regulation of transcription.Chromatin Remodeling Factors
Potri.005G099400	-1	0.52954	POPTR_0005s10240	GO:0016844,GO:0009058	strictosidine synthase-like 4	secondary metabolism.N misc.alkaloid-like
Potri.006G182800	-1	0.529461				not assigned.unknown
Potri.008G188200	-1	0.529277	POPTR_0008s19240		Pyruvate phosphate dikinase, PEP/pyruvate binding domain	major CHO metabolism.degradation.starch.glucan water dikinase
Potri.010G146000	-1	0.529176	POPTR_0010s15610	GO:0004672,GO:0005524,GO:0006468,GO:0006355	PAS domain-containing protein tyrosine kinase family protein	protein.postranslational modification
Potri.015G036000	-1	0.529129	POPTR_0015s04870	GO:0045454	tetraticopeptide domain-containing thioredoxin	redox.thioredoxin
Potri.005G032700	-1	0.528933	POPTR_0005s03560	GO:0016702,GO:0046872,GO:0055114,GO:0005515	lipoxygenase 1	hormone metabolism.jasmonate.synthesis-degradation.lipoxygenase
Potri.001G189700	-1	0.528885	POPTR_0001s19050	GO:0016616,GO:0055114,GO:0051287	NADP-malic enzyme 4	TCA / org transformation.other organic acid transformatons.malic
Potri.018G103900	-1	0.528835	POPTR_0018s11290	GO:0016760,GO:0030244,GO:0016020	Cellulose synthase family protein	cell wall.cellulose synthesis.cellulose synthase
Potri.002G010600	-1	0.528809	POPTR_0002s01170	GO:0003824,GO:0008152	acyl activating enzyme 1	lipid metabolism.FA synthesis and FA elongation.acyl coa ligase
Potri.001G308900	-1	0.528687	POPTR_0001s31640	GO:0031072	Chaperone DnaJ-domain superfamily protein	stress.abiotic.heat
Potri.018G076800	-1	0.528678				not assigned.unknown
Potri.002G003000	-1	0.528646	POPTR_0002s00480	GO:0003676,GO:0008270,GO:0005634,GO:0003723	Zinc finger C-x8-C-x5-C-x3-H type family protein	RNA.processing.splicing
Potri.010G144100	-1	0.528618	POPTR_0010s15410	GO:0006950	Adenine nucleotide alpha hydrolases-like superfamily protein	stress.abiotic.cold
Potri.003G073500	-1	0.528555	POPTR_0003s07110		O-fucosyltransferase family protein	not assigned.unknown
Potri.006G157200	-1	0.528359	POPTR_0006s16060	GO:0016790,GO:0006633	fatty acyl-ACP thioesterases B	lipid metabolism.FA synthesis and FA elongation.ACP thioesterase
Potri.004G203500	-1	0.528332	POPTR_0004s21370			not assigned.unknown
Potri.006G164100	-1	0.528319			Tetratricopeptide repeat (TPR)-like superfamily protein	protein.postranslational modification
Potri.019G104000	-1	0.528308	POPTR_0019s13500	GO:0015031,GO:0016021	Secretory carrier membrane protein (SCAMP) family protein	transport.misc
Potri.011G015900	-1	0.528273	POPTR_0011s02000	GO:0003872,GO:0006096,GO:0005945	Phosphofructokinase family protein	glycolysis.cytosolic branch.phosphofructokinase (PFK)
Potri.017G077400	-1	0.528235		GO:0016758,GO:0008152	UDP-Glycosyltransferase superfamily protein	misc.UDP glucosyl and glucoronyl transferases
Potri.014G105700	-1	0.528234			transducin family protein / WD-40 repeat family protein	development.unspecified
Potri.019G113600	-1	0.528113		GO:0003735,GO:0006412,GO:0005622,GO:0005840	Ribosomal protein S16 family protein	not assigned.unknown
Potri.001G076900	-1	0.528105				not assigned.unknown
Potri.006G087700	-1	0.528103	POPTR_0006s08800			not assigned.unknown
Potri.T173300	-1	0.528092	POPTR_0001s00860		autophagy 3 (APG3)	protein.degradation.autophagy
Potri.014G136900	-1	0.52805	POPTR_0014s13270		DNAse I-like superfamily protein	DNA.synthesis/chromatin structure
Potri.001G260900	-1	0.527904	POPTR_0001s26820	GO:0005515	transducin family protein / WD-40 repeat family protein	not assigned.unknown
Potri.015G089500	-1	0.5279	POPTR_0015s10120		glucan synthase-like 8	minor CHO metabolism.callose
Potri.008G160400	-1	0.527888	POPTR_0008s16030	GO:0008236,GO:0006508,GO:0016787,GO:0008152	acylaminoacyl-peptidase-related	protein.degradation
Potri.009G092700	-1	0.527718	POPTR_0009s09570	GO:0045454	thioredoxin domain-containing protein 9 homolog	redox.thioredoxin
Potri.010G218100	-1	0.527616	POPTR_0010s22510	GO:0005515	IQ-domain 2	signalling.calcium
Potri.014G170200	-1	0.527499	POPTR_0014s16810			not assigned.unknown
Potri.018G083900	-1	0.52745	POPTR_0018s09080	GO:0003723,GO:0005515,GO:0003746,GO:0006414,GO:0005622	elongation factor Ts family protein	protein.synthesis.elongation
Potri.013G015100	-1	0.527431	POPTR_0013s01660	GO:0016746,GO:0009058,GO:0016747,GO:0006633,GO:0016020,GO:0008610	3-ketoacyl-CoA synthase 7	lipid metabolism.FA synthesis and FA elongation.beta ketoacyl CoA synthase
Potri.001G091600	-1	0.527371	POPTR_0001s10620	GO:0004842,GO:0008270	PHD finger protein-related	protein.degradation
Potri.008G182500	-1	0.527366	POPTR_0008s18280	GO:0003676	RNA-binding (RRM/RBD/RNP motifs) family protein	RNA.RNA binding
Potri.008G206300	-1	0.527329	POPTR_0008s21121	GO:0005515,GO:0008270	MuDR family transposase	RNA.regulation of transcription.unclassified
Potri.007G027500	-1	0.527321	POPTR_0007s12650	GO:0005515	Leucine-rich repeat (LRR) family protein	not assigned.unknown
Potri.017G077500	-1	0.527272	POPTR_0017s11400	GO:0016758,GO:0008152	UDP-Glycosyltransferase superfamily protein	misc.UDP glucosyl and glucoronyl transferases
Potri.007G138300	-1	0.527268	POPTR_0007s01080	GO:0003676,GO:0008270	Zinc finger C-x8-C-x5-C-x3-H type family protein	RNA.regulation of transcription.C3H zinc finger family
Potri.008G130100	-1	0.527228	POPTR_0008s12900	GO:0016787	nudix hydrolase homolog 25
Potri.011G079500	-1	0.527189	POPTR_0011s02770	GO:0016020,GO:0009765	light-harvesting chlorophyll-protein complex II subunit B1	PS.lightreaction.photosystem II.LHC-II
Potri.006G207400	-1	0.527121	POPTR_0006s22390	GO:0016787,GO:0008152	Peptidase M20/M25/M40 family protein	hormone metabolism.auxin.synthesis-degradation
Potri.010G096500	-1	0.52679	POPTR_0010s10660	GO:0000166,GO:0004812,GO:0005524,GO:0006418,GO:0005737,GO:0016876,GO:0043039,GO:0006412	Threonyl-tRNA synthetase	protein.aa activation.threonine-tRNA ligase
Potri.002G112600	-1	0.52678	POPTR_0002s11320		Protein of unknown function (DUF1005)	not assigned.unknown
Potri.001G287400	-1	0.526773	POPTR_0001s29420	GO:0016491,GO:0055114,GO:0016616,GO:0030060,GO:0006108	peroxisomal NAD-malate dehydrogenase 1	gluconeogenesis / glyoxylate cycle.Malate DH
Potri.005G171300	-1	0.526696	POPTR_0005s16320	GO:0003677,GO:0006355,GO:0009725,GO:0005634	auxin response factor 17	RNA.regulation of transcription.ARF, Auxin Response Factor family
Potri.004G210000	-1	0.52663	POPTR_0004s21970	GO:0005515	ankyrin repeat-containing 2B	RNA.regulation of transcription.AtSR Transcription Factor family
Potri.001G398600	-1	0.526629	POPTR_0001s40920	GO:0003857,GO:0016491,GO:0006631,GO:0055114	3-hydroxyacyl-CoA dehydrogenase family protein	Biodegradation of Xenobiotics.3-hydroxybutyryl-CoA dehydrogenase
Potri.009G098400	-1	0.526581	POPTR_0009s10120	GO:0016758,GO:0008152	UDP-glucosyl transferase 73B5	misc.UDP glucosyl and glucoronyl transferases
Potri.001G016800	-1	0.526439	POPTR_0001s05460		Transducin/WD40 repeat-like superfamily protein	not assigned.unknown
Potri.014G043700	-1	0.526419	POPTR_0014s04320	GO:0016616,GO:0055114,GO:0051287	NAD-dependent malic enzyme 1	TCA / org transformation.other organic acid transformatons.malic
Potri.009G046800	-1	0.526344	POPTR_0009s05150	GO:0005515	zinc finger (CCCH-type) family protein	RNA.regulation of transcription.C3H zinc finger family
Potri.011G154800	-1	0.526201	POPTR_0011s15810		LSD1 zinc finger family protein	RNA.regulation of transcription.unclassified
Potri.004G132300	-1	0.52617	POPTR_0004s13920	GO:0004571,GO:0005509,GO:0016020	alpha-mannosidase 3	misc.gluco-, galacto- and mannosidases
Potri.002G128100	-1	0.526027	POPTR_0002s12960	GO:0003676	RNA-binding protein 47C	RNA.regulation of transcription.unclassified
Potri.001G002500	-1	0.526026	POPTR_0001s03980	GO:0005524,GO:0044267	TCP-1/cpn60 chaperonin family protein	protein.folding
Potri.004G021000	-1	0.526013	POPTR_0004s02030	GO:0004553,GO:0005975,GO:0016762,GO:0006073,GO:0005618,GO:0048046	xyloglucan endotransglucosylase/hydrolase 8	cell wall.modification
Potri.009G082100	-1	0.525979	POPTR_0009s08570	GO:0016740,GO:0030170,GO:0009058,GO:0016769	Pyridoxal phosphate (PLP)-dependent transferases superfamily protein	amino acid metabolism.synthesis.aspartate family.lysine.LL-diaminopimelic acid aminotransferase
Potri.008G096700	-1	0.525973	POPTR_0008s09630	GO:0003676,GO:0006810,GO:0005622	Nuclear transport factor 2 (NTF2) family protein with RNA binding (RRM-RBD-RNP motifs) domain	protein.targeting.nucleus
Potri.016G043400	-1	0.525895	POPTR_0016s04270	GO:0016616,GO:0051287,GO:0046168,GO:0055114,GO:0005737,GO:0016614,GO:0005975,GO:0009331,GO:0006072,GO:0004367	6-phosphogluconate dehydrogenase family protein	lipid metabolism.glyceral metabolism.Glycerol-3-phosphate dehydrogenase (NAD+)
Potri.011G069600	-1	0.525812	POPTR_0011s07040	GO:0016760,GO:0030244,GO:0016020	cellulose synthase family protein	cell wall.cellulose synthesis.cellulose synthase
Potri.009G079300	-1	0.525756		GO:0042301,GO:0015979,GO:0050821,GO:0009523,GO:0016020	photosystem II reaction center protein H	PS.lightreaction.photosystem II.PSII polypeptide subunits
Potri.006G130600	-1	0.525733	POPTR_0006s13270			not assigned.unknown
Potri.017G053600	-1	0.52572	POPTR_0017s08070	GO:0005515	Cystathionine beta-synthase (CBS) protein	cell wall.cell wall proteins
Potri.006G092200	-1	0.525681	POPTR_0006s09330			not assigned.unknown
Potri.017G134900	-1	0.525657	POPTR_0017s02480	GO:0004672,GO:0005524,GO:0006468,GO:0005515	transmembrane kinase 1	protein.postranslational modification.kinase.receptor like cytoplasmatic kinase VII
Potri.004G032700	-1	0.525638	POPTR_0004s03270	GO:0005515	transcription factor jumonji (jmjC) domain-containing protein	protein.degradation.ubiquitin.E3.RING
Potri.005G231100	-1	0.525568	POPTR_0005s25270	GO:0004672,GO:0005524,GO:0006468,GO:0016773,GO:0009103,GO:0016020	mitogen-activated protein kinase 1	protein.postranslational modification
Potri.014G124600	-1	0.525553				not assigned.unknown
Potri.009G165000	-1	0.525515	POPTR_0009s16660	GO:0005506,GO:0009055,GO:0020037	Cytochrome C1 family	mitochondrial electron transport / ATP synthesis.cytochrome c
Potri.008G018400	-1	0.525417	POPTR_0008s01930		bZIP protein	RNA.regulation of transcription.bZIP transcription factor family
Potri.001G421500	-1	0.525229	POPTR_0001s44750			not assigned.unknown
Potri.005G226000	-1	0.52499	POPTR_0005s24780	GO:0008168,GO:0008152	S-adenosyl-L-methionine-dependent methyltransferases superfamily protein	stress.abiotic.drought/salt
Potri.013G058900	-1	0.524916	POPTR_0013s05550		Pentatricopeptide repeat (PPR) superfamily protein	RNA.regulation of transcription.MYB domain transcription factor family
Potri.009G165300	-1	0.524896	POPTR_0009s16690	GO:0006904,GO:0016192	Sec1/munc18-like (SM) proteins superfamily	protein.targeting.secretory pathway.plasma membrane
Potri.014G117800	-1	0.52486	POPTR_0014s11310	GO:0003723	DOMAIN OF UNKNOWN FUNCTION 724 6	RNA.processing.ribonucleases
Potri.001G232700	-1	0.524795	POPTR_0001s23920		Bifunctional inhibitor/lipid-transfer protein/seed storage 2S albumin superfamily protein	not assigned.unknown
Potri.005G000500	-1	0.524722	POPTR_0005s00240	GO:0003676,GO:0008270,GO:0005524,GO:0008026,GO:0004386,GO:0003677,GO:0016787,GO:0003723,GO:0005634	DEAD box RNA helicase (RH3)	RNA.processing.RNA helicase
Potri.005G010900	-1	0.524553	POPTR_0005s01440		Tetratricopeptide repeat (TPR)-like superfamily protein	RNA.regulation of transcription.MYB domain transcription factor family
Potri.010G199300	-1	0.524442	POPTR_0010s20680	GO:0008168,GO:0008152	S-adenosyl-L-methionine-dependent methyltransferases superfamily protein	stress.abiotic.drought/salt
Potri.T096600	-1	0.524363	POPTR_0048s00240	GO:0005506,GO:0009055,GO:0016705,GO:0020037,GO:0055114	cytochrome P450, family 81, subfamily K, polypeptide 1	misc.cytochrome P450
Potri.010G028900	-1	0.524328	POPTR_0010s02990		Bax inhibitor-1 family protein	not assigned.unknown
Potri.010G129400	-1	0.524294	POPTR_0010s13960	GO:0016757	galacturonosyltransferase-like 3	misc.UDP glucosyl and glucoronyl transferases
Potri.009G001200	-1	0.524286	POPTR_0009s00630		RING-H2 group F2A	not assigned.unknown
Potri.001G298500	-1	0.524192	POPTR_0001s30580		TIP41-like family protein	not assigned.unknown
Potri.003G015800	-1	0.52403		GO:0003676,GO:0005524,GO:0008026,GO:0004386,GO:0005622,GO:0043140,GO:0006260,GO:0006281,GO:0006310	DNA helicase (RECQl4A)	DNA.unspecified
Potri.006G225000	-1	0.523694	POPTR_0006s24140			not assigned.unknown
Potri.006G116100	-1	0.523664				not assigned.unknown
Potri.002G253200	-1	0.523636	POPTR_0002s25450	GO:0005515	CLIP-associated protein	not assigned.unknown
Potri.013G040500	-1	0.523511			calcium-binding EF hand family protein	signalling.calcium
Potri.011G141400	-1	0.523434	POPTR_0011s14470	GO:0005524	P-loop containing nucleoside triphosphate hydrolases superfamily protein	protein.degradation.AAA type
Potri.016G120700	-1	0.523427	POPTR_0016s12820	GO:0022857,GO:0055085,GO:0016021	Major facilitator superfamily protein	transport.sugars
Potri.012G123400	-1	0.523267	POPTR_0012s12360	GO:0005515,GO:0043531,GO:0006915,GO:0005524	NB-ARC domain-containing disease resistance protein	stress.biotic
Potri.001G356500	-1	0.523262	POPTR_0001s36650		microtubule-associated proteins 65-1	cell.organisation
Potri.002G127600	-1	0.523257			Protein of unknown function DUF829, transmembrane 53	not assigned.unknown
Potri.004G136100	-1	0.523247				not assigned.unknown
Potri.008G119100	-1	0.523245	POPTR_0008s11780	GO:0004672,GO:0005524,GO:0006468	Protein kinase superfamily protein	protein.postranslational modification
Potri.011G080500	-1	0.523187	POPTR_0011s02660	GO:0003735,GO:0006412,GO:0005622,GO:0005840	Ribosomal protein S11 family protein	protein.synthesis.ribosomal protein.eukaryotic.40S subunit.S14
Potri.001G019000	-1	0.523056	POPTR_0001s05640	GO:0019867	outer envelope protein of 80 kDa	protein.targeting.chloroplast
Potri.018G039500	-1	0.523044	POPTR_0018s00580		embryonic flower 1 (EMF1)	development.unspecified
Potri.001G062600	-1	0.522976			Tetratricopeptide repeat (TPR)-like superfamily protein	RNA.regulation of transcription.MYB domain transcription factor family
Potri.004G171600	-1	0.522883	POPTR_0004s17740	GO:0005525	translocon outer complex protein 120	protein.targeting.chloroplast
Potri.018G039100	-1	0.52277	POPTR_0018s00620	GO:0006886,GO:0005622	ENTH/VHS/GAT family protein	cell.vesicle transport
Potri.001G215700	-1	0.522655	POPTR_0001s22320	GO:0016787,GO:0005515	BRI1 suppressor 1 (BSU1)-like 2	protein.postranslational modification
Potri.001G257000	-1	0.522652	POPTR_0001s34270	GO:0016491,GO:0020037,GO:0051536,GO:0055114	sulfite reductase	S-assimilation.sulfite redox
Potri.007G092700	-1	0.52249	POPTR_0007s05470		TLD-domain containing nucleolar protein	RNA.regulation of transcription.unclassified
Potri.013G075700	-1	0.522448				not assigned.unknown
Potri.004G063000	-1	0.522418	POPTR_0004s06160	GO:0005215,GO:0006810,GO:0016020	NOD26-like intrinsic protein 1;2	transport.Major Intrinsic Proteins.NIP
Potri.013G005100	-1	0.522311	POPTR_0013s00650	GO:0006508	Peptidase C15, pyroglutamyl peptidase I-like	protein.degradation
Potri.012G096600	-1	0.522255	POPTR_0012s09860	GO:0003735,GO:0006412,GO:0005622,GO:0005840,GO:0015934	Ribosomal protein L22p/L17e family protein	protein.synthesis.ribosomal protein.eukaryotic.60S subunit.L17
Potri.012G100400	-1	0.522171			gamma carbonic anhydrase-like 2	mitochondrial electron transport / ATP synthesis.NADH-DH.complex I.carbonic anhydrase
Potri.007G080700	-1	0.522121	POPTR_0007s06630			not assigned.unknown
Potri.014G136300	-1	0.521903	POPTR_0014s13210	GO:0004672,GO:0005524,GO:0006468	Protein kinase family protein	protein.postranslational modification.kinase.receptor like cytoplasmatic kinase VII
Potri.016G013100	-1	0.52183	POPTR_0016s01470	GO:0016020	Protein of unknown function DUF106, transmembrane	not assigned.unknown
Potri.006G086900	-1	0.521784	POPTR_0006s08720		Haloacid dehalogenase-like hydrolase (HAD) superfamily protein	not assigned.unknown
Potri.008G194700	-1	0.521598	POPTR_0008s19920	GO:0004672,GO:0005524,GO:0006468	Protein kinase superfamily protein	protein.postranslational modification.kinase.receptor like cytoplasmatic kinase VII
Potri.004G225300	-1	0.521457	POPTR_0004s23390	GO:0004637,GO:0009113	Glycinamide ribonucleotide (GAR) synthetase	nucleotide metabolism.synthesis.purine.GAR Synthetase
Potri.009G120100	-1	0.521396	POPTR_0009s12290	GO:0006950,GO:0009415	dehydrin LEA	not assigned.unknown
Potri.009G138000	-1	0.521353	POPTR_0009s14010		Protein of unknown function (DUF616)	not assigned.unknown
Potri.011G163800	-1	0.52114	POPTR_0011s16670	GO:0045735	RmlC-like cupins superfamily protein	stress.abiotic.unspecified
Potri.001G353300	-1	0.52114	POPTR_0001s34430			not assigned.unknown
Potri.001G336900	-1	0.521129	POPTR_0001s36200		nucleotide binding protein 35	protein.assembly and cofactor ligation
Potri.008G058100	-1	0.521099	POPTR_0008s05830		RING-H2 finger C2A	protein.degradation.ubiquitin.E3.RING
Potri.002G086900	-1	0.521037	POPTR_0002s08740	GO:0003676,GO:0008270,GO:0003677,GO:0006355	cold shock domain protein 1	stress.abiotic.cold
Potri.014G143500	-1	0.520786	POPTR_0014s14040		Actin-like ATPase superfamily protein	not assigned.unknown
Potri.018G034200	-1	0.520762		GO:0008601,GO:0007165,GO:0000159	Protein phosphatase 2A regulatory B subunit family protein	protein.postranslational modification
Potri.002G217700	-1	0.520578			Nucleoporin, Nup133/Nup155-like	not assigned.unknown
Potri.013G107100	-1	0.520379	POPTR_0013s11180	GO:0005515	Calcium-dependent lipid-binding (CaLB domain) family protein	not assigned.unknown
Potri.008G117100	-1	0.52035	POPTR_0008s11600	GO:0003700,GO:0006355,GO:0003677	AP2/B3 transcription factor family protein	RNA.regulation of transcription.AP2/EREBP, APETALA2/Ethylene-responsive element binding protein family
Potri.002G146200	-1	0.520269	POPTR_0002s14720	GO:0016813,GO:0046872	arginase	amino acid metabolism.degradation.glutamate family.arginine
Potri.014G037300	-1	0.520121	POPTR_0014s03660	GO:0005506,GO:0009055,GO:0016705,GO:0020037,GO:0055114	cytochrome P450, family 82, subfamily C, polypeptide 4	misc.cytochrome P450
Potri.017G085500	-1	0.519873	POPTR_0017s12170	GO:0003723	RNA-binding KH domain-containing protein	RNA.RNA binding
Potri.010G052200	-1	0.519794	POPTR_0010s06210		COP1-interacting protein 4.1	not assigned.unknown
Potri.013G035500	-1	0.519784	POPTR_0030s00390	GO:0003824,GO:0030170,GO:0008152	O-acetylserine (thiol) lyase (OAS-TL) isoform A1	amino acid metabolism.synthesis.serine-glycine-cysteine group.cysteine.OASTL
Potri.011G089200	-1	0.519535	POPTR_0011s09160	GO:0016746,GO:0008152,GO:0008415	Dihydrolipoamide succinyltransferase	TCA / org transformation.TCA.2-oxoglutarate dehydrogenase
Potri.006G076600	-1	0.519497	POPTR_0006s07620	GO:0008375,GO:0016020	Core-2/I-branching beta-1,6-N-acetylglucosaminyltransferase family protein	not assigned.unknown
Potri.017G086800	-1	0.519466	POPTR_0017s12260	GO:0016021	EXS (ERD1/XPR1/SYG1) family protein	transport.phosphate
Potri.002G045700	-1	0.51936	POPTR_0002s04640	GO:0004834,GO:0006568,GO:0000105	tryptophan synthase alpha chain	amino acid metabolism.synthesis.aromatic aa.tryptophan.tryptophan synthase
Potri.T147900	-1	0.51936		GO:0019904	general regulatory factor 7	signalling.14-3-3 proteins
Potri.001G065200	-1	0.519284			Pentatricopeptide repeat (PPR-like) superfamily protein	transport.misc
Potri.007G032800	-1	0.519231	POPTR_0007s12160	GO:0005515		RNA.regulation of transcription.putative transcription regulator
Potri.001G275600	-1	0.518842	POPTR_0001s28240			protein.degradation.aspartate protease
Potri.011G122500	-1	0.518774	POPTR_0011s12320	GO:0005515	Transducin/WD40 repeat-like superfamily protein	development.unspecified
Potri.004G226600	-1	0.518734	POPTR_0004s23520	GO:0003924,GO:0005525,GO:0007264,GO:0005634,GO:0005737,GO:0005622	Ras-related small GTP-binding family protein	signalling.G-proteins
Potri.012G036500	-1	0.518698	POPTR_0012s03340	GO:0006364,GO:0030688		not assigned.unknown
Potri.018G056300	-1	0.518697	POPTR_0018s04930			not assigned.unknown
Potri.004G105700	-1	0.518626	POPTR_0004s10540		TRICHOME BIREFRINGENCE-LIKE 19	cell.organisation
Potri.005G238600	-1	0.518428	POPTR_0005s25980	GO:0005524,GO:0016773,GO:0005975	hexokinase 3	major CHO metabolism.degradation.sucrose.hexokinase
Potri.003G123600	-1	0.518367	POPTR_0003s12370	GO:0003676,GO:0005524,GO:0008026,GO:0004386	P-loop containing nucleoside triphosphate hydrolases superfamily protein	RNA.processing.RNA helicase
Potri.018G105600	-1	0.518365	POPTR_0018s11460		Uncharacterised BCR, YbaB family COG0718	not assigned.unknown
Potri.008G183800	-1	0.518244	POPTR_0008s18770			not assigned.unknown
Potri.014G172400	-1	0.518122	POPTR_0014s17070	GO:0016020,GO:0009765	photosystem I light harvesting complex gene 3	PS.lightreaction.photosystem II.LHC-II
Potri.015G091800	-1	0.518041	POPTR_0015s10380	GO:0005515	nuclear protein X1	RNA.regulation of transcription.Global transcription factor group
Potri.002G115000	-1	0.517929	POPTR_0002s11580	GO:0003676	RNA-binding protein 1	RNA.RNA binding
Potri.005G199600	-1	0.517879	POPTR_0005s22130	GO:0003779,GO:0030036,GO:0005737,GO:0008290	Subunits of heterodimeric actin filament capping protein Capz superfamily	cell.organisation
Potri.001G373300	-1	0.517849	POPTR_0001s38230		sequence-specific DNA binding transcription factors;sequence-specific DNA binding	not assigned.unknown
Potri.018G089800	-1	0.517841	POPTR_0018s09700	GO:0016853,GO:0005975	Galactose mutarotase-like superfamily protein	minor CHO metabolism.others
Potri.017G106100	-1	0.517695	POPTR_0017s14560		ARM repeat superfamily protein	not assigned.unknown
Potri.003G116400	-1	0.517661	POPTR_0003s11610	GO:0035556,GO:0016020	Cornichon family protein	not assigned.unknown
Potri.005G166000	-1	0.517637		GO:0005524	ATPase, F1 complex, alpha subunit protein	mitochondrial electron transport / ATP synthesis.F1-ATPase
Potri.018G013800	-1	0.51758	POPTR_0018s03110	GO:0008270,GO:0005622,GO:0005515	CONSTANS-like 4	RNA.regulation of transcription.C2C2(Zn) CO-like, Constans-like zinc finger family
Potri.018G139900	-1	0.51756	POPTR_0018s13660	GO:0000166,GO:0046872,GO:0003824,GO:0008152,GO:0016020,GO:0015662,GO:0006812,GO:0006754	autoinhibited Ca2+ -ATPase, isoform 8	signalling.calcium
Potri.016G051700	-1	0.517533	POPTR_0016s05220	GO:0008270,GO:0003677	A20/AN1-like zinc finger family protein	RNA.regulation of transcription.unclassified
Potri.002G089900	-1	0.517377	POPTR_0002s09050	GO:0003677,GO:0006355,GO:0009725,GO:0005634	auxin response factor 17	RNA.regulation of transcription.ARF, Auxin Response Factor family
Potri.016G022800	-1	0.517039	POPTR_0016s02310		Endoplasmic reticulum vesicle transporter protein	redox.thioredoxin.PDIL
Potri.017G115700	-1	0.516985	POPTR_0005s15540			not assigned.unknown
Potri.015G051000	-1	0.516899	POPTR_0015s03060		Transcription factor TFIIE, alpha subunit	RNA.transcription
Potri.015G148200	-1	0.516782	POPTR_0015s12720		Late embryogenesis abundant (LEA) hydroxyproline-rich glycoprotein family	stress.biotic
Potri.002G201300	-1	0.516758	POPTR_0002s20240	GO:0016829,GO:0006099	fumarase 1	TCA / org transformation.TCA.fumarase
Potri.002G031400	-1	0.516737	POPTR_0002s03280	GO:0005524,GO:0009378,GO:0006281,GO:0006310,GO:0016887	AAA-type ATPase family protein	protein.degradation.ubiquitin.proteasom
Potri.001G178000	-1	0.51652	POPTR_0001s17830	GO:0005515	tetratricopeptide repeat (TPR)-containing protein	misc.acyl transferases
Potri.014G175600	-1	0.516335	POPTR_0014s17400	GO:0015979,GO:0009522,GO:0009538	photosystem I subunit l	PS.lightreaction.photosystem I.PSI polypeptide subunits
Potri.001G245700	-1	0.516309	POPTR_0001s25260	GO:0016787	type one protein phosphatase 1	protein.postranslational modification
Potri.010G187600	-1	0.516305	POPTR_0010s19490		Plant protein of unknown function (DUF828)	development.unspecified
Potri.001G323100	-1	0.516102	POPTR_0001s33030		auxin signaling F-box 2	hormone metabolism.auxin.signal transduction
Potri.004G218200	-1	0.516069	POPTR_0004s22790	GO:0004672,GO:0005524,GO:0006468	SNF1-related protein kinase 2.10	protein.postranslational modification
Potri.005G058200	-1	0.515933	POPTR_0005s05950		Protein of unknown function (DUF506)	not assigned.unknown
Potri.002G135300	-1	0.515929	POPTR_0002s13630	GO:0016616,GO:0055114,GO:0051287	NAD-dependent malic enzyme 1	TCA / org transformation.other organic acid transformatons.malic
Potri.014G183000	-1	0.51589	POPTR_0014s18140	GO:0004553,GO:0005975	O-Glycosyl hydrolases family 17 protein	misc.beta 1,3 glucan hydrolases.glucan endo-1,3-beta-glucosidase
Potri.006G242500	-1	0.515828	POPTR_0006s25910		ATP binding;nucleic acid binding;helicases	hormone metabolism.salicylic acid.synthesis-degradation
Potri.001G403300	-1	0.515827	POPTR_0001s41370	GO:0016491,GO:0008152	protochlorophyllide oxidoreductase A	tetrapyrrole synthesis.protochlorophyllide reductase
Potri.011G165700	-1	0.51579	POPTR_0011s16850	GO:0043531,GO:0006915,GO:0005524	NB-ARC domain-containing disease resistance protein	stress.biotic
Potri.T059900	-1	0.515679	POPTR_0017s01510		TPX2 (targeting protein for Xklp2) protein family	not assigned.unknown
Potri.002G185400	-1	0.515584	POPTR_0002s18630		ABC transporter 1	mitochondrial electron transport / ATP synthesis.unspecified
Potri.005G156100	-1	0.51555	POPTR_0005s17920	GO:0031072	Chaperone DnaJ-domain superfamily protein	stress.abiotic.heat
Potri.008G001000	-1	0.51552				not assigned.unknown
Potri.009G076300	-1	0.515428	POPTR_0009s08010	GO:0016491,GO:0008152,GO:0003854,GO:0016616,GO:0006694,GO:0055114,GO:0003824,GO:0050662,GO:0044237,GO:0009058	NAD(P)-binding Rossmann-fold superfamily protein	secondary metabolism.flavonoids.dihydroflavonols.dihydroflavonol 4-reductase
Potri.009G147400	-1	0.515384				not assigned.unknown
Potri.017G114600	-1	0.515383	POPTR_0005s15660	GO:0016984,GO:0015977	ribulose bisphosphate carboxylase small chain 1A	PS.calvin cycle.rubisco small subunit
Potri.006G145500	-1	0.515353	POPTR_0006s14770			cell.organisation
Potri.002G155800	-1	0.515298				not assigned.unknown
Potri.011G080300	-1	0.515219	POPTR_0011s02680		Cytochrome b561/ferric reductase transmembrane protein family	redox.ascorbate and glutathione
Potri.014G195500	-1	0.515041	POPTR_0014s18450	GO:0008374,GO:0006629,GO:0004607	phospholipid sterol acyl transferase 1
Potri.001G131300	-1	0.514942	POPTR_0001s01370			not assigned.unknown
Potri.008G181700	-1	0.514891	POPTR_0008s18200	GO:0016491,GO:0008152	beta-ketoacyl reductase 1	misc.short chain dehydrogenase/reductase (SDR)
Potri.013G029500	-1	0.514863	POPTR_0013s03040	GO:0031072	DNAJ heat shock N-terminal domain-containing protein	stress.abiotic.heat
Potri.012G065600	-1	0.514835	POPTR_0012s06710		leo1-like family protein	RNA.regulation of transcription.putative transcription regulator
Potri.004G003800	-1	0.514727	POPTR_0004s00550	GO:0003872,GO:0006096,GO:0005945	Phosphofructokinase family protein	glycolysis.cytosolic branch.phosphofructokinase (PFK)
Potri.008G164900	-1	0.514705	POPTR_0008s16480	GO:0003824,GO:0008152	3-hydroxyacyl-CoA dehydratase 1	lipid metabolism.lipid degradation.beta-oxidation.enoyl CoA hydratase
Potri.007G133900	-1	0.514564	POPTR_0007s01490			not assigned.unknown
Potri.014G044200	-1	0.514527	POPTR_0014s04370			not assigned.unknown
Potri.001G377400	-1	0.514468	POPTR_0001s38640	GO:0003676	RNA-binding (RRM/RBD/RNP motifs) family protein	RNA.RNA binding
Potri.006G101400	-1	0.514385	POPTR_0006s10240		Homeodomain-like superfamily protein	RNA.regulation of transcription.Trihelix, Triple-Helix transcription factor family
Potri.001G433600	-1	0.51436				not assigned.unknown
Potri.013G078700	-1	0.514103	POPTR_0013s07630	GO:0046961,GO:0015991,GO:0000221,GO:0016820	vacuolar ATP synthase subunit H family protein	transport.p- and v-ATPases.H+-transporting two-sector ATPase.subunit H
Potri.001G430100	-1	0.513995	POPTR_0001s42640			not assigned.unknown
Potri.008G070200	-1	0.513869	POPTR_0008s07020		Plant protein of unknown function (DUF828)	development.unspecified
Potri.008G027400	-1	0.513813	POPTR_0008s02770	GO:0016746,GO:0008152,GO:0008415	Dihydrolipoamide acetyltransferase, long form protein	TCA / org transformation.TCA.pyruvate DH.E2
Potri.011G031900	-1	0.513733	POPTR_0011s03450		eukaryotic translation initiation factor-related	protein.synthesis.initiation
Potri.008G059600	-1	0.513718	POPTR_0008s06000	GO:0005515	BTB/POZ/MATH-domains containing protein	protein.degradation.ubiquitin.E3.BTB/POZ Cullin3.BTB/POZ
Potri.009G058700	-1	0.513702				not assigned.unknown
Potri.012G057300	-1	0.513676	POPTR_0012s05390	GO:0004672,GO:0005524,GO:0006468	serine/threonine protein kinase 3	protein.postranslational modification
Potri.010G132600	-1	0.513474	POPTR_0010s14260	GO:0008270,GO:0016787	tRNA arginine adenosine deaminase	nucleotide metabolism.degradation
Potri.009G055800	-1	0.513306	POPTR_0009s06070		Protein of unknown function (DUF793)	not assigned.unknown
Potri.013G009600	-1	0.513252				not assigned.unknown
Potri.006G019000	-1	0.513227	POPTR_0006s01990		pentatricopeptide (PPR) repeat-containing protein	DNA.synthesis/chromatin structure
Potri.018G097100	-1	0.513045	POPTR_0018s10610		BNR/Asp-box repeat family protein	not assigned.unknown
Potri.005G158300	-1	0.513045	POPTR_0005s17670	GO:0005515	transducin family protein / WD-40 repeat family protein	RNA.regulation of transcription.putative transcription regulator
Potri.015G035500	-1	0.512965	POPTR_0015s04920	GO:0004672,GO:0005524,GO:0006468	receptor-like kinase 1	signalling.receptor kinases.leucine rich repeat III
Potri.014G180600	-1	0.512955	POPTR_0014s17900		C2H2-like zinc finger protein	RNA.regulation of transcription.C2H2 zinc finger family
Potri.007G051500	-1	0.512911	POPTR_0007s10240	GO:0005515	transducin family protein / WD-40 repeat family protein	not assigned.unknown
Potri.003G052500	-1	0.512909	POPTR_0003s05110	GO:0015979,GO:0009522,GO:0009538	photosystem I subunit H2	PS.lightreaction.photosystem I.PSI polypeptide subunits
Potri.008G141400	-1	0.512762	POPTR_0008s14090	GO:0005515	Transducin/WD40 repeat-like superfamily protein	hormone metabolism.brassinosteroid.signal transduction.other
Potri.003G097700	-1	0.512566	POPTR_0003s09640	GO:0003677,GO:0006351,GO:0005634,GO:0030528	Transcription elongation factor (TFIIS) family protein	RNA.regulation of transcription.unclassified
Potri.001G337700	-1	0.512463	POPTR_0001s36130			not assigned.unknown
Potri.010G229900	-1	0.512463	POPTR_0010s23650	GO:0003677,GO:0006355	NAC domain containing protein 2	development.unspecified
Potri.017G026200	-1	0.512249	POPTR_0017s05480		Plant protein of unknown function (DUF936)	not assigned.unknown
Potri.002G137000	-1	0.512229	POPTR_0002s13780	GO:0006810,GO:0055085,GO:0016020,GO:0015171,GO:0003333	cationic amino acid transporter 9	transport.amino acids
Potri.011G152500	-1	0.512209	POPTR_0011s15570	GO:0004221,GO:0006511	ubiquitin-specific protease 9	protein.degradation.ubiquitin
Potri.004G176000	-1	0.511947	POPTR_0004s18210	GO:0016881	ubiquitin-conjugating enzyme 23	protein.degradation.ubiquitin
Potri.012G081500	-1	0.511881	POPTR_0012s08300		ataxia-telangiectasia mutated	RNA.regulation of transcription.PWWP domain protein
Potri.002G042700	-1	0.511864	POPTR_0002s04380		pfkB-like carbohydrate kinase family protein	minor CHO metabolism.others
Potri.006G254300	-1	0.51164	POPTR_0006s27040		Tetratricopeptide repeat (TPR)-like superfamily protein	not assigned.unknown
Potri.019G048900	-1	0.511631	POPTR_0019s07540	GO:0004853,GO:0006779	Uroporphyrinogen decarboxylase	tetrapyrrole synthesis.uroporphyrinogen decarboxylase
Potri.010G171500	-1	0.511506	POPTR_0010s17860	GO:0004618,GO:0006096	phosphoglycerate kinase 1	PS.calvin cycle.phosphoglycerate kinase
Potri.002G262900	-1	0.511347	POPTR_0002s26370			not assigned.unknown
Potri.018G113100	-1	0.511172	POPTR_0018s12110		Protein of unknown function (DUF1336)	stress.biotic
Potri.019G073800	-1	0.510794		GO:0004222,GO:0008270,GO:0006508,GO:0031012,GO:0008152	matrix metalloproteinase	protein.degradation.metalloprotease
Potri.015G057400	-1	0.51075	POPTR_0015s06810	GO:0003676	glycine-rich RNA-binding protein 3	RNA.RNA binding
Potri.002G254900	-1	0.510696	POPTR_0002s25620	GO:0008270,GO:0016491,GO:0055114	GroES-like zinc-binding dehydrogenase family protein	misc.alcohol dehydrogenases
Potri.001G471000	-1	0.510598	POPTR_0001s47490		RNA-binding KH domain-containing protein	RNA.RNA binding
Potri.019G019700	-1	0.510515	POPTR_0019s03660		Ankyrin repeat family protein	cell.organisation
Potri.009G143800	-1	0.510481	POPTR_0009s14600		early nodulin-related	development.unspecified
Potri.001G168400	-1	0.510453	POPTR_0001s16850			not assigned.unknown
Potri.004G036400	-1	0.510443	POPTR_0004s03660	GO:0046854,GO:0004437	HAL2-like	nucleotide metabolism.degradation
Potri.008G014400	-1	0.510424	POPTR_0008s01500	GO:0000166,GO:0046872,GO:0003824,GO:0008152	aminophospholipid ATPase 1	transport.p- and v-ATPases
Potri.004G062500	-1	0.510376	POPTR_0004s06110	GO:0046872	RING/FYVE/PHD-type zinc finger family protein	RNA.regulation of transcription.unclassified
Potri.002G030000	-1	0.510253	POPTR_0002s03140	GO:0045454,GO:0016209,GO:0016491,GO:0055114,GO:0015035,GO:0009055,GO:0006662	thioredoxin H-type 1	redox.thioredoxin
Potri.008G026500	-1	0.51025			P-loop containing nucleoside triphosphate hydrolases superfamily protein	RNA.processing.RNA helicase
Potri.004G067400	-1	0.510203	POPTR_0004s06600		Endosomal targeting BRO1-like domain-containing protein	not assigned.unknown
Potri.003G134200	-1	0.510179	POPTR_0003s13400			stress.biotic
Potri.002G242800	-1	0.510012	POPTR_0002s24430			not assigned.unknown
Potri.005G094600	-1	0.509897	POPTR_0005s09740	GO:0005515,GO:0003723,GO:0006396	SWAP (Suppressor-of-White-APricot)/surp domain-containing protein / ubiquitin family protein	RNA.processing
Potri.005G137900	-1	0.509793	POPTR_0005s18110		Pentatricopeptide repeat (PPR) superfamily protein	RNA.processing
Potri.004G129000	-1	0.509786	POPTR_0004s13410	GO:0004672,GO:0005524,GO:0006468	Protein kinase superfamily protein	protein.postranslational modification.kinase.receptor like cytoplasmatic kinase VII
Potri.014G113500	-1	0.509752	POPTR_0014s10880	GO:0005524,GO:0016887,GO:0042626,GO:0006810,GO:0055085,GO:0016021	P-glycoprotein 21	transport.ABC transporters and multidrug resistance systems
Potri.002G088700	-1	0.509725	POPTR_0002s08940		Protein of unknown function (DUF1644)	protein.degradation.ubiquitin.E3.RING
Potri.010G219500	-1	0.509666		GO:0003924,GO:0005525	GTP binding Elongation factor Tu family protein	protein.synthesis.elongation
Potri.004G117000	-1	0.509609	POPTR_0004s11600		Mitochondrial substrate carrier family protein	transport.metabolite transporters at the mitochondrial membrane
Potri.019G020100	-1	0.5096	POPTR_0019s03690	GO:0047134,GO:0055114	Cysteine/Histidine-rich C1 domain family protein	RNA.regulation of transcription.unclassified
Potri.017G010700	-1	0.509553		GO:0004144	O-acyltransferase (WSD1-like) family protein	not assigned.unknown
Potri.001G196800	-1	0.50951	POPTR_0001s20350	GO:0016787	Survival protein SurE-like phosphatase/nucleotidase	misc.acid and other phosphatases
Potri.014G005400	-1	0.509357	POPTR_0014s00960	GO:0005515,GO:0043531,GO:0006915,GO:0005524	LRR and NB-ARC domains-containing disease resistance protein	stress.biotic
Potri.016G029500	-1	0.509299	POPTR_0016s02930		Pentatricopeptide repeat (PPR) superfamily protein	RNA.regulation of transcription.MYB domain transcription factor family
Potri.006G241000	-1	0.509223	POPTR_0006s25770	GO:0006886,GO:0005622	ENTH/VHS/GAT family protein	cell.vesicle transport
Potri.014G151300	-1	0.509221	POPTR_0014s14930		ENTH/VHS family protein	not assigned.unknown
Potri.013G079400	-1	0.509179				not assigned.unknown
Potri.T013600	-1	0.509144	POPTR_0019s00540	GO:0043531,GO:0006915,GO:0005524	NB-ARC domain-containing disease resistance protein	stress.biotic
Potri.001G443200	-1	0.509029	POPTR_0001s43380	GO:0005515	ARM repeat superfamily protein	cell.organisation
Potri.001G355800	-1	0.508977	POPTR_0001s36580	GO:0003824	co-factor for nitrate, reductase and xanthine dehydrogenase 5	Co-factor and vitamine metabolism.molybdenum cofactor
Potri.008G041500	-1	0.508944	POPTR_0008s04110	GO:0003677,GO:0046983,GO:0043565,GO:0006355,GO:0005634,GO:0003700	AGAMOUS-like 62	RNA.regulation of transcription.MADS box transcription factor family
Potri.015G054100	-1	0.508935	POPTR_0015s06410			not assigned.unknown
Potri.013G150200	-1	0.508798	POPTR_0013s14650	GO:0006950	Adenine nucleotide alpha hydrolases-like superfamily protein	stress.abiotic.unspecified
Potri.014G088800	-1	0.508761	POPTR_0014s08480	GO:0004672,GO:0005524,GO:0006468	Protein kinase superfamily protein	protein.postranslational modification.kinase.receptor like cytoplasmatic kinase VII
Potri.019G132100	-1	0.508761	POPTR_0019s15270		RNA-binding KH domain-containing protein	RNA.RNA binding
Potri.003G201400	-1	0.508671	POPTR_0003s20040	GO:0005516	Plant calmodulin-binding protein-related	signalling.calcium
Potri.019G077500	-1	0.508535	POPTR_0019s10620		Smg-4/UPF3 family protein	not assigned.unknown
Potri.015G108400	-1	0.508285	POPTR_0015s11980	GO:0016491,GO:0008152,GO:0003824,GO:0050662,GO:0044237	NAD(P)-binding Rossmann-fold superfamily protein	misc.short chain dehydrogenase/reductase (SDR)
Potri.T058600	-1	0.508228		GO:0005506,GO:0009055,GO:0020037,GO:0015979,GO:0031361	photosynthetic electron transfer A	PS.lightreaction.cytochrome b6/f.apocytochrome f (CYF)
Potri.014G118500	-1	0.508115	POPTR_0014s11380		genomes uncoupled 1	RNA.regulation of transcription
Potri.003G175300	-1	0.508021	POPTR_0003s17390			not assigned.unknown
Potri.010G200500	-1	0.508006	POPTR_0010s20810	GO:0005524	rubisco activase	PS.calvin cycle.rubisco interacting
Potri.014G043600	-1	0.507983	POPTR_0014s04310	GO:0003924,GO:0005525	DYNAMIN-like 1E	misc.dynamin
Potri.003G143200	-1	0.507868	POPTR_0003s14320	GO:0005515	Tetratricopeptide repeat (TPR)-like superfamily protein	cell.organisation
Potri.004G190900	-1	0.507835	POPTR_0004s20220	GO:0003871,GO:0009086,GO:0008270,GO:0008652	Cobalamin-independent synthase family protein	amino acid metabolism.synthesis.aspartate family.methionine
Potri.016G035200	-1	0.507638	POPTR_0016s03440	GO:0016491,GO:0008152	NAD(P)-binding Rossmann-fold superfamily protein	misc.short chain dehydrogenase/reductase (SDR)
Potri.014G113800	-1	0.50763	POPTR_0014s10910	GO:0005515,GO:0008270	MuDR family transposase	RNA.regulation of transcription.unclassified
Potri.010G028800	-1	0.507541			BSD domain-containing protein	not assigned.unknown
Potri.015G038100	-1	0.507477	POPTR_0015s04640		HCP-like superfamily protein	not assigned.unknown
Potri.019G033900	-1	0.507442	POPTR_0019s04950	GO:0000398,GO:0000245	ARM repeat superfamily protein	not assigned.unknown
Potri.014G015600	-1	0.50741	POPTR_0014s01590	GO:0008270	GATA type zinc finger transcription factor family protein	development.unspecified
Potri.005G258400	-1	0.50739	POPTR_0005s27980		CP12 domain-containing protein 3	not assigned.unknown
Potri.005G145300	-1	0.507317	POPTR_0005s18880	GO:0004252,GO:0006508,GO:0042802,GO:0043086	Subtilase family protein	protein.degradation.subtilases
Potri.015G022500	-1	0.507201	POPTR_0015s06140			not assigned.unknown
Potri.018G062700	-1	0.507155	POPTR_0018s07480	GO:0004650,GO:0005975	Pectin lyase-like superfamily protein	cell wall.degradation.pectate lyases and polygalacturonases
Potri.009G136900	-1	0.507149	POPTR_0009s13920	GO:0005515,GO:0030234,GO:0042176,GO:0000502	PAM domain (PCI/PINT associated module) protein	protein.degradation.ubiquitin.proteasom
Potri.006G189900	-1	0.507114	POPTR_0006s20430	GO:0003755,GO:0006457	Cyclophilin-like peptidyl-prolyl cis-trans isomerase family protein	cell.cycle.peptidylprolyl isomerase
Potri.010G081000	-1	0.507104	POPTR_0010s09120			not assigned.unknown
Potri.004G050900	-1	0.507085	POPTR_0004s05030		vascular plant one zinc finger protein	not assigned.unknown
Potri.006G235200	-1	0.507052	POPTR_0006s25180	GO:0003779,GO:0007010,GO:0015629,GO:0030036	profilin 4	cell.organisation
Potri.014G150800	-1	0.506999	POPTR_0014s14870	GO:0004806,GO:0006629	lipase class 3 family protein	lipid metabolism.lipid degradation.lipases.triacylglycerol lipase
Potri.003G085000	-1	0.506884	POPTR_0003s08310		Histone H3 K4-specific methyltransferase SET7/9 family protein	signalling.phosphinositides.phosphatidylinositol-4-phosphate 5-kinase
Potri.006G012700	-1	0.506874	POPTR_0006s01460		Protein of unknown function (DUF594)	not assigned.unknown
Potri.009G079600	-1	0.506783	POPTR_0009s08310	GO:0046873,GO:0030001,GO:0055085,GO:0016020	Magnesium transporter CorA-like family protein	transport.unspecified cations
Potri.014G108200	-1	0.506713	POPTR_0014s10380		Calcium-binding endonuclease/exonuclease/phosphatase family	signalling.calcium
Potri.001G139600	-1	0.50661	POPTR_0001s02200	GO:0005524,GO:0016887,GO:0042626,GO:0006810,GO:0055085,GO:0016021	P-glycoprotein 2	transport.ABC transporters and multidrug resistance systems
Potri.009G033600	-1	0.506556	POPTR_0009s03880	GO:0005524,GO:0004222,GO:0006508,GO:0008270,GO:0016021	FTSH protease 10	protein.degradation.metalloprotease
Potri.013G023600	-1	0.506382	POPTR_0013s02450			not assigned.unknown
Potri.019G029200	-1	0.506358	POPTR_0019s04470	GO:0046961,GO:0015991,GO:0033178	vacuolar H+-ATPase subunit E isoform 3	transport.p- and v-ATPases.H+-transporting two-sector ATPase
Potri.007G143000	-1	0.506304		GO:0005515,GO:0007165,GO:0005622,GO:0045087,GO:0031224,GO:0004888	Disease resistance protein (TIR-NBS class)	stress.biotic.PR-proteins
Potri.008G194200	-1	0.50597	POPTR_0008s19880		glycine-rich protein	not assigned.unknown
Potri.001G233700	-1	0.505778	POPTR_0001s24020	GO:0003777,GO:0005524,GO:0007018	P-loop containing nucleoside triphosphate hydrolases superfamily protein	cell.organisation
Potri.002G107700	-1	0.505656	POPTR_0002s10850	GO:0004612,GO:0005524,GO:0006094	phosphoenolpyruvate carboxykinase 1	gluconeogenesis / glyoxylate cycle.PEPCK
Potri.001G426500	-1	0.505637			NB-ARC domain-containing disease resistance protein	not assigned.unknown
Potri.014G111200	-1	0.505586	POPTR_0014s10680	GO:0003677	myb domain protein 55	RNA.regulation of transcription.MYB domain transcription factor family
Potri.002G235600	-1	0.505331		GO:0003735,GO:0006412,GO:0005622,GO:0005840	structural constituent of ribosome	protein.synthesis.ribosomal protein.prokaryotic.chloroplast.30S subunit.S3
Potri.017G138600	-1	0.505293	POPTR_0017s02110	GO:0004672,GO:0005524,GO:0006468,GO:0005515	Leucine-rich repeat protein kinase family protein	protein.postranslational modification.kinase.receptor like cytoplasmatic kinase VII
Potri.001G272100	-1	0.505265	POPTR_0001s27900	GO:0006777	molybdopterin biosynthesis MoaE family protein	Co-factor and vitamine metabolism.molybdenum cofactor
Potri.015G133100	-1	0.505171	POPTR_0015s14180	GO:0006810,GO:0055085,GO:0016020,GO:0015171,GO:0003333	amino acid transporter 1	transport.amino acids
Potri.012G077700	-1	0.505159	POPTR_0012s07910	GO:0003677,GO:0006351,GO:0005634,GO:0030528	BAH domain ;TFIIS helical bundle-like domain	RNA.regulation of transcription.unclassified
Potri.016G130500	-1	0.505045	POPTR_0016s13820		Protein of unknown function (DUF567)	not assigned.unknown
Potri.018G025700	-1	0.505021	POPTR_0018s01910		FAR1-related sequence 6	not assigned.unknown
Potri.007G047200	-1	0.50477	POPTR_0007s10690	GO:0045735	RmlC-like cupins superfamily protein	development.storage proteins
Potri.010G082900	-1	0.504725	POPTR_0010s09300	GO:0005515	Tetratricopeptide repeat (TPR)-like superfamily protein	cell.organisation
Potri.008G051700	-1	0.504674	POPTR_0008s05160	GO:0003924,GO:0005525,GO:0007264,GO:0005634,GO:0005737,GO:0005622	RAB GTPase homolog 8A	signalling.G-proteins
Potri.004G183300	-1	0.504615	POPTR_0004s19400	GO:0016746,GO:0008152,GO:0008415	glycerol-3-phosphate acyltransferase 9	not assigned.unknown
Potri.018G022200	-1	0.504571	POPTR_0018s02250	GO:0016740,GO:0030170,GO:0009058,GO:0016769,GO:0008483,GO:0006520	aspartate aminotransferase 5	amino acid metabolism.synthesis.central amino acid metabolism.aspartate.aspartate aminotransferase
Potri.T013200	-1	0.504558	POPTR_0019s00580	GO:0043531,GO:0005524,GO:0006915	NB-ARC domain-containing disease resistance protein	stress.biotic
Potri.007G076500	-1	0.504505	POPTR_0007s07120	GO:0016760,GO:0030244,GO:0016020	cellulose synthase 6	cell wall.cellulose synthesis.cellulose synthase
Potri.018G021800	-1	0.503956	POPTR_0018s02290		Plant protein of unknown function (DUF868)	not assigned.unknown
Potri.011G047900	-1	0.503884	POPTR_0011s04770	GO:0003677,GO:0006352,GO:0016570,GO:0005634	plus-3 domain-containing protein	not assigned.unknown
Potri.T103100	-1	0.503865			Ycf1 protein	not assigned.unknown
Potri.008G178600	-1	0.503664	POPTR_0008s17870			DNA.synthesis/chromatin structure
Potri.011G107400	-1	0.503653	POPTR_0011s10870	GO:0003676,GO:0003677,GO:0004003,GO:0006303	KU70 homolog	DNA.repair
Potri.017G132400	-1	0.503457	POPTR_0293s00220	GO:0004672,GO:0005524,GO:0006468	Protein kinase superfamily protein	signalling.receptor kinases.DUF 26
Potri.001G189200	-1	0.503427	POPTR_0001s19000			not assigned.unknown
Potri.008G068400	-1	0.503342	POPTR_0008s06840	GO:0005515,GO:0004435,GO:0006629,GO:0007165,GO:0035556,GO:0004629	phospholipase C 2	signalling.phosphinositides.phosphoinositide phospholipase C
Potri.003G110000	-1	0.503246	POPTR_0003s10940	GO:0004672,GO:0005524,GO:0006468,GO:0005515	Protein kinase superfamily protein with octicosapeptide/Phox/Bem1p domain	protein.postranslational modification
Potri.002G087000	-1	0.503058	POPTR_0002s08750		like AUX1 3	transport.amino acids
Potri.019G132200	-1	0.502866			RING/U-box superfamily protein	protein.degradation.ubiquitin.E3.RING
Potri.008G201800	-1	0.50284				not assigned.unknown
Potri.007G076800	-1	0.502837	POPTR_0007s07090	GO:0003700,GO:0006355	Integrase-type DNA-binding superfamily protein	RNA.regulation of transcription.AP2/EREBP, APETALA2/Ethylene-responsive element binding protein family
Potri.009G093700	-1	0.502831	POPTR_0009s09670			not assigned.unknown
Potri.004G091000	-1	0.502805	POPTR_0004s09010	GO:0016787,GO:0003824	oxoprolinase 1	not assigned.unknown
Potri.006G013300	-1	0.502701	POPTR_0006s01380		Protein of unknown function (DUF594)	not assigned.unknown
Potri.010G012800	-1	0.502576	POPTR_0010s01650	GO:0005515	pleiotropic regulatory locus 1	protein.postranslational modification
Potri.013G024100	-1	0.502569	POPTR_0013s02500	GO:0016884	amidase 1	protein.targeting.chloroplast
Potri.003G111600	-1	0.502541	POPTR_0003s11090	GO:0005515,GO:0005543	OSBP(oxysterol binding protein)-related protein 2A	cell.vesicle transport
Potri.019G118500	-1	0.502398	POPTR_0019s14100	GO:0016491,GO:0051537,GO:0055114,GO:0009496,GO:0042651,GO:0016679	photosynthetic electron transfer C	PS.lightreaction.cytochrome b6/f.iron sulfur subunit
Potri.001G297300	-1	0.502364	POPTR_0001s30450		Pentatricopeptide repeat (PPR) superfamily protein	RNA.regulation of transcription
Potri.007G051000	-1	0.502302	POPTR_0007s10280	GO:0005515,GO:0004842,GO:0016567,GO:0000151	RING/U-box superfamily protein with ARM repeat domain	protein.degradation.ubiquitin.E3.RING
Potri.001G006700	-1	0.502282	POPTR_0001s04380	GO:0003824,GO:0008152	acyl-activating enzyme 18	lipid metabolism.FA synthesis and FA elongation.acyl coa ligase
Potri.T144600	-1	0.502095			phosphoinositide binding	protein.degradation.ubiquitin.E3.RING
Potri.003G102700	-1	0.502089	POPTR_0003s10170	GO:0003676,GO:0008270,GO:0003677,GO:0006260,GO:0005634	Replication factor-A protein 1-related	DNA.synthesis/chromatin structure
Potri.014G130800	-1	0.502033	POPTR_0014s12530	GO:0005524,GO:0030983,GO:0006298	DNA mismatch repair protein, putative	DNA.repair
Potri.012G073700	-1	0.50201	POPTR_0012s07550	GO:0004672,GO:0005524,GO:0006468,GO:0004674	serine/threonine protein kinase 2	protein.postranslational modification
Potri.001G072200	-1	0.501987	POPTR_0001s12560		ARM repeat superfamily protein	not assigned.unknown
Potri.008G065300	-1	0.501924	POPTR_0008s06550	GO:0005515	Mov34/MPN/PAD-1 family protein	protein.degradation.ubiquitin.proteasom
Potri.018G061300	-1	0.501844	POPTR_0018s07650	GO:0003676,GO:0005524,GO:0008026,GO:0004386	eukaryotic translation initiation factor 4A1	RNA.processing.RNA helicase
Potri.010G002600	-1	0.50177	POPTR_0010s00500		late embryogenesis abundant domain-containing protein / LEA domain-containing protein	not assigned.unknown
Potri.017G110800	-1	0.501622	POPTR_0017s14100			not assigned.unknown
Potri.017G111500	-1	0.501552	POPTR_0017s14030		decapping 5	not assigned.unknown
Potri.006G266100	-1	0.501387	POPTR_0006s28190	GO:0004221,GO:0006511,GO:0008270	ubiquitin-specific protease 22	protein.degradation.ubiquitin.ubiquitin protease
Potri.005G053700	-1	0.501375	POPTR_0005s05520	GO:0001104,GO:0006357,GO:0016592,GO:0016455	RNA polymerase II transcription mediators	RNA.regulation of transcription
Potri.013G101200	-1	0.501221	POPTR_0013s10330	GO:0003700,GO:0006355	Integrase-type DNA-binding superfamily protein	RNA.regulation of transcription.AP2/EREBP, APETALA2/Ethylene-responsive element binding protein family
Potri.005G214800	-1	0.501208	POPTR_0005s23640	GO:0003700,GO:0043565,GO:0006355,GO:0005634	heat shock transcription factor A6B	RNA.regulation of transcription.HSF,Heat-shock transcription factor family
Potri.005G206700	-1	0.501139	POPTR_0005s22830	GO:0005509,GO:0015979,GO:0009523,GO:0009654,GO:0019898	photosystem II subunit P-1	PS.lightreaction.photosystem II.PSII polypeptide subunits
Potri.001G310900	-1	0.501108	POPTR_0001s31840	GO:0005515	splicing factor, putative	RNA.processing.splicing
Potri.016G114500	-1	0.501108	POPTR_0016s12180	GO:2001070,GO:0005975,GO:0003824	Carbohydrate-binding-like fold	major CHO metabolism.degradation.starch.D enzyme
Potri.013G009800	-1	0.500961	POPTR_0013s01110	GO:0006950	Adenine nucleotide alpha hydrolases-like superfamily protein	hormone metabolism.ethylene.induced-regulated-responsive-activated
Potri.003G147700	-1	0.500942	POPTR_0003s14750	GO:0016021	Lung seven transmembrane receptor family protein	not assigned.unknown
Potri.010G217600	-1	0.500814	POPTR_0010s22460		Pentatricopeptide repeat (PPR) superfamily protein	hormone metabolism.salicylic acid.synthesis-degradation
Potri.T159900	-1	0.500693		GO:0003735,GO:0006412,GO:0005840	Ribosomal protein L4/L1 family	protein.synthesis.ribosomal protein.eukaryotic.60S subunit.L4/L1
Potri.005G133500	-1	0.500477				not assigned.unknown
Potri.013G109500	-1	0.500451	POPTR_0013s11380	GO:0009001,GO:0006535,GO:0005737	serine acetyltransferase 1;1	amino acid metabolism.synthesis.serine-glycine-cysteine group.cysteine.SAT
Potri.005G121500	-1	0.500215				not assigned.unknown
Potri.006G232300	-1	0.500159	POPTR_0006s24840	GO:0004372,GO:0006544,GO:0006563	serine hydroxymethyltransferase 3	PS.photorespiration.serine hydroxymethyltransferase
Potri.013G077700	-1	0.500057	POPTR_0013s07530		GPCR-type G protein 2	not assigned.unknown
Potri.001G261600	-1	0.499979	POPTR_0001s26900	GO:0005515,GO:0043531,GO:0006915,GO:0005524	NB-ARC domain-containing disease resistance protein	stress.biotic
Potri.008G172300	-1	0.49995	POPTR_0008s17210	GO:0005515	Calcium-dependent lipid-binding (CaLB domain) family protein	RNA.processing
Potri.018G098500	-1	0.499926	POPTR_0018s10760		RING/U-box superfamily protein	protein.degradation.ubiquitin.E3.RING
Potri.001G235300	-1	0.499916	POPTR_0001s24200	GO:0005215,GO:0006810,GO:0016020	tonoplast intrinsic protein 1;3	transport.Major Intrinsic Proteins.TIP
Potri.006G153900	-1	0.499763	POPTR_0006s15880	GO:0000166,GO:0004812,GO:0005524,GO:0006418,GO:0005737,GO:0003676,GO:0006412	Class II aminoacyl-tRNA and biotin synthetases superfamily protein	protein.aa activation.asparagine-tRNA ligase
Potri.018G122700	-1	0.499729	POPTR_0025s00560	GO:0004427,GO:0009678,GO:0015992,GO:0016020	Inorganic H pyrophosphatase family protein	transport.amino acids
Potri.004G210100	-1	0.499695	POPTR_0004s21980	GO:0005515	ankyrin repeat-containing 2B	RNA.regulation of transcription.AtSR Transcription Factor family
Potri.001G423400	-1	0.499606	POPTR_0001s45000	GO:0003676	RNA-binding (RRM/RBD/RNP motifs) family protein	RNA.regulation of transcription.unclassified
Potri.005G045200	-1	0.499589	POPTR_0005s04670	GO:0016779,GO:0009058,GO:0005488	Trimeric LpxA-like enzyme	protein.synthesis.initiation
Potri.011G090700	-1	0.499557	POPTR_0011s09270		RNI-like superfamily protein	not assigned.unknown
Potri.001G308600	-1	0.499526	POPTR_0001s31610	GO:0004672,GO:0005524,GO:0006468,GO:0005515	Leucine-rich repeat transmembrane protein kinase	signalling.receptor kinases.DUF 26
Potri.017G083500	-1	0.499463	POPTR_0017s11980		Transmembrane amino acid transporter family protein	transport.amino acids
Potri.002G261900	-1	0.499284	POPTR_0002s26295	GO:0016787,GO:0046080	DUTP-PYROPHOSPHATASE-LIKE 1	nucleotide metabolism.deoxynucleotide metabolism.dUTP diphosphatase
Potri.005G240000	-1	0.49925	POPTR_0005s26150			not assigned.unknown
Potri.004G066100	-1	0.49924	POPTR_0004s06470	GO:0003723	RNA-binding KH domain-containing protein	RNA.RNA binding
Potri.019G084100	-1	0.4991			Protein of unknown function (DUF616)	development.unspecified
Potri.007G034200	-1	0.4991	POPTR_0007s12020		Tetratricopeptide repeat (TPR)-like superfamily protein	not assigned.unknown
Potri.019G073700	-1	0.498995	POPTR_0019s10270	GO:0004222,GO:0008270,GO:0006508,GO:0031012,GO:0008152	matrix metalloproteinase	protein.degradation.metalloprotease
Potri.006G126600	-1	0.498982	POPTR_0006s12850			not assigned.unknown
Potri.009G102000	-1	0.498922	POPTR_0009s10480		Vacuolar import/degradation, Vid27-related protein	development.unspecified
Potri.015G098600	-1	0.498856	POPTR_0015s11070		gamma carbonic anhydrase-like 2	mitochondrial electron transport / ATP synthesis.NADH-DH.complex I.carbonic anhydrase
Potri.008G191000	-1	0.498775	POPTR_0008s19530	GO:0005524,GO:0030983,GO:0006298	MUTS homolog 6	DNA.repair
Potri.019G053400	-1	0.498618	POPTR_0019s08060	GO:0016020	Uncharacterized protein family (UPF0016)	not assigned.unknown
Potri.003G107700	-1	0.498427	POPTR_0003s10690	GO:0005694,GO:0005524	P-loop containing nucleoside triphosphate hydrolases superfamily protein	cell.division
Potri.009G026400	-1	0.498368	POPTR_0009s03150			not assigned.unknown
Potri.006G255000	-1	0.498364	POPTR_0006s27110	GO:0005543	epsin N-terminal homology (ENTH) domain-containing protein / clathrin assembly protein-related	not assigned.unknown
Potri.015G094000	-1	0.498249	POPTR_0015s10610	GO:0016020,GO:0015031,GO:0007030		not assigned.unknown
Potri.008G187400	-1	0.49821	POPTR_0008s19160	GO:0016740,GO:0030170,GO:0009058,GO:0016769	alanine-2-oxoglutarate aminotransferase 2	amino acid metabolism.synthesis.central amino acid metabolism.alanine.alanine aminotransferase
Potri.006G197200	-1	0.498119	POPTR_0006s21160	GO:0003676,GO:0005634	Cleavage and polyadenylation specificity factor (CPSF) A subunit protein	RNA.processing.splicing
Potri.006G085000	-1	0.4981	POPTR_0006s08520	GO:0003824	pol-like 5	protein.postranslational modification
Potri.009G114900	-1	0.498039	POPTR_0009s11780	GO:0003677,GO:0008270,GO:0005515	DNA-binding family protein	RNA.regulation of transcription.Chromatin Remodeling Factors
Potri.007G074300	-1	0.497932	POPTR_0007s07420	GO:0005506,GO:0009055,GO:0016705,GO:0020037,GO:0055114	cytochrome P450, family 71, subfamily B, polypeptide 34	misc.cytochrome P450
Potri.004G133800	-1	0.497869	POPTR_0004s14120	GO:0005524,GO:0044267,GO:0051082,GO:0006457	TCP-1/cpn60 chaperonin family protein	protein.folding
Potri.014G144200	-1	0.497836			Polynucleotidyl transferase, ribonuclease H-like superfamily protein	not assigned.unknown
Potri.001G326400	-1	0.497664	POPTR_0001s33400		Ribosomal protein L7Ae/L30e/S12e/Gadd45 family protein	protein.synthesis.ribosomal protein.eukaryotic.60S subunit.L7A
Potri.017G000200	-1	0.497616	POPTR_0017s00530	GO:0000049	Nucleic acid-binding, OB-fold-like protein	protein.aa activation
Potri.008G043200	-1	0.497501			SNARE-associated protein-related	cell.vesicle transport
Potri.001G144400	-1	0.497402	POPTR_0001s02710	GO:0003677,GO:0006355	NAC domain containing protein 96	development.unspecified
Potri.017G087900	-1	0.497373	POPTR_0017s12380	GO:0004672,GO:0005524,GO:0006468,GO:0005515,GO:0004674	SNF1 kinase homolog 10	protein.postranslational modification
Potri.011G113900	-1	0.497295		GO:0016168,GO:0009767,GO:0019684,GO:0009521,GO:0016020	photosystem II reaction center protein B	PS.lightreaction.photosystem II.PSII polypeptide subunits
Potri.014G122200	-1	0.497286	POPTR_0014s11730	GO:0004553,GO:0005975	beta-xylosidase 2	cell wall.degradation.mannan-xylose-arabinose-fucose
Potri.T074000	-1	0.497155		GO:0005515,GO:0043531,GO:0007165,GO:0005622,GO:0045087,GO:0031224,GO:0004888,GO:0006915,GO:0005524	Disease resistance protein (TIR-NBS-LRR class) family	stress.biotic.PR-proteins
Potri.007G085600	-1	0.497117	POPTR_0007s06190	GO:0008483,GO:0030170	alanine:glyoxylate aminotransferase 2	amino acid metabolism.synthesis.central amino acid metabolism.alanine.alanine-glyoxylate aminotransferase
Potri.001G375700	-1	0.497052	POPTR_0001s38470		IQ-domain 10	signalling.calcium
Potri.005G045900	-1	0.497014	POPTR_0005s04740	GO:0008168	jasmonic acid carboxyl methyltransferase	hormone metabolism.salicylic acid.synthesis-degradation
Potri.019G091900	-1	0.496809	POPTR_0019s12170	GO:0003700,GO:0043565,GO:0046983,GO:0006355	Basic-leucine zipper (bZIP) transcription factor family protein	RNA.regulation of transcription.bZIP transcription factor family
Potri.005G119900	-1	0.496625	POPTR_0005s12200	GO:0005524	P-loop containing nucleoside triphosphate hydrolases superfamily protein	protein.degradation.AAA type
Potri.005G072500	-1	0.496586	POPTR_0005s07360		GCR2-like 1	not assigned.unknown
Potri.002G127900	-1	0.496576	POPTR_0002s12940	GO:0005515	Mov34/MPN/PAD-1 family protein	protein.degradation.ubiquitin.proteasom
Potri.018G022800	-1	0.496556	POPTR_0018s02200		neurochondrin family protein	not assigned.unknown
Potri.002G123800	-1	0.496452	POPTR_0002s12530	GO:0005515		not assigned.unknown
Potri.006G090400	-1	0.496443	POPTR_0006s09140		Uncharacterised protein family (UPF0497)	not assigned.unknown
Potri.017G000800	-1	0.496442	POPTR_0017s00470	GO:0008219,GO:0016021	Seven transmembrane MLO family protein	stress.biotic.signalling.MLO-like
Potri.009G044400	-1	0.496432	POPTR_0009s04900	GO:0010181,GO:0016491	Quinone reductase family protein
Potri.010G182100	-1	0.496318	POPTR_0010s18930		PLAC8 family protein	stress
Potri.011G001100	-1	0.496293	POPTR_0021s01000		pentatricopeptide repeat 336	hormone metabolism.salicylic acid.synthesis-degradation
Potri.008G179900	-1	0.496217	POPTR_0008s18010	GO:0008601,GO:0007165,GO:0000159	Protein phosphatase 2A regulatory B subunit family protein	protein.postranslational modification
Potri.003G083500	-1	0.496118	POPTR_0003s08180		Chlorophyll A-B binding family protein	RNA.regulation of transcription.HSF,Heat-shock transcription factor family
Potri.018G100200	-1	0.496019	POPTR_0018s10920		glycine-rich protein	not assigned.unknown
Potri.010G231100	-1	0.495953	POPTR_0010s23760		RING/U-box superfamily protein	protein.degradation.ubiquitin.E3.RING
Potri.014G176400	-1	0.495914	POPTR_0014s17490			not assigned.unknown
Potri.006G063000	-1	0.4959	POPTR_0006s06180	GO:0004427,GO:0009678,GO:0015992,GO:0016020	Inorganic H pyrophosphatase family protein	transport.amino acids
Potri.018G081400	-1	0.495851	POPTR_0018s08810	GO:0004252,GO:0006508	SITE-1 protease	protein.degradation.subtilases
Potri.018G101700	-1	0.495833	POPTR_0018s11060	GO:0003824,GO:0050662,GO:0044237,GO:0008831,GO:0045226	NAD(P)-binding Rossmann-fold superfamily protein	cell wall.precursor synthesis.GER
Potri.006G060400	-1	0.49574	POPTR_0006s05940	GO:0008168,GO:0008152	S-adenosyl-L-methionine-dependent methyltransferases superfamily protein	amino acid metabolism.synthesis.aspartate family.methionine.homocysteine S-methyltransferase
Potri.015G027800	-1	0.495701	POPTR_0015s05660	GO:0016758,GO:0008152	UDP-glucosyl transferase 88A1	misc.UDP glucosyl and glucoronyl transferases
Potri.014G182200	-1	0.49564	POPTR_0014s18040	GO:0004553,GO:0005975	O-Glycosyl hydrolases family 17 protein	misc.beta 1,3 glucan hydrolases.glucan endo-1,3-beta-glucosidase
Potri.008G063500	-1	0.495597	POPTR_0008s06390		ARM repeat superfamily protein	not assigned.unknown
Potri.002G077400	-1	0.495546	POPTR_0002s07790	GO:0016779,GO:0008152	UDP-sugar pyrophosphorylase	cell wall.precursor synthesis.NDP sugar pyrophosphorylase.multiple NDP-Sugars
Potri.T002900	-1	0.495461	POPTR_0019s01170	GO:0005515,GO:0043531,GO:0007165,GO:0005622,GO:0045087,GO:0031224,GO:0004888,GO:0006915,GO:0005524	Disease resistance protein (TIR-NBS-LRR class) family	stress.biotic.PR-proteins
Potri.006G009000	-1	0.495434	POPTR_0006s01060	GO:0005507,GO:0009055	uclacyanin 1	misc.plastocyanin-like
Potri.014G136600	-1	0.495327	POPTR_0014s13240	GO:0022857,GO:0055085,GO:0016021	Major facilitator superfamily protein	transport.sugars
Potri.006G050000	-1	0.495239	POPTR_0006s04850		ARM repeat superfamily protein	RNA.regulation of transcription.unclassified
Potri.017G143700	-1	0.495239	POPTR_0017s01580	GO:0043531,GO:0006915,GO:0005524	NB-ARC domain-containing disease resistance protein	stress.biotic
Potri.010G244500	-1	0.495218	POPTR_0010s25060	GO:0005759	Mitochondrial glycoprotein family protein	not assigned.unknown
Potri.010G063600	-1	0.495196	POPTR_0010s07410	GO:0003676,GO:0005524,GO:0008026,GO:0004386	P-loop containing nucleoside triphosphate hydrolases superfamily protein	RNA.processing.RNA helicase
Potri.016G031500	-1	0.495172	POPTR_0016s03130	GO:0016787,GO:0008152	alpha/beta-Hydrolases superfamily protein	Biodegradation of Xenobiotics
Potri.010G157000	-1	0.495115	POPTR_0010s16450	GO:0003676	ATPase E1	RNA.RNA binding
Potri.001G037500	-1	0.495057	POPTR_0001s07460			not assigned.unknown
Potri.015G041200	-1	0.49502	POPTR_0015s04290	GO:0005515	transducin family protein / WD-40 repeat family protein	development.unspecified
Potri.001G365800	-1	0.494952	POPTR_0001s37450	GO:0003677,GO:0003723	agenet domain-containing protein / bromo-adjacent homology (BAH) domain-containing protein	RNA.regulation of transcription.putative transcription regulator
Potri.014G010600	-1	0.494715	POPTR_0014s00630	GO:0043531,GO:0006915,GO:0005524	NB-ARC domain-containing disease resistance protein	stress.biotic
Potri.002G066600	-1	0.494688	POPTR_0002s06710	GO:0016760,GO:0030244,GO:0016020	cellulose synthase A9	cell wall.cellulose synthesis.cellulose synthase
Potri.007G097300	-1	0.494679	POPTR_0007s04980	GO:0003935,GO:0009231,GO:0008686	GTP cyclohydrolase II	Co-factor and vitamine metabolism.riboflavin.GTP cyclohydrolase II
Potri.005G061500	-1	0.494669	POPTR_0005s06270	GO:0030599,GO:0042545,GO:0005618,GO:0004857	Plant invertase/pectin methylesterase inhibitor superfamily	cell wall.pectin*esterases.PME
Potri.001G024100	-1	0.494665	POPTR_0001s06150	GO:0005516	Plant calmodulin-binding protein-related	signalling.calcium
Potri.011G164300	-1	0.494662	POPTR_0011s16720		alpha/beta-Hydrolases superfamily protein	lipid metabolism.lipid degradation.lipases
Potri.003G145800	-1	0.494574	POPTR_0003s14570		RING/U-box superfamily protein	not assigned.unknown
Potri.006G078000	-1	0.494443	POPTR_0006s07760	GO:0003676,GO:0005524,GO:0008026,GO:0004386,GO:0016818	RNA helicase, ATP-dependent, SK12/DOB1 protein	protein.synthesis.ribosome biogenesis.Pre-rRNA processing and modifications.DExD-box helicases
Potri.004G233400	-1	0.49438	POPTR_0004s24160	GO:0007165,GO:0005622	small G protein family protein / RhoGAP family protein	signalling.G-proteins
Potri.002G089000	-1	0.494297			phytochrome A	not assigned.unknown
Potri.005G213200	-1	0.494249	POPTR_0005s23490	GO:0004672,GO:0005524,GO:0006468	Protein kinase superfamily protein	protein.postranslational modification
Potri.014G042700	-1	0.494166	POPTR_0014s04220	GO:0005783	Nucleotide-diphospho-sugar transferase family protein	not assigned.unknown
Potri.002G225100	-1	0.494067	POPTR_0002s21660			not assigned.unknown
Potri.019G049300	-1	0.494066				not assigned.unknown
Potri.008G116900	-1	0.493775	POPTR_0008s11570	GO:0016757	galacturonosyltransferase-like 3	misc.UDP glucosyl and glucoronyl transferases
Potri.002G103600	-1	0.493757	POPTR_0002s10380		Pentatricopeptide repeat (PPR) superfamily protein	development.unspecified
Potri.014G183800	-1	0.493745	POPTR_0014s18230	GO:0004553,GO:0005975	O-Glycosyl hydrolases family 17 protein	misc.beta 1,3 glucan hydrolases.glucan endo-1,3-beta-glucosidase
[truncated: 25,932 more rows]
