# Supplementary material for: A multi-omics approach reveals function of Secretory Carrier-Associated Membrane Proteins in wood formation of​ ​​Populus​​ ​trees
Source: BMC Genomics. 2018 Jan 3;19:11. doi: 10.1186/s12864-017-4411-1 (PMC5753437; doi:10.1186/s12864-017-4411-1)
Supplement: Supplementary file 4 — Proteomic analysis of wild type and PttSCAMP3 RNAi plants. 4.1. List of all peptides identified in the proteomic study. Statistical (OnPLS) analysis was done at the peptide level to compare the data from the wild type and the combined data from the three transgenic lines. The statistical analysis on the protein level is based on the p(CORR) values of the cognate peptides. 4.2. List of all proteins identified in the proteomic study on the basis of the cognate unique peptides. The p(CORR) value is a median for the p(CORR) values of the unique peptides corresponding to each of the proteins, and depict statistical significance between the wild type and the transgenic lines. (XLSX 698 kb) [file 12864_2017_4411_MOESM4_ESM.xlsx]

## Sheet: Additional file 4 description
Proteomic analysis of the wild type and PttSCAMP3 RNAi plants. Additional file 4.1. List of all peptides identified in the proteomic study. Statistical (OnPLS) analysis was done at the peptide level to compare the data from the wild type and the combined data from the three transgenic lines. The statistical analysis on the protein level is based on the p(CORR) values of the cognate peptides. Addi…

## Sheet: 4.1_Peptides
List of all peptides identified in the proteomic study.
Columns indicate: Peptide marker (number of peptides-protein matches e.g unique peptide (1)); JGI V3.0 IDs. for Populus trichocarpa; RNAi vs WT depicts the direction of change where the colour blue (on the lower part of the table) indicates upregulation and red (on the upper part of the table) downregulation in abundance in transgenic PttSCAMP3 lines compared to the wild type. p(CORR): p(CORR) > …
Peptide Marker	JGI V3.0 IDs	RNAi vs WT	p(CORR)	JGI V2.2 ID	Geneontology (GO) ID	Functional annotation	MapMan Biological process
LVSYLGGLDLCDGR_1537.7679(1)	Potri.001G193000	-1	0.865543	POPTR_0001s19360	GO:0005515,GO:0003824,GO:0008152	phospholipase D alpha 2	lipid metabolism.lipid degradation.lysophospholipases.phospholipase D
VELESLLDGLDFSEPLTR_2033.0437(1)	Potri.013G018000	-1	0.852417	POPTR_0013s01870	GO:0000902,GO:0005524	heat shock protein 70 (Hsp 70) family protein	stress.abiotic.heat
LFLLTHPDVQDLEK_1667.9003(1)	Potri.015G090900	-1	0.843842	POPTR_0015s10280	GO:0005515	26S proteasome, regulatory subunit Rpn7;Proteasome component (PCI) domain	protein.degradation.ubiquitin.proteasom
GTVRNNLEAGVLEPAMSK_1885.9800(2)	Potri.002G142700	-1	0.834225	POPTR_0002s14360	GO:0005524,GO:0044267,GO:0051082,GO:0006457	T-complex protein 1 alpha subunit	protein.folding
TDLNHLRSVSAEDAQMLAEK_2228.0976(1)	Potri.008G061300	-1	0.83093	POPTR_0008s06160	GO:0003924,GO:0005525,GO:0007264,GO:0005622	RAB GTPase homolog A2B	signalling.G-proteins
VGDLFATNPSLPDDLLAK_1885.9906(1)	Potri.001G464500	-1	0.823422	POPTR_0001s46880	GO:0045735	germin-like protein 2	stress.abiotic.unspecified
ETVDKFQGLNLYLK_1667.9003(1)	Potri.014G025400	-1	0.822279	POPTR_0014s02550	GO:0003676,GO:0003723	poly(A) binding protein 8	RNA.processing
SSSSLEKSYELPDGQVLTLGAER_2466.2358(1)	Potri.011G148000	-1	0.820875	POPTR_0011s15110		actin 7	cell.organisation
LSSLTQLR_917.5415(1)	Potri.001G237200	-1	0.820501	POPTR_0001s24380	GO:0003854,GO:0016616,GO:0006694,GO:0055114,GO:0003824,GO:0050662,GO:0044237,GO:0009058,GO:0008831,GO:0045226	UDP-XYL synthase 5	cell wall.precursor synthesis.UXS
DLGDEKPLAWSHFTAEGDVEFK_2491.1776(1)	Potri.005G241100	-1	0.805116	POPTR_0005s26260	GO:0005524,GO:0051082,GO:0006457,GO:0006950	Chaperone protein htpG family protein	stress.abiotic.heat
LVLGNTPVGELNVEER_1739.9174(1)	Potri.002G103800	-1	0.797462	POPTR_0002s10400	GO:0019904	general regulatory factor 8	signalling.14-3-3 proteins
EADLQMMLAAEVHLGTK_1856.9245(2)	Potri.012G117600	-1	0.796746	POPTR_0012s11830	GO:0003735,GO:0006412,GO:0005622,GO:0005840,GO:0015935	40s ribosomal protein SA B	protein.synthesis.ribosomal protein.eukaryotic.40S subunit.SA
TTYAQSSQLR_1154.5800(2)	Potri.008G156300	-1	0.793049	POPTR_0008s15610	GO:0003735,GO:0006412,GO:0005622,GO:0005840	Ribosomal protein S3Ae	protein.synthesis.ribosomal protein.eukaryotic.40S subunit.S3A
YLLQSGLQK_1049.5990(1)	Potri.002G229200	-1	0.79264	POPTR_0012s06320	GO:0008152	aconitase 3	TCA / org transformation.TCA.aconitase
LQELKDAVADFTDSK_1679.8487(1)	Potri.004G224400	-1	0.782838	POPTR_0004s23310	GO:0000902,GO:0005524	chloroplast heat shock protein 70-2	stress.abiotic.heat
DLLVNSLYSNK_1265.6736(1)	Potri.014G164900	-1	0.773796	POPTR_0014s16280	GO:0005524,GO:0051082,GO:0006457,GO:0006950	HEAT SHOCK PROTEIN 89.1	stress.abiotic.heat
FVSQDVEDQTEQVLK_1764.8650(1)	Potri.011G139600	-1	0.770022	POPTR_0011s14300		endoribonuclease L-PSP family protein	RNA.processing.ribonucleases
DYNVDMLPKFMMANGNLVR_2228.0661(2)	Potri.007G146600	-1	0.769663	POPTR_0007s00270		guanosine nucleotide diphosphate dissociation inhibitor 1	signalling.G-proteins
MGLLLVYDVTDESSFNNLR_2228.0904(1)	Potri.008G051700	-1	0.769619	POPTR_0008s05160	GO:0003924,GO:0005525,GO:0007264,GO:0005634,GO:0005737,GO:0005622	RAB GTPase homolog 8A	signalling.G-proteins
EHEDTSVPVEVVHTETPHEPEDK_2640.2060(1)	Potri.005G248100	-1	0.762264	POPTR_0005s26930	GO:0006950,GO:0009415	Dehydrin family protein	not assigned.unknown
TANLQGNQLLNYR_1505.7707(2)	Potri.001G278800	-1	0.761397	POPTR_0001s28540	GO:0006886,GO:0016192,GO:0005198,GO:0030130,GO:0030132	Clathrin, heavy chain	cell.vesicle transport
LLYGGSVNGGNCAELAK_1722.8480(1)	Potri.009G129500	-1	0.755397	POPTR_0009s13210	GO:0004807,GO:0008152	triosephosphate isomerase	PS.calvin cycle.TPI
LEAELSKLCDGLLNLLESHLVPSASSAESK_3210.6563(1)	Potri.004G101700	-1	0.753734	POPTR_0004s10120	GO:0019904	general regulatory factor 7	signalling.14-3-3 proteins
GPRDADGLAEYLK_1404.7118(1)	Potri.005G179000	-1	0.751775	POPTR_0005s20120	GO:0045454,GO:0009306,GO:0005788	PDI-like 1-1	redox.thioredoxin
FQELFSQSKYK_1404.7158(1)	Potri.009G073300	-1	0.751775	POPTR_0009s07740	GO:0006886,GO:0016192,GO:0005198,GO:0030130,GO:0030132	Clathrin, heavy chain	cell.vesicle transport
MATKVYLVYYSMYGHVEK_2182.0711(1)	Potri.001G410700	-1	0.750095	POPTR_0001s43940	GO:0010181,GO:0016491,GO:0009055,GO:0050662	Quinone reductase family protein
SALEKLDSLYGTFDK_1686.8585(3)	Potri.006G132500	-1	0.748904	POPTR_0006s13480	GO:0003735,GO:0006412,GO:0005840	Ribosomal protein L4/L1 family	protein.synthesis.ribosomal protein.eukaryotic.60S subunit.L4/L1
ALFVDLEPSVLDEVR_1701.9058(2)	Potri.013G056800	-1	0.746702	POPTR_0013s05340	GO:0051258,GO:0043234,GO:0003924,GO:0005525,GO:0006184,GO:0007017,GO:0005874	tubulin alpha-5	cell.organisation
YGSLFKRPQGLYLSLK_1870.0585(1)	Potri.018G086700	-1	0.746598	POPTR_0018s09380	GO:0016616,GO:0055114,GO:0051287	NADP-malic enzyme 4	TCA / org transformation.other organic acid transformatons.malic
LQDALLNTLAEGK_1385.7635(1)	Potri.016G091200	-1	0.745922	POPTR_0016s09240	GO:0016616,GO:0055114,GO:0051287,GO:0000287	isocitrate dehydrogenase V	TCA / org transformation.TCA.IDH
KAASQAAEEFVVSQNRPK_1961.0087(1)	Potri.006G050200	-1	0.74518	POPTR_0006s04870	GO:0003779,GO:0007010	villin 2	cell.organisation
SALEKLDSLYGSFEK_1686.8585(1)	Potri.016G084400	-1	0.743098	POPTR_0016s08520	GO:0003735,GO:0006412,GO:0005840	Ribosomal protein L4/L1 family	protein.synthesis.ribosomal protein.eukaryotic.60S subunit.L4/L1
AVVSQYGEVLMDLLLSEVQPK_2335.2101(1)	Potri.011G007600	-1	0.743013	POPTR_0021s00290	GO:0004190,GO:0006508,GO:0006629	aspartic proteinase A1	protein.degradation.aspartate protease
DELVLDGNDLELVSR_1686.8545(1)	Potri.011G148700	-1	0.741693	POPTR_0011s15170	GO:0003735,GO:0019843,GO:0006412,GO:0005840	Ribosomal protein L6 family	protein.synthesis.ribosomal protein.eukaryotic.60S subunit.L9
RLSQEVSGDALGEEFK_1764.8763(2)	Potri.002G099500	-1	0.74149	POPTR_0002s09970	GO:0003735,GO:0006412,GO:0005622,GO:0005840	Ribosomal protein S6e	protein.synthesis.ribosomal protein.eukaryotic.40S subunit.S6
LKETTYEWELLNDVK_1880.9640(1)	Potri.005G241100	-1	0.739324	POPTR_0005s26260	GO:0005524,GO:0051082,GO:0006457,GO:0006950	Chaperone protein htpG family protein	stress.abiotic.heat
TVDNDLALKLYLK_1505.8574(4)	Potri.001G278800	-1	0.73688	POPTR_0001s28540	GO:0006886,GO:0016192,GO:0005198,GO:0030130,GO:0030132	Clathrin, heavy chain	cell.vesicle transport
GGPNYQTGLAK_1105.5636(2)	Potri.005G004900	-1	0.736399	POPTR_0005s00670		ATP-citrate lyase A-3	TCA / org transformation.other organic acid transformatons.atp-citrate lyase
ASAEVLGKGTFGTAYK_1599.8377(1)	Potri.017G130600	-1	0.734354	POPTR_0017s02820	GO:0004672,GO:0005524,GO:0006468,GO:0005515	receptor-like kinase 1	signalling.receptor kinases.leucine rich repeat III
VQELADPYFQEAK_1537.7533(2)	Potri.018G003700	-1	0.71805	POPTR_0018s03920		myosin heavy chain-related	cell.organisation
LVMEKSPHSYLAFSGAEEFAR_2369.1594(2)	Potri.002G122900	-1	0.717837	POPTR_0002s12440	GO:0016787	N-terminal nucleophile aminohydrolases (Ntn hydrolases) superfamily protein	amino acid metabolism.degradation.aspartate family.asparagine.L-asparaginase
SLFGEDALVNLSLEKQADGK_2134.1026(1)	Potri.006G273300	-1	0.715788	POPTR_0006s28810	GO:0006886,GO:0016192,GO:0030117,GO:0005198,GO:0030126	Coatomer, beta subunit	cell.vesicle transport
LEKGASYEDLK_1252.6420(1)	Potri.012G094100	-1	0.713465	POPTR_0012s09570	GO:0016620,GO:0055114	glyceraldehyde-3-phosphate dehydrogenase C2	glycolysis.cytosolic branch.glyceraldehyde 3-phosphate dehydrogenase (GAP-DH)
VHDAGHMVPMDQPEASLEMLKR_2491.1890(1)	Potri.008G034800	-1	0.712728	POPTR_0008s03480	GO:0004185,GO:0006508	SERINE CARBOXYPEPTIDASE-LIKE 49	protein.degradation.serine protease
VKLLLQNQDEMLK_1571.8825(2)	Potri.001G019400	-1	0.704695	POPTR_0001s05690		ADP/ATP carrier 2	transport.metabolite transporters at the mitochondrial membrane
EFLWQEGHTAFATK_1664.8067(1)	Potri.014G112400	-1	0.701244	POPTR_0014s10800	GO:0000166,GO:0004812,GO:0005524,GO:0006418,GO:0005737,GO:0004827,GO:0006433,GO:0006412	Class II aaRS and biotin synthetases superfamily protein	protein.aa activation.bifunctional aminoacyl-tRNA synthetase
AQLGVEAFADALLVVPK_1740.9894(2)	Potri.004G101500	-1	0.696272	POPTR_0004s10100	GO:0005524,GO:0044267,GO:0051082,GO:0006457	TCP-1/cpn60 chaperonin family protein	protein.folding
TPVSLDMLGR_1088.5769(2)	Potri.004G177500	-1	0.696207	POPTR_0004s18400	GO:0005524,GO:0016820,GO:0015991,GO:0033178,GO:0046933,GO:0046961,GO:0015992,GO:0046034,GO:0016469	ATPase, V1 complex, subunit B protein	mitochondrial electron transport / ATP synthesis.F1-ATPase
SFELSSLRELDDR_1566.7758(1)	Potri.014G080500	-1	0.695953	POPTR_0014s07630	GO:0004615,GO:0019307,GO:0005737	phosphomannomutase	cell wall.precursor synthesis.phosphomannomutase
AVLMDLEPGTMDSLRTGPYGK_2251.1097(1)	Potri.003G126800	-1	0.693619	POPTR_0003s12690	GO:0051258,GO:0043234,GO:0003924,GO:0005525,GO:0006184,GO:0007017,GO:0005874	beta-6 tubulin	cell.organisation
YQSFAQTLQQSRGFGTEFR_2251.0891(1)	Potri.015G080600	-1	0.693619	POPTR_0015s09220	GO:0005524,GO:0009378,GO:0006281,GO:0006310,GO:0016887	ATPase, AAA-type, CDC48 protein	protein.degradation.AAA type
SLTNDWEDHLAVK_1527.7438(1)	Potri.004G073600	-1	0.691708	POPTR_0004s07190	GO:0005524,GO:0051082,GO:0006457,GO:0006950	heat shock protein 90.1	stress.abiotic.heat
NMGLYGERLGALSLVCK_1880.9721(1)	Potri.006G241600	-1	0.686379	POPTR_0006s25830	GO:0016740,GO:0030170,GO:0009058,GO:0016769,GO:0008483,GO:0006520	aspartate aminotransferase 3	amino acid metabolism.synthesis.central amino acid metabolism.aspartate.aspartate aminotransferase
ECPNAECGAGTFMANHFDR_2183.8692(4)	Potri.002G190000	-1	0.683835		GO:0005515,GO:0003735,GO:0006412,GO:0005622,GO:0005840	ubiquitin 6	protein.degradation.ubiquitin.ubiquitin
EGPALPVLDQMLEDGKYHGTYDFLFVDADK_3400.5929(1)	Potri.001G304800	-1	0.681722	POPTR_0001s31220	GO:0008171	S-adenosyl-L-methionine-dependent methyltransferases superfamily protein	secondary metabolism.phenylpropanoids.lignin biosynthesis.CCoAOMT
HTPGTFTNQMQTSFSEPR_2065.9396(2)	Potri.001G164000	-1	0.681342	POPTR_0001s16430	GO:0003735,GO:0006412,GO:0005622,GO:0005840,GO:0015935	40s ribosomal protein SA	protein.synthesis.ribosomal protein.eukaryotic.40S subunit.SA
DDLFNLNAGLVKGLCQALAK_2161.1322(1)	Potri.011G096300	-1	0.678996	POPTR_0011s09860	GO:0016491,GO:0055114,GO:0016616,GO:0030060,GO:0006108	Lactate/malate dehydrogenase family protein	TCA / org transformation.TCA.malate DH
GLPNNLMPYLQQVAVGR_1870.0004(1)	Potri.003G123700	-1	0.677595		GO:0003824,GO:0050662,GO:0044237,GO:0006012,GO:0003978	UDP-D-glucose/UDP-D-galactose 4-epimerase 1	cell wall.precursor synthesis.UGE
NQALKDAGAVVPTSYEAFETALKETFEK_3059.5095(2)	Potri.008G105300	-1	0.675882	POPTR_0008s10480	GO:0046912,GO:0044262,GO:0003824,GO:0008152	ATP-citrate lyase B-1	TCA / org transformation.other organic acid transformatons.atp-citrate lyase
SQPPPPPDSPDVAEVPPDFPPESFWLSK_3059.4673(1)	Potri.016G079500	-1	0.675882	POPTR_0016s08040			not assigned.unknown
NSLETYVYNMK_1361.6406(3)	Potri.001G087500	-1	0.675732	POPTR_0001s11010	GO:0000902,GO:0005524	Heat shock protein 70 (Hsp 70) family protein	stress.abiotic.heat
EALEWLDDNQNAEK_1674.7606(1)	Potri.013G018000	-1	0.674946	POPTR_0013s01870	GO:0000902,GO:0005524	heat shock protein 70 (Hsp 70) family protein	stress.abiotic.heat
KLDFSPNGLCTLVQVSDLK_2134.1213(1)	Potri.019G079500	-1	0.674818	POPTR_0019s10830		PATELLIN 2	transport.misc
SVEKGWDLNLGELAR_1686.8810(1)	Potri.001G095800	-1	0.672663	POPTR_0001s10220	GO:0004616,GO:0050661,GO:0006098,GO:0055114	6-phosphogluconate dehydrogenase family protein	OPP.oxidative PP.6-phosphogluconate dehydrogenase
ADLTEVHFLPFNPVEK_1855.9589(1)	Potri.018G112400	-1	0.671435	POPTR_0018s12040	GO:0000166,GO:0046872,GO:0003824,GO:0008152,GO:0016020,GO:0015662,GO:0006812,GO:0006754	H(+)-ATPase 8	transport.p- and v-ATPases
FWEVVCAEHGLDSTGSYHGDSPLQLER_3089.4058(1)	Potri.001G246900	-1	0.671395	POPTR_0001s25410	GO:0051258,GO:0043234,GO:0003924,GO:0005525,GO:0006184,GO:0007017,GO:0005874	tubulin beta chain 2	cell.organisation
HLTLFSPEGR_1156.6109(3)	Potri.006G110800	-1	0.668727	POPTR_0006s11140	GO:0004298,GO:0051603,GO:0005839,GO:0004175,GO:0006511,GO:0019773	20S proteasome subunit PAA2	protein.degradation.ubiquitin.proteasom
DALMNSQEEFLFR_1599.7472(1)	Potri.001G036900	-1	0.666277	POPTR_0001s07400	GO:0003824,GO:0008152	4-coumarate:CoA ligase 2	secondary metabolism.phenylpropanoids.lignin biosynthesis.4CL
SLLPSNKPHQPCFFTTKPSR_2342.2074(1)	Potri.005G162800	-1	0.665883	POPTR_0005s17270	GO:0003849,GO:0009073	Class-II DAHP synthetase family protein	amino acid metabolism.synthesis.aromatic aa.chorismate.3-deoxy-D-arabino-heptulosonate 7-phosphate synthase
ELDYLVGAVSNPK_1404.7369(1)	Potri.008G084500	-1	0.665318	POPTR_0008s08410	GO:0004618,GO:0006096	phosphoglycerate kinase 1	PS.calvin cycle.phosphoglycerate kinase
ATSSLYPLQNVFLRK_1736.9694(2)	Potri.008G156300	-1	0.664622	POPTR_0008s15610	GO:0003735,GO:0006412,GO:0005622,GO:0005840	Ribosomal protein S3Ae	protein.synthesis.ribosomal protein.eukaryotic.40S subunit.S3A
GREVTVTNDGATLLK_1573.8544(1)	Potri.001G341100	-1	0.662312	POPTR_0001s35790	GO:0005524,GO:0044267,GO:0051082,GO:0006457	TCP-1/cpn60 chaperonin family protein	protein.folding
EALEGSDVSAK_1105.5372(2)	Potri.006G273300	-1	0.661962	POPTR_0006s28810	GO:0006886,GO:0016192,GO:0030117,GO:0005198,GO:0030126	Coatomer, beta subunit	cell.vesicle transport
FDKELDLGVPDEVGR_1688.8490(1)	Potri.017G108200	-1	0.659388	POPTR_0017s14340	GO:0005524,GO:0009378,GO:0006281,GO:0006310,GO:0016887	ATPase, AAA-type, CDC48 protein	protein.degradation.AAA type
GLLPPATLSQQLQEKK_1751.0062(1)	Potri.018G086700	-1	0.659135	POPTR_0018s09380	GO:0016616,GO:0055114,GO:0051287	NADP-malic enzyme 4	TCA / org transformation.other organic acid transformatons.malic
RGTLGGTCLNVGCLPSK_1789.9048(2)	Potri.008G100800	-1	0.657789	POPTR_0008s10020	GO:0016491,GO:0050660,GO:0055114,GO:0009055,GO:0008033,GO:0045454,GO:0005737,GO:0004148	lipoamide dehydrogenase 2	TCA / org transformation.TCA.pyruvate DH.E3
SLERELNSVNDNPLLDVSR_2170.1098(2)	Potri.006G126800	-1	0.65684	POPTR_0006s12870	GO:0016841,GO:0009058	PHE ammonia lyase 1	secondary metabolism.phenylpropanoids.lignin biosynthesis.PAL
MAPPSVLNGAVAASSGNSAPASGR_2170.0557(1)	Potri.011G015900	-1	0.65684	POPTR_0011s02000	GO:0003872,GO:0006096,GO:0005945	Phosphofructokinase family protein	glycolysis.cytosolic branch.phosphofructokinase (PFK)
ALPWRPPTNVFR_1453.8063(1)	Potri.007G147300	-1	0.654452	POPTR_0007s00200	GO:0004489,GO:0006555,GO:0055114	methylenetetrahydrofolate reductase 2	C1-metabolism.methylenetetrahydrofolate reductase
ELLQQDPALAR_1253.6848(1)	Potri.006G079700	-1	0.652832	POPTR_0006s07950	GO:0051082,GO:0006457,GO:0016272	PREFOLDIN 1	not assigned.unknown
ADELSNLLRER_1315.6965(2)	Potri.005G154600	-1	0.650722		GO:0005524,GO:0016820,GO:0015991,GO:0033178,GO:0046933,GO:0046961,GO:0015992,GO:0046034,GO:0016469	ATP synthase subunit alpha	PS.lightreaction.ATP synthase
LYQRAFGGQSLDFGK_1686.8598(1)	Potri.007G026400	-1	0.647325	POPTR_0007s12750	GO:0009055,GO:0016491,GO:0055114	succinate dehydrogenase 1-1	TCA / org transformation.TCA.succinate dehydrogenase
AQQEELGDGANLTLSFAGELLQNADELLR_3115.5542(1)	Potri.019G034200	-1	0.646513	POPTR_0019s04980	GO:0005524,GO:0044267,GO:0051082,GO:0006457	TCP-1/cpn60 chaperonin family protein	protein.folding
LMQATTEDTELNK_1493.7152(1)	Potri.009G012200	-1	0.646283	POPTR_0009s01740		FASCICLIN-like arabinogalactan-protein 12	cell wall.cell wall proteins.AGPs.AGP
RLYQMQANGTLLFPALNVNDSVTK_2693.4079(1)	Potri.017G059400	-1	0.643949	POPTR_0017s08610	GO:0016616,GO:0048037,GO:0055114,GO:0004013,GO:0006730,GO:0004455,GO:0008652	S-adenosyl-L-homocysteine hydrolase	not assigned.unknown
GLAFTDKER_1036.5422(1)	Potri.001G189700	-1	0.642821	POPTR_0001s19050	GO:0016616,GO:0055114,GO:0051287	NADP-malic enzyme 4	TCA / org transformation.other organic acid transformatons.malic
CSQSSGNGSPLK_1221.5529(1)	Potri.003G161900	-1	0.642556	POPTR_0003s16030	GO:0005975	Aldolase-type TIM barrel family protein	OPP.non-reductive PP.transaldolase
SKTGSGFVVCASK_1327.6675(1)	Potri.010G184500	-1	0.641435	POPTR_0010s19190	GO:0008199,GO:0006879,GO:0006826,GO:0005488	ferritin 2	metal handling.binding, chelation and storage
SLQRQLEFLDLQDEYVK_2124.0972(1)	Potri.006G031000	-1	0.640648	POPTR_0006s02950	GO:0005524,GO:0009378,GO:0006281,GO:0006310,GO:0016887	regulatory particle triple-A ATPase 3	protein.degradation.ubiquitin.proteasom
DANAALELNLDSAKGYK_1793.8916(2)	Potri.003G114000	-1	0.6395	POPTR_0003s11350		tetraticopeptide domain-containing thioredoxin	redox.thioredoxin
FNLNVQAVNVLLDNLQSLDR_2285.2248(1)	Potri.010G186900	-1	0.638241	POPTR_0010s19420	GO:0006886,GO:0016192,GO:0005198,GO:0030130,GO:0030132	Clathrin, heavy chain	cell.vesicle transport
SHQMPEQVVFWK_1515.7413(2)	Potri.001G278800	-1	0.637769	POPTR_0001s28540	GO:0006886,GO:0016192,GO:0005198,GO:0030130,GO:0030132	Clathrin, heavy chain	cell.vesicle transport
KTFSYAGFEQQPK_1530.7587(1)	Potri.009G157400	-1	0.635298	POPTR_0009s15910	GO:0005524,GO:0044267,GO:0051082,GO:0006457	TCP-1/cpn60 chaperonin family protein	protein.folding
TFSYAGFEQQPKK_1530.7587(2)	Potri.004G195100	-1	0.631989	POPTR_0004s20600	GO:0005524,GO:0044267,GO:0051082,GO:0006457	TCP-1/cpn60 chaperonin family protein	protein.folding
RQETVEDVPCGNTVALVGLDQFLTK_2789.4139(1)	Potri.007G065700	-1	0.627694	POPTR_0007s08390	GO:0003924,GO:0005525	Ribosomal protein S5/Elongation factor G/III/V family protein	protein.synthesis.elongation
YAAMLSEKMQK_1299.6436(1)	Potri.002G107700	-1	0.62541	POPTR_0002s10850	GO:0004612,GO:0005524,GO:0006094	phosphoenolpyruvate carboxykinase 1	gluconeogenesis / glyoxylate cycle.PEPCK
EVSAAREEVPGR_1299.6652(2)	Potri.004G177500	-1	0.62541	POPTR_0004s18400	GO:0005524,GO:0016820,GO:0015991,GO:0033178,GO:0046933,GO:0046961,GO:0015992,GO:0046034,GO:0016469	ATPase, V1 complex, subunit B protein	mitochondrial electron transport / ATP synthesis.F1-ATPase
MAAAVAVPVVTDQTAAVVAPAAETPAAEQFPNR_3263.6729(1)	Potri.002G062700	-1	0.624278	POPTR_0002s06340	GO:0003676,GO:0003723	poly(A) binding protein 3	RNA.processing
FLVKESPLSGMLGK_1505.8396(1)	Potri.009G115100	-1	0.623372	POPTR_0009s11800	GO:0006886,GO:0016192,GO:0030117,GO:0005198,GO:0005798	coatomer gamma-2 subunit, putative / gamma-2 coat protein, putative / gamma-2 COP, putative	cell.vesicle transport
LSGLLSDAK_903.5146(1)	Potri.017G014800	-1	0.622378	POPTR_0017s04660		26S proteasome regulatory subunit S2 1A	protein.degradation.ubiquitin.proteasom
VDYAVPSLGREFGSVFLGEK_2170.1179(1)	Potri.015G109300	-1	0.621119	POPTR_0015s12080	GO:0003676,GO:0016788	TUDOR-SN protein 1	RNA.regulation of transcription.Zn-finger(CCHC)
NPKFSGSLDAFR_1338.6801(1)	Potri.003G091500	-1	0.620335	POPTR_0003s09030		Mitochondrial substrate carrier family protein	transport.metabolite transporters at the mitochondrial membrane
SVLVDNEDFLK_1278.6576(1)	Potri.004G013200	-1	0.620245	POPTR_0004s01320		glyoxalase I homolog	Biodegradation of Xenobiotics.lactoylglutathione lyase
ATLQFLEK_949.5353(3)	Potri.004G101500	-1	0.619149	POPTR_0004s10100	GO:0005524,GO:0044267,GO:0051082,GO:0006457	TCP-1/cpn60 chaperonin family protein	protein.folding
QVYAEAYGQDLLK_1498.7424(1)	Potri.005G075900	-1	0.617798	POPTR_0005s07740	GO:0005509,GO:0005544	annexin 2	cell.organisation
EFSALNLR_949.5102(1)	Potri.007G095700	-1	0.615914	POPTR_0007s05160	GO:0003849,GO:0009073	3-deoxy-D-arabino-heptulosonate 7-phosphate synthase 1	amino acid metabolism.synthesis.aromatic aa.chorismate.3-deoxy-D-arabino-heptulosonate 7-phosphate synthase
DFSLVGYAPEDLTSR_1669.8068(1)	Potri.005G256000	-1	0.614978	POPTR_0005s27730	GO:0008234,GO:0006508	xylem cysteine peptidase 2	protein.degradation.cysteine protease
KDAVATMMGSTGHR_1461.6937(2)	Potri.012G123400	-1	0.614824	POPTR_0012s12360	GO:0005515,GO:0043531,GO:0006915,GO:0005524	NB-ARC domain-containing disease resistance protein	stress.biotic
ASLRPDLVNYVHSNLSK_1914.0079(4)	Potri.006G132500	-1	0.614695	POPTR_0006s13480	GO:0003735,GO:0006412,GO:0005840	Ribosomal protein L4/L1 family	protein.synthesis.ribosomal protein.eukaryotic.60S subunit.L4/L1
VVVADSLDDLVTK_1373.7522(1)	Potri.005G179000	-1	0.614111	POPTR_0005s20120	GO:0045454,GO:0009306,GO:0005788	PDI-like 1-1	redox.thioredoxin
SLVASGLARR_1029.6164(2)	Potri.010G153500	-1	0.6131	POPTR_0010s16330	GO:0004478,GO:0006556,GO:0005524	S-adenosylmethionine synthetase 1	amino acid metabolism.synthesis.aspartate family.methionine
KGPLLVYGTEGAK_1332.7522(4)	Potri.006G132500	-1	0.611605	POPTR_0006s13480	GO:0003735,GO:0006412,GO:0005840	Ribosomal protein L4/L1 family	protein.synthesis.ribosomal protein.eukaryotic.60S subunit.L4/L1
KLSSALNDGR_1060.5745(1)	Potri.010G207200	-1	0.609922	POPTR_0010s21420	GO:0003854,GO:0016616,GO:0006694,GO:0055114,GO:0003824,GO:0050662,GO:0044237,GO:0009058,GO:0008831,GO:0045226	UDP-XYL synthase 6	cell wall.precursor synthesis.UXS
RGLLTLK_800.5352(6)	Potri.001G309500	-1	0.609534	POPTR_0001s31700		actin 7	cell.organisation
SSSVFLPHGPGAVRDLTSQLRDGLLQGNSAQ_3207.6505(1)	Potri.017G078000	-1	0.60916	POPTR_0017s11410	GO:0016020	SPFH/Band 7/PHB domain-containing membrane-associated protein family	not assigned.unknown
LAAGEPDFDTPVVLAEAGLNALR_2339.2242(2)	Potri.007G088400	-1	0.60868		GO:0016740,GO:0030170,GO:0009058,GO:0016769	aspartate aminotransferase	amino acid metabolism.synthesis.central amino acid metabolism.aspartate.aspartate aminotransferase
EYVLGLQMELK_1338.6974(2)	Potri.012G074800	-1	0.607834	POPTR_0012s07650	GO:0005515,GO:0005198,GO:0006886,GO:0016192,GO:0030117,GO:0030126	Coatomer, alpha subunit	cell.vesicle transport
LTWEEAHEPLHADLDVGK_2060.0083(1)	Potri.014G022700	-1	0.607024	POPTR_0014s02280		Domain of unknown function (DUF303)	not assigned.unknown
FGGDTPYSLMFGPDLCGHSTKK_2415.1108(2)	Potri.005G015100	-1	0.605556		GO:0005509	calreticulin 1a	signalling.calcium
DDTVLLDGAGDKK_1346.6798(2)	Potri.001G054400	-1	0.605441	POPTR_0001s14040	GO:0005524,GO:0044267	heat shock protein 60	protein.folding
APGVDDVTGEPLLQR_1567.7962(1)	Potri.015G092800	-1	0.604743	POPTR_0015s10490	GO:0005524,GO:0019205,GO:0006139,GO:0004017	adenylate kinase 1	nucleotide metabolism.phosphotransfer and pyrophosphatases.adenylate kinase
GLQLQLESLGELDPR_1667.8963(2)	Potri.001G087800	-1	0.604721	POPTR_0001s10980	GO:0005515	Tetratricopeptide repeat (TPR)-like superfamily protein	cell.organisation
RNYSNAFNALYR_1488.7342(1)	Potri.003G220400	-1	0.604161	POPTR_0003s21070		Mitochondrial substrate carrier family protein	transport.metabolite transporters at the mitochondrial membrane
LVQVKTTVDPDNFFR_1778.9436(1)	Potri.011G158700	-1	0.603191	POPTR_0011s16200	GO:0008762,GO:0016491,GO:0050660,GO:0055114	FAD-binding Berberine family protein	misc.nitrilases, *nitrile lyases, berberine bridge enzymes, reticuline oxidases, troponine reductases
NSTVANTLNALAEKNSGEK_1960.9934(1)	Potri.002G078600	-1	0.602439	POPTR_0002s07880	GO:0016491,GO:0016706,GO:0055114	2-oxoglutarate (2OG) and Fe(II)-dependent oxygenase superfamily protein	hormone metabolism.ethylene.synthesis-degradation
MSLLNDLLNLNLSDTTEK_2034.0423(2)	Potri.005G093200	-1	0.599869	POPTR_0005s09610	GO:0004356,GO:0006807,GO:0006542	glutamine synthase clone F11	N-metabolism.ammonia metabolism.glutamine synthetase
FNLANPTTGCQKK_1478.7421(3)	Potri.001G311000	-1	0.599732	POPTR_0001s31850	GO:0003735,GO:0006412,GO:0005622,GO:0005840	Ribosomal protein S6e	protein.synthesis.ribosomal protein.eukaryotic.40S subunit.S6
ELFVMAREHAPSLLFMDELDSLGSAR_2950.4437(1)	Potri.010G098300	-1	0.599299	POPTR_0010s10860	GO:0005524,GO:0009378,GO:0006281,GO:0006310,GO:0016887	regulatory particle triple-A ATPase 6A	protein.degradation.ubiquitin.proteasom
GLELDPNNEGLK_1298.6587(2)	Potri.001G119500	-1	0.597723	POPTR_0001s07750	GO:0005515	stress-inducible protein, putative	stress
EEPEVPVEPVVEEAK_1679.8374(1)	Potri.002G223100	-1	0.59733	POPTR_0002s22040			not assigned.unknown
QAAAKTNDLAGDGTTTSVVLAQGLLAEGVK_2900.5211(1)	Potri.003G222400	-1	0.596413	POPTR_0003s20870	GO:0005524,GO:0044267	TCP-1/cpn60 chaperonin family protein	protein.folding
DVLLELYAPWCGHCQSLEPTYNK_2793.3012(1)	Potri.009G013600	-1	0.596016	POPTR_0009s01920	GO:0045454,GO:0016209,GO:0016491,GO:0055114	PDI-like 1-4	redox.thioredoxin.PDIL
YRALTSAYYR_1263.6480(10)	Potri.001G374000	-1	0.593939	POPTR_0001s38300	GO:0003924,GO:0005525,GO:0007264,GO:0005634,GO:0005737,GO:0005622	RAB GTPase homolog A1F	signalling.G-proteins
LQEYLDK_908.4724(2)	Potri.002G003100	-1	0.59282	POPTR_0002s00490	GO:0003872,GO:0006096,GO:0005945	Phosphofructokinase family protein	glycolysis.cytosolic branch.phosphofructokinase (PFK)
QWYLQHYGVDLGR_1634.8074(3)	Potri.001G262100	-1	0.592648	POPTR_0001s26950		Ribosomal protein S8e family protein	protein.synthesis.ribosomal protein.eukaryotic.40S subunit.S8
ALSSPNLDLQR_1213.6535(1)	Potri.018G007400	-1	0.592179	POPTR_0018s03560	GO:0006886,GO:0016192,GO:0030117,GO:0005198,GO:0030126	Coatomer, beta subunit	cell.vesicle transport
VGGLLGYDNTLWNGSVVAPPDAPMR_2600.2813(1)	Potri.009G099800	-1	0.592174	POPTR_0009s10270	GO:0008171	S-adenosyl-L-methionine-dependent methyltransferases superfamily protein	secondary metabolism.phenylpropanoids.lignin biosynthesis.CCoAOMT
MAAAYGAMKAQKPGLEEAQEQLHK_2600.2960(1)	Potri.015G129800	-1	0.592174	POPTR_0015s14510	GO:0003735,GO:0006412,GO:0005622,GO:0005840	Ribosomal protein S10p/S20e family protein	protein.synthesis.ribosomal protein.eukaryotic.40S subunit.S20
GLAMASTFLGNSTSLQEMFR_2161.0416(3)	Potri.009G067100	-1	0.589994	POPTR_0009s07150	GO:0051258,GO:0043234,GO:0003924,GO:0005525,GO:0006184,GO:0007017,GO:0005874	beta-6 tubulin	cell.organisation
SSLWKQMSDAGLK_1450.7359(2)	Potri.004G190900	-1	0.589839	POPTR_0004s20220	GO:0003871,GO:0009086,GO:0008270,GO:0008652	Cobalamin-independent synthase family protein	amino acid metabolism.synthesis.aspartate family.methionine
LTFLAPPGQYSLKDTVLELEFQGVK_2793.5073(1)	Potri.010G253500	-1	0.589614	POPTR_0010s26000	GO:0005524,GO:0016820,GO:0015991,GO:0033178,GO:0046933,GO:0046961,GO:0015992,GO:0046034,GO:0016469	vacuolar ATP synthase subunit A	transport.p- and v-ATPases.H+-transporting two-sector ATPase
NLLENWLAEDK_1344.6794(4)	Potri.001G278800	-1	0.588587	POPTR_0001s28540	GO:0006886,GO:0016192,GO:0005198,GO:0030130,GO:0030132	Clathrin, heavy chain	cell.vesicle transport
FQSVVSFLPTMATVLSPEVVEREAESGGR_3122.5827(1)	Potri.012G066100	-1	0.588338	POPTR_0012s06750	GO:0046933,GO:0046961,GO:0015986,GO:0045261	gamma subunit of Mt ATP synthase	mitochondrial electron transport / ATP synthesis.F1-ATPase
VPDVYGVFQFK_1298.6780(2)	Potri.005G127000	-1	0.587451	POPTR_0005s12850	GO:0004579,GO:0018279,GO:0005789	dolichyl-diphosphooligosaccharide-protein glycosyltransferase 48kDa subunit family protein	protein.glycosylation
FTAEELRR_1021.5425(2)	Potri.005G098100	-1	0.586646	POPTR_0005s10090	GO:0003924,GO:0005525	Ribosomal protein S5/Elongation factor G/III/V family protein	protein.synthesis.elongation
ALPWLFAWTQTR_1489.7950(1)	Potri.001G391900	-1	0.585671	POPTR_0001s40250	GO:0008964,GO:0006099,GO:0015977	phosphoenolpyruvate carboxylase 3	glycolysis.cytosolic branch.phospho-enol-pyruvate carboxylase (PEPC)
ATAAPTESVQCFGR_1536.7112(1)	Potri.001G304700	-1	0.584512	POPTR_0001s31210	GO:0003735,GO:0006412,GO:0005622,GO:0005840	Ribosomal protein S5 domain 2-like superfamily protein	protein.synthesis.ribosomal protein.eukaryotic.40S subunit.S16
LVSSLEQK_903.5146(2)	Potri.002G103800	-1	0.583846	POPTR_0002s10400	GO:0019904	general regulatory factor 8	signalling.14-3-3 proteins
LCDAVQARAEQDK_1503.7221(1)	Potri.002G003100	-1	0.58351	POPTR_0002s00490	GO:0003872,GO:0006096,GO:0005945	Phosphofructokinase family protein	glycolysis.cytosolic branch.phosphofructokinase (PFK)
SNGLQNVLALRGDPPHGQDK_2117.0734(2)	Potri.007G147300	-1	0.579176	POPTR_0007s00200	GO:0004489,GO:0006555,GO:0055114	methylenetetrahydrofolate reductase 2	C1-metabolism.methylenetetrahydrofolate reductase
LGKNGVEEVLGLGPLSDYEK_2117.1125(1)	Potri.011G096300	-1	0.579176	POPTR_0011s09860	GO:0016491,GO:0055114,GO:0016616,GO:0030060,GO:0006108	Lactate/malate dehydrogenase family protein	TCA / org transformation.TCA.malate DH
FDLSGLPPAPR_1169.6313(1)	Potri.013G018000	-1	0.578719	POPTR_0013s01870	GO:0000902,GO:0005524	heat shock protein 70 (Hsp 70) family protein	stress.abiotic.heat
ESLWKQMADTGLK_1506.7621(2)	Potri.019G038200	-1	0.578511		GO:0003871,GO:0009086,GO:0008270,GO:0008652	Cobalamin-independent synthase family protein	amino acid metabolism.synthesis.aspartate family.methionine
CADAHALADAAYK_1376.6264(2)	Potri.006G229300	-1	0.578383	POPTR_0006s24570	GO:0016829,GO:0006520,GO:0004375,GO:0055114	glycine decarboxylase P-protein 1	amino acid metabolism.degradation.serine-glycine-cysteine group.glycine
ELTDVLDAVGNTTK_1475.7588(1)	Potri.010G254200	-1	0.57745	POPTR_0010s26070	GO:0004427,GO:0009678,GO:0015992,GO:0016020	Inorganic H pyrophosphatase family protein	transport.amino acids
NFQKAQDCLLPMGLTSENVAHR_2545.2286(1)	Potri.001G051900	-1	0.577395	POPTR_0001s14280	GO:0016747,GO:0008152	peroxisomal 3-ketoacyl-CoA thiolase 3	amino acid metabolism.degradation.branched chain group.shared
DLYGNLVLSGGSTMFPGLADRMSK_2545.2425(7)	Potri.001G309500	-1	0.577395	POPTR_0001s31700		actin 7	cell.organisation
AQLLAPSSQWQMR_1515.7737(2)	Potri.008G200100	-1	0.576833	POPTR_0008s20460	GO:0004356,GO:0006807,GO:0006542	glutamine synthetase 2	N-metabolism.ammonia metabolism.glutamine synthetase
LGTVEVQGLPFFDTVK_1750.9262(3)	Potri.006G229300	-1	0.575699	POPTR_0006s24570	GO:0016829,GO:0006520,GO:0004375,GO:0055114	glycine decarboxylase P-protein 1	amino acid metabolism.degradation.serine-glycine-cysteine group.glycine
VGAATETELEDR_1290.6172(2)	Potri.004G213400	-1	0.575129	POPTR_0004s22340	GO:0005524,GO:0044267	chaperonin-60alpha	protein.folding
SREFLWQEGHTAFATK_1907.9399(1)	Potri.014G112400	-1	0.573711	POPTR_0014s10800	GO:0000166,GO:0004812,GO:0005524,GO:0006418,GO:0005737,GO:0004827,GO:0006433,GO:0006412	Class II aaRS and biotin synthetases superfamily protein	protein.aa activation.bifunctional aminoacyl-tRNA synthetase
RHLTGEFEK_1116.5796(2)	Potri.006G250300	-1	0.573242	POPTR_0006s26650	GO:0005525,GO:0007264,GO:0003723,GO:0003724,GO:0005622	RAN GTPase 3	signalling.G-proteins
SVAAGMNAMDLRR_1392.6722(3)	Potri.001G054400	-1	0.572946	POPTR_0001s14040	GO:0005524,GO:0044267	heat shock protein 60	protein.folding
LVDNGQYADATTAAEK_1666.7919(1)	Potri.009G093900	-1	0.572143	POPTR_0009s09690	GO:0005975,GO:0004553	1,2-alpha-L-fucosidases	not assigned.unknown
DPTLAVVAYRR_1260.7059(4)	Potri.001G278800	-1	0.572034	POPTR_0001s28540	GO:0006886,GO:0016192,GO:0005198,GO:0030130,GO:0030132	Clathrin, heavy chain	cell.vesicle transport
EESRGNEDHVSVLR_1626.7830(2)	Potri.002G099800	-1	0.568895	POPTR_0002s10000	GO:0019904	general regulatory factor 2	signalling.14-3-3 proteins
FGHAENSAYLFDPDLYTDGR_2288.0255(1)	Potri.008G012400	-1	0.568388	POPTR_0008s01310		FASCICLIN-like arabinogalactan protein 17 precursor	cell wall.cell wall proteins.AGPs.AGP
TMELNPENPLMDELRK_1929.9409(2)	Potri.001G286700	-1	0.568009	POPTR_0001s29350	GO:0005524,GO:0051082,GO:0006457,GO:0006950	HEAT SHOCK PROTEIN 81.4	stress.abiotic.heat
VAEFSFRGTSAQLR_1568.8180(1)	Potri.005G108100	-1	0.566869	POPTR_0005s10990	GO:0008152	aconitase 1	TCA / org transformation.TCA.aconitase
NGHVELLANDQGNR_1536.7513(3)	Potri.001G087500	-1	0.566691	POPTR_0001s11010	GO:0000902,GO:0005524	Heat shock protein 70 (Hsp 70) family protein	stress.abiotic.heat
MVVDAVLALGNDDRLNMLGLK_2300.1989(1)	Potri.009G157400	-1	0.566289	POPTR_0009s15910	GO:0005524,GO:0044267,GO:0051082,GO:0006457	TCP-1/cpn60 chaperonin family protein	protein.folding
ERHTLLLYDDLSK_1602.8486(3)	Potri.005G154600	-1	0.56626		GO:0005524,GO:0016820,GO:0015991,GO:0033178,GO:0046933,GO:0046961,GO:0015992,GO:0046034,GO:0016469	ATP synthase subunit alpha	PS.lightreaction.ATP synthase
AELDRFCDALLSLR_1678.8582(1)	Potri.006G229300	-1	0.565705	POPTR_0006s24570	GO:0016829,GO:0006520,GO:0004375,GO:0055114	glycine decarboxylase P-protein 1	amino acid metabolism.degradation.serine-glycine-cysteine group.glycine
VKGGSPYGAGTFAGDGSR_1683.8085(2)	Potri.001G410700	-1	0.565158	POPTR_0001s43940	GO:0010181,GO:0016491,GO:0009055,GO:0050662	Quinone reductase family protein
SAELHYGTGALSGFFSQDHVK_2251.0778(1)	Potri.001G356900	-1	0.565002	POPTR_0001s36700	GO:0004190,GO:0006508,GO:0006629	aspartic proteinase A1	protein.degradation.aspartate protease
LLSSLEQKEESR_1418.7485(5)	Potri.002G099800	-1	0.563989	POPTR_0002s10000	GO:0019904	general regulatory factor 2	signalling.14-3-3 proteins
LMQAQTLSDANK_1319.6624(1)	Potri.005G241100	-1	0.561803	POPTR_0005s26260	GO:0005524,GO:0051082,GO:0006457,GO:0006950	Chaperone protein htpG family protein	stress.abiotic.heat
LHDKVFVGLSGLGTDAQTLYQR_2418.2776(1)	Potri.005G180500	-1	0.55957	POPTR_0005s20270	GO:0004298,GO:0051603,GO:0005839	proteasome beta subunit C1	protein.degradation.ubiquitin.proteasom
DGTLEQLHLSK_1240.6532(1)	Potri.006G021200	-1	0.559519	POPTR_0006s02200			cell.organisation
VAQHYGLLTMVQDNGLDGLLNK_2399.2388(1)	Potri.016G032500	-1	0.555834	POPTR_0016s03230		Single-stranded nucleic acid binding R3H protein	not assigned.unknown
NLELAVMTK_1034.5550(1)	Potri.009G133800	-1	0.555687	POPTR_0009s13620	GO:0004298,GO:0051603,GO:0005839,GO:0004175,GO:0006511,GO:0019773	proteasome alpha subunit D2	protein.degradation.ubiquitin.proteasom
FDPSQVVDVFVR_1407.7267(1)	Potri.006G077200	-1	0.555586	POPTR_0006s07680	GO:0003735,GO:0006412,GO:0005840	Ribosomal protein L11 family protein	protein.synthesis.ribosomal protein.eukaryotic.60S subunit.L12
YLGMSEASASTLR_1385.6729(1)	Potri.002G234200	-1	0.555478	POPTR_0166s00210	GO:0055114,GO:0016491	NAD(P)-linked oxidoreductase superfamily protein	hormone metabolism.auxin.induced-regulated-responsive-activated
FADENFLK_983.4833(2)	Potri.002G021500	-1	0.55452	POPTR_0002s02310	GO:0003755,GO:0006457	rotamase CYP 3	cell.cycle.peptidylprolyl isomerase
LMSTTWLVALCQALDLR_1991.0453(1)	Potri.008G038200	-1	0.554389	POPTR_0008s03810	GO:0016841,GO:0009058	PHE ammonia lyase 1	secondary metabolism.phenylpropanoids.lignin biosynthesis.PAL
KFNALCHFFGYQAR_1758.8533(2)	Potri.002G003100	-1	0.553449	POPTR_0002s00490	GO:0003872,GO:0006096,GO:0005945	Phosphofructokinase family protein	glycolysis.cytosolic branch.phosphofructokinase (PFK)
MAAFYAGFPETVPLR_1669.8407(1)	Potri.001G051900	-1	0.553113	POPTR_0001s14280	GO:0016747,GO:0008152	peroxisomal 3-ketoacyl-CoA thiolase 3	amino acid metabolism.degradation.branched chain group.shared
SELKDLFLNSAVQLDVAGNR_2190.1401(1)	Potri.017G115400	-1	0.552681	POPTR_0005s15580	GO:0003735,GO:0006412,GO:0005622,GO:0005840	Ribosomal protein S7e family protein	protein.synthesis.ribosomal protein.eukaryotic.40S subunit.S7
NLTEVVLMLKK_1287.7705(1)	Potri.006G273300	-1	0.551936	POPTR_0006s28810	GO:0006886,GO:0016192,GO:0030117,GO:0005198,GO:0030126	Coatomer, beta subunit	cell.vesicle transport
TFGHVSRVYVALDQK_1719.9177(1)	Potri.008G060000	-1	0.551431	POPTR_0008s06040	GO:0003676	eukaryotic translation initiation factor 3G1	protein.synthesis.initiation
VAVDADEGRR_1087.5491(5)	Potri.002G199600	-1	0.549143	POPTR_0002s20060	GO:0005515,GO:0008565,GO:0006606,GO:0005634,GO:0005737,GO:0006886,GO:0005643	importin alpha isoform 1	protein.targeting.nucleus
LLGSEGDLGSWGHEYVR_1874.9032(1)	Potri.017G014800	-1	0.548643	POPTR_0017s04660		26S proteasome regulatory subunit S2 1A	protein.degradation.ubiquitin.proteasom
ESAWALSNATSGGTHEQLK_1986.9516(1)	Potri.005G020400	-1	0.547663	POPTR_0005s02030	GO:0005515,GO:0008565,GO:0006606,GO:0005634,GO:0005737,GO:0006886,GO:0005643	importin alpha isoform 1	protein.targeting.nucleus
LHFMLSSYAPVLSAAK_1750.9196(2)	Potri.013G056800	-1	0.54667	POPTR_0013s05340	GO:0051258,GO:0043234,GO:0003924,GO:0005525,GO:0006184,GO:0007017,GO:0005874	tubulin alpha-5	cell.organisation
SSLTDRLELAAQNSWVSK_2005.0349(1)	Potri.009G129500	-1	0.546544	POPTR_0009s13210	GO:0004807,GO:0008152	triosephosphate isomerase	PS.calvin cycle.TPI
GVFAAGDVQDKK_1234.6426(2)	Potri.001G456800	-1	0.546378		GO:0016491,GO:0050660,GO:0055114	NADPH-dependent thioredoxin reductase A	redox.thioredoxin
YGCSVPLLLMNSFNTHDDTQK_2440.1272(1)	Potri.017G144700	-1	0.545095	POPTR_0017s01390	GO:0016779,GO:0008152	UDP-glucose pyrophosphorylase 2	glycolysis.cytosolic branch.UGPase
SLGLGETFSNLK_1265.6736(1)	Potri.002G045700	-1	0.544515	POPTR_0002s04640	GO:0004834,GO:0006568,GO:0000105	tryptophan synthase alpha chain	amino acid metabolism.synthesis.aromatic aa.tryptophan.tryptophan synthase
VVSLDSYEDVPENDETALKK_2251.0976(1)	Potri.014G024100	-1	0.543715	POPTR_0014s02410	GO:0008234,GO:0006508	Granulin repeat cysteine protease family protein	protein.degradation.cysteine protease
LMVSQADDVAGLLSSKAGLQYVGPELDAMK_3122.5748(2)	Potri.008G042400	-1	0.543292	POPTR_0008s04200	GO:0005515	non-ATPase subunit 9	protein.degradation.ubiquitin.proteasom
VEVPTDLDENLFFTLGLGLNNCPKNFR_3122.5616(1)	Potri.008G073700	-1	0.543292	POPTR_0008s07370	GO:0016491,GO:0055114,GO:0005507	laccase 5	secondary metabolism.simple phenols
QSPGGHNVLWGLHNALK_1827.9613(1)	Potri.005G257800	-1	0.54277	POPTR_0005s27920	GO:0003872,GO:0006096,GO:0005945	Phosphofructokinase family protein	glycolysis.cytosolic branch.phosphofructokinase (PFK)
SPGEEFDKVFTALCAGK_1855.8895(2)	Potri.010G224100	-1	0.542737	POPTR_0010s23100	GO:0016841,GO:0009058	PHE ammonia lyase 1	secondary metabolism.phenylpropanoids.lignin biosynthesis.PAL
YPLGVSSEGNVTELPGTEFFPDTK_2584.2453(1)	Potri.003G032800	-1	0.541997	POPTR_0003s02730	GO:0005515,GO:0003824,GO:0008152	phospholipase D alpha 1	lipid metabolism.lipid degradation.lysophospholipases.phospholipase D
FHVVPTFLSTSQFQTVSNPLGTWAGTGSR_3122.5694(6)	Potri.013G151300	-1	0.541799	POPTR_0013s14760		FASCICLIN-like arabinogalactan-protein 12	cell wall.cell wall proteins.AGPs.AGP
HAVELEQSFMEGAYNRVLSAK_2380.1602(2)	Potri.001G088200	-1	0.541082	POPTR_0001s10940	GO:0006508,GO:0005838	regulatory particle non-ATPase 12A	protein.degradation.ubiquitin.proteasom
GSVLDQLVYCVNSYREAAVSSDPK_2658.2716(1)	Potri.001G180100	-1	0.541057	POPTR_0001s18040	GO:0000902,GO:0005524	Heat shock protein 70 (Hsp 70) family protein	stress.abiotic.heat
VFKAGGFGDLLTGQVVDK_1851.0011(2)	Potri.T017600	-1	0.540921	POPTR_0004s10870	GO:0004616,GO:0050661,GO:0006098,GO:0055114	6-phosphogluconate dehydrogenase family protein	OPP.oxidative PP.6-phosphogluconate dehydrogenase
QPLGTSAQTDKDYK_1551.7649(1)	Potri.003G128600	-1	0.540892	POPTR_0003s12870	GO:0005215,GO:0006810,GO:0016020	plasma membrane intrinsic protein 1;4	transport.Major Intrinsic Proteins.PIP
EGENALPQEK_1114.5375(2)	Potri.001G271500	-1	0.539882	POPTR_0001s27830	GO:0003735,GO:0006412,GO:0005622,GO:0005840	Ribosomal protein L6 family protein	protein.synthesis.ribosomal protein.eukaryotic.60S subunit.L6
DSVVAGFQWASKEGALAEENMR_2395.1347(2)	Potri.005G098100	-1	0.539187	POPTR_0005s10090	GO:0003924,GO:0005525	Ribosomal protein S5/Elongation factor G/III/V family protein	protein.synthesis.elongation
DQSLLDSMRAK_1263.6362(1)	Potri.015G090900	-1	0.538916	POPTR_0015s10280	GO:0005515	26S proteasome, regulatory subunit Rpn7;Proteasome component (PCI) domain	protein.degradation.ubiquitin.proteasom
VVLLWTLDLAER_1427.8257(1)	Potri.005G075900	-1	0.537973	POPTR_0005s07740	GO:0005509,GO:0005544	annexin 2	cell.organisation
ELHGVFLQCLGSSTNFDVK_2152.0380(2)	Potri.001G004800	-1	0.537955	POPTR_0001s04200	GO:0005515	ARM repeat superfamily protein	protein.targeting.nucleus
LNLPLLPTTTLGSFPQTMELR_2342.2788(3)	Potri.013G061800	-1	0.537778	POPTR_0013s05850	GO:0003871,GO:0009086,GO:0008270,GO:0008652	Cobalamin-independent synthase family protein	amino acid metabolism.synthesis.aspartate family.methionine
HLPGFVEK_926.5094(1)	Potri.013G102100	-1	0.537404	POPTR_0013s10250	GO:0016209,GO:0016491,GO:0055114	Thioredoxin superfamily protein	redox.peroxiredoxin
SQALEAHAASFAQYK_1622.7809(1)	Potri.010G186900	-1	0.536995	POPTR_0010s19420	GO:0006886,GO:0016192,GO:0005198,GO:0030130,GO:0030132	Clathrin, heavy chain	cell.vesicle transport
FAQYTGAHPLAGR_1388.7070(1)	Potri.015G112900	-1	0.536927	POPTR_0015s12460	GO:0003735,GO:0006412,GO:0005622,GO:0005840,GO:0015935	40s ribosomal protein SA	protein.synthesis.ribosomal protein.eukaryotic.40S subunit.SA
YQMFSQTLQQSR_1516.7213(1)	Potri.017G108200	-1	0.535854	POPTR_0017s14340	GO:0005524,GO:0009378,GO:0006281,GO:0006310,GO:0016887	ATPase, AAA-type, CDC48 protein	protein.degradation.AAA type
DPLSWGVAAEAMK_1374.6722(1)	Potri.006G126800	-1	0.534719	POPTR_0006s12870	GO:0016841,GO:0009058	PHE ammonia lyase 1	secondary metabolism.phenylpropanoids.lignin biosynthesis.PAL
ELLQPTVVDPTSFSVWKDEAFELWSR_3079.5411(2)	Potri.007G147300	-1	0.534685	POPTR_0007s00200	GO:0004489,GO:0006555,GO:0055114	methylenetetrahydrofolate reductase 2	C1-metabolism.methylenetetrahydrofolate reductase
ESGSTMAVVAAQTK_1379.6835(1)	Potri.009G031200	-1	0.534043	POPTR_0009s03650	GO:0004807,GO:0008152	triosephosphate isomerase	PS.calvin cycle.TPI
GVEQGPQLDSEQFEK_1690.7919(1)	Potri.015G074100	-1	0.532136	POPTR_0015s08540	GO:0016491,GO:0008152,GO:0055114	aldehyde dehydrogenase 2B4	fermentation.aldehyde dehydrogenase
LDLTADELSEEK_1362.6635(1)	Potri.010G071000	-1	0.531774	POPTR_0010s08180	GO:0016491,GO:0055114,GO:0016616,GO:0016615,GO:0006108	Lactate/malate dehydrogenase family protein	TCA / org transformation.other organic acid transformatons.cyt MDH
QFNGLVDVYRK_1339.7005(1)	Potri.003G204600	-1	0.531669	POPTR_0003s20360		ADP/ATP carrier 2	transport.metabolite transporters at the mitochondrial membrane
KEAAESTLLSYK_1339.7104(2)	Potri.017G113300	-1	0.531669	POPTR_0017s13840	GO:0019904	general regulatory factor 7	signalling.14-3-3 proteins
STLRLSAVHSADPSK_1568.8391(1)	Potri.005G162800	-1	0.531057	POPTR_0005s17270	GO:0003849,GO:0009073	Class-II DAHP synthetase family protein	amino acid metabolism.synthesis.aromatic aa.chorismate.3-deoxy-D-arabino-heptulosonate 7-phosphate synthase
MAQLLLHGNLHVTLYEVDK_2194.1689(1)	Potri.001G193000	-1	0.53094	POPTR_0001s19360	GO:0005515,GO:0003824,GO:0008152	phospholipase D alpha 2	lipid metabolism.lipid degradation.lysophospholipases.phospholipase D
NSLENYAYNMRNTVK_1817.8487(3)	Potri.001G042600	-1	0.530847	POPTR_0001s03410	GO:0000902,GO:0005524	heat shock protein 70	stress.abiotic.heat
VLSCGVCHTDLHQLK_1766.8677(1)	Potri.009G095800	-1	0.528549	POPTR_0009s09870	GO:0008270,GO:0016491,GO:0055114	GroES-like zinc-binding alcohol dehydrogenase family protein	secondary metabolism.phenylpropanoids.lignin biosynthesis.CAD
DPSRPFPACQTGDAGVGLLKWR_2428.2191(1)	Potri.015G125400	-1	0.52796	POPTR_0015s14960	GO:0005515,GO:0006886,GO:0016192,GO:0030131	clathrin adaptor complexes medium subunit family protein	cell.vesicle transport
KEAAESTLTAYK_1311.6791(2)	Potri.002G099800	-1	0.527383	POPTR_0002s10000	GO:0019904	general regulatory factor 2	signalling.14-3-3 proteins
DNLLDRSLQDAYLNALR_1990.0352(1)	Potri.001G193000	-1	0.527102	POPTR_0001s19360	GO:0005515,GO:0003824,GO:0008152	phospholipase D alpha 2	lipid metabolism.lipid degradation.lysophospholipases.phospholipase D
LRPALFDVFGEDASPK_1761.9170(1)	Potri.010G175000	-1	0.526922	POPTR_0010s18240	GO:0004197,GO:0006508	metacaspase 4	protein.degradation
VVASFEGNFPNR_1336.6644(1)	Potri.004G228400	-1	0.526844	POPTR_0004s23690	GO:0003924,GO:0005525,GO:0005515,GO:0005543	dynamin-like 3	misc.dynamin
LSQEELVEYVK_1336.6995(1)	Potri.014G043700	-1	0.526844	POPTR_0014s04320	GO:0016616,GO:0055114,GO:0051287	NAD-dependent malic enzyme 1	TCA / org transformation.other organic acid transformatons.malic
FASALSENGELK_1265.6372(1)	Potri.001G300900	-1	0.525807	POPTR_0001s30820	GO:0016616,GO:0051287,GO:0008152,GO:0055114,GO:0016597,GO:0048037,GO:0004455,GO:0008652,GO:0006564,GO:0004617	D-3-phosphoglycerate dehydrogenase	amino acid metabolism.synthesis.serine-glycine-cysteine group.serine.phosphoglycerate dehydrogenase
FDELFGELRR_1281.6586(2)	Potri.019G101400	-1	0.525783	POPTR_0163s00240		Ankyrin repeat family protein	cell.organisation
VTNEAVQQAAAALKGSDHR_1966.9941(1)	Potri.009G152800	-1	0.52534	POPTR_0009s15490	GO:0003871,GO:0009086,GO:0008270,GO:0008652	Cobalamin-independent synthase family protein	amino acid metabolism.synthesis.aspartate family.methionine
GHYTVGKELVDLCLDR_1874.9429(1)	Potri.003G220300	-1	0.525077	POPTR_0003s21080	GO:0051258,GO:0043234,GO:0003924,GO:0005525,GO:0006184,GO:0007017,GO:0005874	tubulin alpha-3	cell.organisation
LWGLLGDQWSSVEGLPGAK_2013.0440(1)	Potri.002G257700	-1	0.524857	POPTR_0002s25950	GO:0003993	HAD superfamily, subfamily IIIB acid phosphatase	misc.acid and other phosphatases
MPLSCDLANPRNFLTK_1876.9408(1)	Potri.003G120000	-1	0.524242	POPTR_0003s12000	GO:0003824,GO:0050662,GO:0044237,GO:0009058,GO:0008831,GO:0045226	nucleotide-rhamnose synthase/epimerase-reductase	cell wall.precursor synthesis.UDP-glucose 4,6-dehydratase
DELTLEGLK_1017.5463(4)	Potri.003G043700	-1	0.524008	POPTR_0003s04150	GO:0003676,GO:0005524,GO:0008026,GO:0004386	eukaryotic translation initiation factor 4A1	RNA.processing.RNA helicase
DFVAAMKSDGHQSELAR_1861.8861(1)	Potri.002G109200	-1	0.523907	POPTR_0002s10990	GO:0004372,GO:0006544,GO:0006563,GO:0016829,GO:0006520	serine hydroxymethyltransferase 2	PS.photorespiration.serine hydroxymethyltransferase
EELEKMVQEAEK_1462.7094(1)	Potri.010G206600	-1	0.52354	POPTR_0010s21350	GO:0000902,GO:0005524	heat shock protein 70	stress.abiotic.heat
VYAEAYGQDLLKDLDK_1840.9327(1)	Potri.007G092500	-1	0.52353	POPTR_0007s05490	GO:0005509,GO:0005544	annexin 2	cell.organisation
YFNVMLLGPTQSPYEGGVFK_2247.1155(1)	Potri.011G111400	-1	0.523081	POPTR_0011s11260	GO:0016881	ubiquitin-conjugating enzyme 35	protein.degradation.ubiquitin.E2
QVQTPGFKAYAK_1338.7052(1)	Potri.001G320400	-1	0.522841	POPTR_0001s32770	GO:0004372,GO:0006544,GO:0006563	serine hydroxymethyltransferase 4	C1-metabolism.glycine hydroxymethyltransferase
FKVDDQHFVLR_1403.7430(1)	Potri.001G307200	-1	0.522198	POPTR_0001s31470	GO:0008270,GO:0016491,GO:0055114	cinnamyl alcohol dehydrogenase 9	secondary metabolism.phenylpropanoids.lignin biosynthesis.CAD
LAGQFAKPRSDPFEEK_1819.9337(1)	Potri.005G162800	-1	0.521539	POPTR_0005s17270	GO:0003849,GO:0009073	Class-II DAHP synthetase family protein	amino acid metabolism.synthesis.aromatic aa.chorismate.3-deoxy-D-arabino-heptulosonate 7-phosphate synthase
ELVDSLHTQVAK_1339.7216(1)	Potri.017G061100	-1	0.521068	POPTR_0017s08810	GO:0016820,GO:0015991,GO:0033180	vacuolar ATP synthase subunit C (VATC) / V-ATPase C subunit / vacuolar proton pump C subunit (DET3)	transport.p- and v-ATPases
KPDTDFEFYK_1289.6048(2)	Potri.006G031000	-1	0.520725	POPTR_0006s02950	GO:0005524,GO:0009378,GO:0006281,GO:0006310,GO:0016887	regulatory particle triple-A ATPase 3	protein.degradation.ubiquitin.proteasom
KQADLFFPPDFVDDFPVAMQLSHK_2808.3702(1)	Potri.008G070600	-1	0.520329	POPTR_0008s07070	GO:0006886,GO:0016192,GO:0005198,GO:0030130,GO:0030132	Clathrin, heavy chain	cell.vesicle transport
SAGYDTLVLAGAEYGSGSSR_1960.9247(1)	Potri.014G153400	-1	0.519517	POPTR_0014s15170	GO:0008152	aconitase 3	TCA / org transformation.TCA.aconitase
VFNKGMSDHSTLTMK_1695.8193(1)	Potri.012G006400	-1	0.517017	POPTR_0012s00670	GO:0008171,GO:0008168,GO:0046983	O-methyltransferase 1	misc.O-methyl transferases
LFNTNNLWVNLK_1475.8005(1)	Potri.017G144700	-1	0.515002	POPTR_0017s01390	GO:0016779,GO:0008152	UDP-glucose pyrophosphorylase 2	glycolysis.cytosolic branch.UGPase
SPVSRDVDLAALAR_1469.8071(1)	Potri.012G088200	-1	0.514723	POPTR_0012s09000	GO:0005524,GO:0009378,GO:0006281,GO:0006310	ATPase, AAA-type, CDC48 protein	protein.degradation.AAA type
TFTTAETMLNAR_1355.6624(1)	Potri.008G118900	-1	0.513501	POPTR_0008s11770	GO:0004347,GO:0006094,GO:0006096	Sugar isomerase (SIS) family protein	glycolysis.cytosolic branch.glucose-6-phosphate isomerase
DHTESNLVLMLVGNKADLR_2125.1070(1)	Potri.013G123600	-1	0.512973	POPTR_0013s12740	GO:0003924,GO:0005525,GO:0007264,GO:0005634,GO:0005737,GO:0005622	RAB GTPase homolog A1F	signalling.G-proteins
LSEPYKGLGECFSR_1642.7894(1)	Potri.003G204600	-1	0.512945	POPTR_0003s20360		ADP/ATP carrier 2	transport.metabolite transporters at the mitochondrial membrane
NHYVEGGDAGNREDYLNELLR_2434.1382(1)	Potri.006G073200	-1	0.512827	POPTR_0006s07290	GO:0003735,GO:0006412,GO:0005840	Ribosomal protein L30/L7 family protein	protein.synthesis.ribosomal protein.eukaryotic.60S subunit.L7
VKEYELLR_1049.5990(2)	Potri.006G181500	-1	0.512718	POPTR_0006s19530	GO:0003735,GO:0006412,GO:0005622,GO:0005840	Ribosomal L5P family protein	protein.synthesis.ribosomal protein.eukaryotic.60S subunit.L11
ENFDFRPGMMTLNLDLK_2040.9881(1)	Potri.014G114700	-1	0.512194	POPTR_0014s11000	GO:0004478,GO:0006556,GO:0005524	S-adenosylmethionine synthetase 2	amino acid metabolism.synthesis.aspartate family.methionine
LLDPMLECLKEWNGAPLPLC_2369.1703(1)	Potri.008G038200	-1	0.512065	POPTR_0008s03810	GO:0016841,GO:0009058	PHE ammonia lyase 1	secondary metabolism.phenylpropanoids.lignin biosynthesis.PAL
NMKLAEEVDLEK_1418.7196(1)	Potri.015G080600	-1	0.511486	POPTR_0015s09220	GO:0005524,GO:0009378,GO:0006281,GO:0006310,GO:0016887	ATPase, AAA-type, CDC48 protein	protein.degradation.AAA type
VTPSWVAFTDTER_1508.7380(1)	Potri.013G018000	-1	0.511309	POPTR_0013s01870	GO:0000902,GO:0005524	heat shock protein 70 (Hsp 70) family protein	stress.abiotic.heat
AEGALGLYK_921.5040(2)	Potri.001G322300	-1	0.51122	POPTR_0001s32950		phosphate transporter 3;1	transport.metabolite transporters at the mitochondrial membrane
AGTLNSLSDQQK_1261.6383(2)	Potri.006G129200	-1	0.510834	POPTR_0006s13120		FASCICLIN-like arabinogalactan-protein 11	cell wall.cell wall proteins.AGPs.AGP
SLLHLPGVPPLPSSDMPLPVLDRDDK_2808.4964(1)	Potri.004G070000	-1	0.510599	POPTR_0004s06920	GO:0016758,GO:0008152	UDP-glucosyl transferase 88A1	misc.UDP glucosyl and glucoronyl transferases
GNLGLDLPPEK_1153.6099(3)	Potri.006G117400	-1	0.510113	POPTR_0006s11860	GO:0000287,GO:0004743,GO:0030955,GO:0006096	Pyruvate kinase family protein	glycolysis.plastid branch.pyruvate kinase (PK)
YGYGMLTFKDSDTPPLTSWK_2307.1002(1)	Potri.002G234200	-1	0.510108	POPTR_0166s00210	GO:0055114,GO:0016491	NAD(P)-linked oxidoreductase superfamily protein	hormone metabolism.auxin.induced-regulated-responsive-activated
DQTLVFQFSVKHEQK_1833.9494(3)	Potri.005G015100	-1	0.507097		GO:0005509	calreticulin 1a	signalling.calcium
ETAEAFLGK_965.4938(3)	Potri.001G087500	-1	0.506577	POPTR_0001s11010	GO:0000902,GO:0005524	Heat shock protein 70 (Hsp 70) family protein	stress.abiotic.heat
ARQLFDSR_992.5272(2)	Potri.006G116800	-1	0.505937	POPTR_0006s11800	GO:0000287,GO:0004634,GO:0006096,GO:0000015	Enolase	glycolysis.cytosolic branch.enolase
MPLSCDLANPR_1273.6028(1)	Potri.003G120000	-1	0.505241	POPTR_0003s12000	GO:0003824,GO:0050662,GO:0044237,GO:0009058,GO:0008831,GO:0045226	nucleotide-rhamnose synthase/epimerase-reductase	cell wall.precursor synthesis.UDP-glucose 4,6-dehydratase
LLSQDKEYFAK_1341.7049(1)	Potri.001G341100	-1	0.504234	POPTR_0001s35790	GO:0005524,GO:0044267,GO:0051082,GO:0006457	TCP-1/cpn60 chaperonin family protein	protein.folding
SPYSYVWAAAGKQPDLENR_2152.0458(1)	Potri.014G160000	-1	0.5029	POPTR_0014s15820	GO:0045454	PDI-like 2-2	redox.thioredoxin
DALEGTYLDKK_1252.6420(2)	Potri.002G140400	-1	0.502352	POPTR_0002s14130	GO:0003735,GO:0006412,GO:0005622,GO:0005840	ribosomal protein S11-beta	protein.synthesis.ribosomal protein.eukaryotic.40S subunit.S11
VNTQFPYMLHLGLQLYPELR_2432.2795(1)	Potri.001G400900	-1	0.501886	POPTR_0001s41150	GO:0003824,GO:0008299,GO:0009103	Nucleotide-diphospho-sugar transferases superfamily protein	cell wall.precursor synthesis.KDO pathway.CMP-KDO Synthetase
WLSLDNNAK_1060.5422(1)	Potri.012G017500	-1	0.501453	POPTR_0012s02460	GO:0008565,GO:0006886	ARM repeat superfamily protein	protein.targeting.nucleus
YFSTDALQLLTK_1399.7468(1)	Potri.008G132500	-1	0.499258	POPTR_0008s13180	GO:0016868,GO:0005975	Phosphoglucomutase/phosphomannomutase family protein	not assigned.unknown
TGEQWLAFRNGGK_1463.7390(1)	Potri.019G050500	-1	0.499141	POPTR_0019s07720		Protein kinase superfamily protein	not assigned.unknown
GNEDHVSVLRDYR_1559.7561(2)	Potri.002G099800	-1	0.499092	POPTR_0002s10000	GO:0019904	general regulatory factor 2	signalling.14-3-3 proteins
SLGGNPTQAQLK_1214.6375(2)	Potri.001G117900	-1	0.499089			Calcium-binding EF-hand family protein	signalling.calcium
EPKEENVTLGPTVR_1568.8279(3)	Potri.001G218700	-1	0.498804	POPTR_0001s22620	GO:0003735,GO:0006412,GO:0005622,GO:0005840	Ribosomal protein S11 family protein	protein.synthesis.ribosomal protein.eukaryotic.40S subunit.S14
LSNKAYSDEELLR_1537.7857(1)	Potri.002G095600	-1	0.498255	POPTR_0002s09610	GO:0005509,GO:0005544	annexin 1	cell.organisation
SLQSLSAVKPEGAPEVDPRTHR_2375.2313(3)	Potri.010G244900	-1	0.497333	POPTR_0010s25110		FASCICLIN-like arabinogalactan protein 17 precursor	cell wall.cell wall proteins.AGPs.AGP
ETGLDQYALAK_1208.6157(2)	Potri.013G058500	-1	0.496859	POPTR_0013s05500	GO:0005524,GO:0044267,GO:0051082,GO:0006457	TCP-1/cpn60 chaperonin family protein	protein.folding
SDEEQHFESK_1277.5281(1)	Potri.010G162800	-1	0.496834	POPTR_0010s17020	GO:0003723,GO:0003746,GO:0043022,GO:0006452,GO:0045901,GO:0045905,GO:0008612	eukaryotic elongation factor 5A-1	protein.synthesis.initiation
DTGDTRETPALDVCK_1677.7749(1)	Potri.017G092000	-1	0.496699	POPTR_0017s12760	GO:0016616,GO:0051287,GO:0055114	UDP-glucose 6-dehydrogenase family protein	cell wall.precursor synthesis.UGD
YLAEFKAGDER_1298.6375(1)	Potri.002G103800	-1	0.496547	POPTR_0002s10400	GO:0019904	general regulatory factor 8	signalling.14-3-3 proteins
LSELLGVDVKMANDCLGVEVEK_2418.2255(1)	Potri.008G084400	-1	0.495976	POPTR_0008s08400	GO:0004618,GO:0006096	phosphoglycerate kinase	PS.calvin cycle.phosphoglycerate kinase
SLNPDEAVAYGAAVQAALLSGEGNER_2602.2744(2)	Potri.001G042600	-1	0.495168	POPTR_0001s03410	GO:0000902,GO:0005524	heat shock protein 70	stress.abiotic.heat
VRLMGPNYVPGEK_1459.7726(1)	Potri.007G065700	-1	0.494329	POPTR_0007s08390	GO:0003924,GO:0005525	Ribosomal protein S5/Elongation factor G/III/V family protein	protein.synthesis.elongation
VSRQWALDLSER_1459.7652(1)	Potri.018G082900	-1	0.494329	POPTR_0018s08940	GO:0003824,GO:0008152,GO:0003857,GO:0016491,GO:0006631,GO:0055114	Enoyl-CoA hydratase/isomerase family	lipid metabolism.lipid degradation.beta-oxidation.multifunctional
SRAHVLVMGATNRPNSLDPALR_2375.2725(4)	Potri.006G125500	-1	0.493016	POPTR_0006s12740	GO:0005524,GO:0009378,GO:0006281,GO:0006310,GO:0016887	ATPase, AAA-type, CDC48 protein	protein.degradation.AAA type
FHVLPAFLSTSQFQTVSNPVR_2375.2506(1)	Potri.009G012200	-1	0.493016	POPTR_0009s01740		FASCICLIN-like arabinogalactan-protein 12	cell wall.cell wall proteins.AGPs.AGP
VVFTHGVDKEGHSVCYNVYGAFQDK_2856.3410(1)	Potri.019G079500	-1	0.492039	POPTR_0019s10830		PATELLIN 2	transport.misc
ELLHQVLESFEEHLTSGEMSRK_2599.2821(1)	Potri.003G168500	-1	0.490916	POPTR_0003s16690			not assigned.unknown
SAHLQTADLTNANFEGANLEGANLK_2599.2747(1)	Potri.013G062500.	-1	0.490916
MAEVAQNVSQEQVVVVTDVPQAEK_2599.2920(1)	Potri.T011100	-1	0.490916	POPTR_0895s00200		Sec14p-like phosphatidylinositol transfer family protein	protein.targeting.secretory pathway.unspecified
SGTYRQLFHPEQLLSGK_1961.0239(2)	Potri.013G056800	-1	0.488741	POPTR_0013s05340	GO:0051258,GO:0043234,GO:0003924,GO:0005525,GO:0006184,GO:0007017,GO:0005874	tubulin alpha-5	cell.organisation
KELQSVLLQLEEELK_1800.0001(1)	Potri.006G021200	-1	0.488556	POPTR_0006s02200			cell.organisation
NWSGAPNNPCR_1272.5539(2)	Potri.003G015300	-1	0.48777	POPTR_0003s01100	GO:0016021	transmembrane nine 1	DNA.unspecified
FGTLTSSYYR_1194.5790(1)	Potri.010G229600	-1	0.487701	POPTR_0010s23620	GO:0003924,GO:0005525,GO:0007264,GO:0005634,GO:0005737,GO:0005622	RAB GTPase homolog C2A	signalling.G-proteins
DNLLDRSLQDAYLNALR_1991.0192(1)	Potri.001G193000	-1	0.486608	POPTR_0001s19360	GO:0005515,GO:0003824,GO:0008152	phospholipase D alpha 2	lipid metabolism.lipid degradation.lysophospholipases.phospholipase D
DPPVMHLTDLTTSSSKK_1856.9422(1)	Potri.015G109300	-1	0.486476	POPTR_0015s12080	GO:0003676,GO:0016788	TUDOR-SN protein 1	RNA.regulation of transcription.Zn-finger(CCHC)
TLDKEGWLHTGDLGYLDDDDELFLVDR_3150.4902(1)	Potri.001G036900	-1	0.486329	POPTR_0001s07400	GO:0003824,GO:0008152	4-coumarate:CoA ligase 2	secondary metabolism.phenylpropanoids.lignin biosynthesis.4CL
FWEVVCDEHGLDPTGKYVGTSDLQLER_3150.4837(1)	Potri.009G067100	-1	0.486329	POPTR_0009s07150	GO:0051258,GO:0043234,GO:0003924,GO:0005525,GO:0006184,GO:0007017,GO:0005874	beta-6 tubulin	cell.organisation
AVEFAFRVEEDAVWSQVAK_2182.0815(2)	Potri.008G070600	-1	0.485543	POPTR_0008s07070	GO:0006886,GO:0016192,GO:0005198,GO:0030130,GO:0030132	Clathrin, heavy chain	cell.vesicle transport
DLCNLFSRDPDTSLK_1780.8535(1)	Potri.001G383500	-1	0.484849	POPTR_0001s39210	GO:0003854,GO:0016616,GO:0006694,GO:0055114,GO:0003824,GO:0050662,GO:0044237,GO:0009058,GO:0008831,GO:0045226	rhamnose biosynthesis 1	cell wall.precursor synthesis.UDP-glucose 4,6-dehydratase
ENVEPQVVAEK_1241.6372(1)	Potri.T011100	-1	0.484592	POPTR_0895s00200		Sec14p-like phosphatidylinositol transfer family protein	protein.targeting.secretory pathway.unspecified
VLEKGGQFSVFLR_1479.8318(1)	Potri.015G129400	-1	0.48435	POPTR_0015s14570		FASCICLIN-like arabinogalactan-protein 11	cell wall.cell wall proteins.AGPs.AGP
SGLADAQAAASR_1117.5596(1)	Potri.001G119500	-1	0.484182	POPTR_0001s07750	GO:0005515	stress-inducible protein, putative	stress
VVVTSKHNDDEQYVWESQAGGSFTVTR_3040.4283(1)	Potri.006G002800	-1	0.48417	POPTR_0006s00470	GO:0005524,GO:0051082,GO:0006457,GO:0006950	HEAT SHOCK PROTEIN 81.4	stress.abiotic.heat
LFNLSKEDDVR_1335.6903(4)	Potri.001G311000	-1	0.484004	POPTR_0001s31850	GO:0003735,GO:0006412,GO:0005622,GO:0005840	Ribosomal protein S6e	protein.synthesis.ribosomal protein.eukaryotic.40S subunit.S6
VRFSELFMHVR_1420.7518(1)	Potri.009G120500	-1	0.483413	POPTR_0009s12330	GO:0005524,GO:0009378,GO:0006281,GO:0006310,GO:0016887	regulatory particle triple-A ATPase 4A	protein.degradation.ubiquitin.proteasom
LLLHRGTPCFR_1369.7522(3)	Potri.001G311000	-1	0.48248	POPTR_0001s31850	GO:0003735,GO:0006412,GO:0005622,GO:0005840	Ribosomal protein S6e	protein.synthesis.ribosomal protein.eukaryotic.40S subunit.S6
RETYLSAAEFREK_1599.8125(1)	Potri.018G089700	-1	0.480961	POPTR_0018s09690	GO:0003779,GO:0007010	villin 4	cell.organisation
AYQEQVLSNCAK_1410.6682(2)	Potri.010G254700	-1	0.480717	POPTR_0010s26130	GO:0004372,GO:0006544,GO:0006563,GO:0016829,GO:0006520	serine transhydroxymethyltransferase 1	PS.photorespiration.serine hydroxymethyltransferase
FSSFHSK_839.4046(1)	Potri.016G079500	-1	0.480487	POPTR_0016s08040			not assigned.unknown
CATLTPDEDRVK_1404.6788(2)	Potri.017G144500	-1	0.480276		GO:0016616,GO:0055114,GO:0006102,GO:0004450	cytosolic NADP+-dependent isocitrate dehydrogenase	TCA / org transformation.TCA.IDH
LEDVTPLPTDSTRR_1599.8337(2)	Potri.001G218700	-1	0.47992	POPTR_0001s22620	GO:0003735,GO:0006412,GO:0005622,GO:0005840	Ribosomal protein S11 family protein	protein.synthesis.ribosomal protein.eukaryotic.40S subunit.S14
TRLLYGGSVNGGNCAELAK_1979.9968(1)	Potri.009G129500	-1	0.47978	POPTR_0009s13210	GO:0004807,GO:0008152	triosephosphate isomerase	PS.calvin cycle.TPI
GFVASNSKDDPAR_1363.6601(1)	Potri.010G218700	-1	0.479662	POPTR_0010s22560	GO:0003924,GO:0005525	GTP binding Elongation factor Tu family protein	protein.synthesis.elongation
KDTGDTRETPALDVCQGLLGDK_2389.1664(1)	Potri.004G118600	-1	0.479419	POPTR_0004s11760	GO:0016616,GO:0051287,GO:0055114	UDP-glucose 6-dehydrogenase family protein	cell wall.precursor synthesis.UGD
SEQAFYLDWAVHSFR_1855.8762(2)	Potri.013G061800	-1	0.479349	POPTR_0013s05850	GO:0003871,GO:0009086,GO:0008270,GO:0008652	Cobalamin-independent synthase family protein	amino acid metabolism.synthesis.aspartate family.methionine
AREVLQREDDLNELVQLVGKDALAEGDK_3123.6280(1)	Potri.008G005000	-1	0.478688	POPTR_0008s00560	GO:0005524,GO:0016820,GO:0015991,GO:0033178,GO:0046933,GO:0046961,GO:0015992,GO:0046034,GO:0016469	vacuolar ATP synthase subunit A	transport.p- and v-ATPases.H+-transporting two-sector ATPase
LVVLVDVLDQNR_1382.8002(1)	Potri.010G069900	-1	0.478154	POPTR_0010s08060	GO:0003735,GO:0006412,GO:0005622,GO:0005840	Ribosomal protein L14	protein.synthesis.ribosomal protein.eukaryotic.60S subunit.L14
NMLTGTSQADCAVLLLDSTTGGFEAGLSKDGQTR_3514.6789(4)	Potri.008G042500	-1	0.474688	POPTR_0008s04210	GO:0003924,GO:0005525	GTP binding Elongation factor Tu family protein	protein.synthesis.elongation
ENLEKDLERER_1431.7074(1)	Potri.006G125500	-1	0.473701	POPTR_0006s12740	GO:0005524,GO:0009378,GO:0006281,GO:0006310,GO:0016887	ATPase, AAA-type, CDC48 protein	protein.degradation.AAA type
TRLLENEATNPR_1413.7445(1)	Potri.001G193000	-1	0.473564	POPTR_0001s19360	GO:0005515,GO:0003824,GO:0008152	phospholipase D alpha 2	lipid metabolism.lipid degradation.lysophospholipases.phospholipase D
LLAHGLNCFVNR_1413.7420(1)	Potri.001G341100	-1	0.473564	POPTR_0001s35790	GO:0005524,GO:0044267,GO:0051082,GO:0006457	TCP-1/cpn60 chaperonin family protein	protein.folding
ALQHYTDLPDLK_1413.7373(1)	Potri.010G186900	-1	0.473564	POPTR_0010s19420	GO:0006886,GO:0016192,GO:0005198,GO:0030130,GO:0030132	Clathrin, heavy chain	cell.vesicle transport
SQATEDELK_1020.4844(1)	Potri.001G036900	-1	0.473256	POPTR_0001s07400	GO:0003824,GO:0008152	4-coumarate:CoA ligase 2	secondary metabolism.phenylpropanoids.lignin biosynthesis.4CL
LESKEGESLK_1119.5892(1)	Potri.001G356900	-1	0.473163	POPTR_0001s36700	GO:0004190,GO:0006508,GO:0006629	aspartic proteinase A1	protein.degradation.aspartate protease
LGVVMKSEEK_1119.6078(1)	Potri.005G098100	-1	0.473163	POPTR_0005s10090	GO:0003924,GO:0005525	Ribosomal protein S5/Elongation factor G/III/V family protein	protein.synthesis.elongation
LLEPQDCVAHLLPVLVNFSQDK_2535.3276(2)	Potri.010G127500	-1	0.472024	POPTR_0010s13760	GO:0005515	protein phosphatase 2A subunit A2	protein.postranslational modification
EGFTRYTPNAGTQELR_1840.8824(2)	Potri.007G088400	-1	0.470736		GO:0016740,GO:0030170,GO:0009058,GO:0016769	aspartate aminotransferase	amino acid metabolism.synthesis.central amino acid metabolism.aspartate.aspartate aminotransferase
DKEVLSTWGVQNK_1503.7802(1)	Potri.006G117400	-1	0.470469	POPTR_0006s11860	GO:0000287,GO:0004743,GO:0030955,GO:0006096	Pyruvate kinase family protein	glycolysis.plastid branch.pyruvate kinase (PK)
SFTSEFPHVER_1335.6328(1)	Potri.004G226300	-1	0.469954	POPTR_0004s23490	GO:0003746,GO:0006414,GO:0005853,GO:0005515	Translation elongation factor EF1B, gamma chain	protein.synthesis.elongation
EYVFAYVDDPCSATYPLMQK_2413.0727(1)	Potri.016G091100	-1	0.469196	POPTR_0016s09230	GO:0016841,GO:0009058	PHE ammonia lyase 1	secondary metabolism.phenylpropanoids.lignin biosynthesis.PAL
LSYDTLR_867.4571(2)	Potri.008G012400	-1	0.469134	POPTR_0008s01310		FASCICLIN-like arabinogalactan protein 17 precursor	cell wall.cell wall proteins.AGPs.AGP
MASFLQSLLDPRK_1505.8145(1)	Potri.006G250000	-1	0.468868	POPTR_0006s26610	GO:0008121,GO:0006122	Cytochrome bd ubiquinol oxidase, 14kDa subunit	mitochondrial electron transport / ATP synthesis.cytochrome c reductase
LSSVKEFTPPQLPEDLNLALK_2339.2857(1)	Potri.008G105300	-1	0.468797	POPTR_0008s10480	GO:0046912,GO:0044262,GO:0003824,GO:0008152	ATP-citrate lyase B-1	TCA / org transformation.other organic acid transformatons.atp-citrate lyase
FTWKNFTLEEQAK_1642.8111(1)	Potri.003G120000	-1	0.468641	POPTR_0003s12000	GO:0003824,GO:0050662,GO:0044237,GO:0009058,GO:0008831,GO:0045226	nucleotide-rhamnose synthase/epimerase-reductase	cell wall.precursor synthesis.UDP-glucose 4,6-dehydratase
TEDGVDNLFER_1294.5910(1)	Potri.007G147300	-1	0.468311	POPTR_0007s00200	GO:0004489,GO:0006555,GO:0055114	methylenetetrahydrofolate reductase 2	C1-metabolism.methylenetetrahydrofolate reductase
AKANSLAQLGR_1129.6324(1)	Potri.010G117900	-1	0.4679	POPTR_0010s12790	GO:0004332,GO:0006096	Aldolase superfamily protein	PS.calvin cycle.aldolase
TEATEVFFSVTK_1358.6838(1)	Potri.009G115100	-1	0.467432	POPTR_0009s11800	GO:0006886,GO:0016192,GO:0030117,GO:0005198,GO:0005798	coatomer gamma-2 subunit, putative / gamma-2 coat protein, putative / gamma-2 COP, putative	cell.vesicle transport
SATVENLLNAGYHGWSSLLLR_2301.1986(1)	Potri.002G257700	-1	0.466699	POPTR_0002s25950	GO:0003993	HAD superfamily, subfamily IIIB acid phosphatase	misc.acid and other phosphatases
LDDETAMSLWRPNFK_1822.8792(1)	Potri.017G029000	-1	0.464812	POPTR_0017s05770		pfkB-like carbohydrate kinase family protein	major CHO metabolism.degradation.sucrose.fructokinase
NSMLTEELLAAGPNY_1622.7730(1)	Potri.002G107700	-1	0.464038	POPTR_0002s10850	GO:0004612,GO:0005524,GO:0006094	phosphoenolpyruvate carboxykinase 1	gluconeogenesis / glyoxylate cycle.PEPCK
VKGMFHGSPAVLTFR_1662.8784(1)	Potri.017G061900	-1	0.463636	POPTR_0017s08890	GO:0005783,GO:0016021	translocon-associated protein beta (TRAPB) family protein	not assigned.unknown
NKDGLVTWLK_1173.6626(1)	Potri.009G013600	-1	0.462942	POPTR_0009s01920	GO:0045454,GO:0016209,GO:0016491,GO:0055114	PDI-like 1-4	redox.thioredoxin.PDIL
SQAASTEDSRPSKFQELSVYELNER_2871.3755(1)	Potri.004G102500	-1	0.462911	POPTR_0004s10240	GO:0016853,GO:0009507	allene oxide cyclase 3	hormone metabolism.jasmonate.synthesis-degradation.allene oxidase cyclase
DAGALSGLNVLR_1185.6586(2)	Potri.001G042600	-1	0.462833	POPTR_0001s03410	GO:0000902,GO:0005524	heat shock protein 70	stress.abiotic.heat
GQTVQGLLELK_1185.6838(1)	Potri.019G073500	-1	0.46252	POPTR_1544s00200	GO:0004222,GO:0008270,GO:0006508,GO:0031012,GO:0008152	matrix metalloproteinase	protein.degradation.metalloprotease
FASALSETGELK_1252.6420(1)	Potri.009G096600	-1	0.462499	POPTR_0009s09950	GO:0016616,GO:0051287,GO:0008152,GO:0055114,GO:0016597,GO:0048037,GO:0004455,GO:0008652,GO:0006564,GO:0004617	D-3-phosphoglycerate dehydrogenase	amino acid metabolism.synthesis.serine-glycine-cysteine group.serine.phosphoglycerate dehydrogenase
LEGTNVDQGK_1060.5269(2)	Potri.002G259600	-1	0.459851	POPTR_0002s26120	GO:0003824,GO:0008152	ATP citrate lyase (ACL) family protein	TCA / org transformation.TCA.succinyl-CoA ligase
QLLLHPESDDSAQLSQLETEK_2382.1671(1)	Potri.005G257800	-1	0.459529	POPTR_0005s27920	GO:0003872,GO:0006096,GO:0005945	Phosphofructokinase family protein	glycolysis.cytosolic branch.phosphofructokinase (PFK)
GLAFTEKERDAHYLR_1805.9293(1)	Potri.018G086700	-1	0.459276	POPTR_0018s09380	GO:0016616,GO:0055114,GO:0051287	NADP-malic enzyme 4	TCA / org transformation.other organic acid transformatons.malic
WVEALSDPRVTYELR_1833.9494(1)	Potri.005G100400	-1	0.459142	POPTR_0005s10340	GO:0004096,GO:0020037,GO:0055114,GO:0006979,GO:0005506	catalase 2	redox.dismutases and catalases
ELEFYMKK_1087.5492(3)	Potri.001G262100	-1	0.458808	POPTR_0001s26950		Ribosomal protein S8e family protein	protein.synthesis.ribosomal protein.eukaryotic.40S subunit.S8
LWHHTFYNELR_1515.7492(6)	Potri.001G309500	-1	0.458291	POPTR_0001s31700		actin 7	cell.organisation
SQLKELPNEVGK_1341.7373(1)	Potri.012G123500	-1	0.45808	POPTR_0012s14990	GO:0004298,GO:0051603,GO:0005839,GO:0043531,GO:0004175,GO:0006511,GO:0019773,GO:0006915,GO:0005524	NB-ARC domain-containing disease resistance protein	stress.biotic
SLLDATPEPTDADLPNGVMPEDK_2425.1439(1)	Potri.003G056600	-1	0.456997	POPTR_0003s05530		centromere protein C	cell.division
AAYPLDYLPNAK_1335.6943(1)	Potri.002G107700	-1	0.456778	POPTR_0002s10850	GO:0004612,GO:0005524,GO:0006094	phosphoenolpyruvate carboxykinase 1	gluconeogenesis / glyoxylate cycle.PEPCK
VETTTEEAVTAAPEAVTHEEPK_2339.1249(1)	Potri.002G223100	-1	0.456478	POPTR_0002s22040			not assigned.unknown
LGSLALEQGK_1015.5782(1)	Potri.003G056300	-1	0.456423	POPTR_0003s05500	GO:0005515,GO:0005198,GO:0006886,GO:0016192,GO:0030117	Coatomer, beta\' subunit	cell.vesicle transport
LELPTLSDK_1015.5670(1)	Potri.006G117400	-1	0.456423	POPTR_0006s11860	GO:0000287,GO:0004743,GO:0030955,GO:0006096	Pyruvate kinase family protein	glycolysis.plastid branch.pyruvate kinase (PK)
SGTLNSLNDQEK_1305.6281(1)	Potri.012G127900	-1	0.455707	POPTR_0012s14510		FASCICLIN-like arabinogalactan-protein 11	cell wall.cell wall proteins.AGPs.AGP
SLFNHVAFQER_1347.6804(10)	Potri.012G121900	-1	0.455359		GO:0043531,GO:0006915,GO:0005524	NB-ARC domain-containing disease resistance protein	stress.biotic
ACHLAKQSFDEALSELDTLSEESYK_2871.3353(1)	Potri.011G110900	-1	0.455017	POPTR_0011s11210	GO:0019904	general regulatory factor 9	signalling.14-3-3 proteins
SQAHGFPASVEPTVGVGGHFGGGGYGNMMRK_3089.4469(1)	Potri.001G462500	-1	0.454902	POPTR_0001s46680	GO:0008762,GO:0016491,GO:0050660,GO:0055114	FAD-binding Berberine family protein	misc.nitrilases, *nitrile lyases, berberine bridge enzymes, reticuline oxidases, troponine reductases
HYFQNTQGLLFVVDSNDRDR_2424.1691(5)	Potri.002G191400	-1	0.453947	POPTR_0002s19210	GO:0005525,GO:0007264,GO:0004871,GO:0019001,GO:0007186,GO:0005634,GO:0005737,GO:0005622	ADP-ribosylation factor A1B	protein.targeting.secretory pathway.unspecified
ARQSAPCVLFFDELDSLATQR_2424.1977(4)	Potri.006G125500	-1	0.453947	POPTR_0006s12740	GO:0005524,GO:0009378,GO:0006281,GO:0006310,GO:0016887	ATPase, AAA-type, CDC48 protein	protein.degradation.AAA type
ELASSLEGKSLEEK_1519.7850(1)	Potri.009G157400	-1	0.452908	POPTR_0009s15910	GO:0005524,GO:0044267,GO:0051082,GO:0006457	TCP-1/cpn60 chaperonin family protein	protein.folding
KHSEFLSYPLYLWTEK_2041.0429(1)	Potri.004G073600	-1	0.452732	POPTR_0004s07190	GO:0005524,GO:0051082,GO:0006457,GO:0006950	heat shock protein 90.1	stress.abiotic.heat
VDATAEVSKTFNEK_1538.7697(1)	Potri.017G014800	-1	0.451789	POPTR_0017s04660		26S proteasome regulatory subunit S2 1A	protein.degradation.ubiquitin.proteasom
REDNMVELR_1161.5681(3)	Potri.005G020400	-1	0.451012	POPTR_0005s02030	GO:0005515,GO:0008565,GO:0006606,GO:0005634,GO:0005737,GO:0006886,GO:0005643	importin alpha isoform 1	protein.targeting.nucleus
QVASELSHYK_1161.5899(1)	Potri.013G028600	-1	0.451012	POPTR_0013s02970		Prefoldin chaperone subunit family protein	not assigned.unknown
MEQTFLMLKPDGVQR_1792.9084(2)	Potri.002G138800	-1	0.450492	POPTR_0002s13970	GO:0004550,GO:0005524,GO:0006165,GO:0006183,GO:0006228,GO:0006241	Nucleoside diphosphate kinase family protein	nucleotide metabolism.phosphotransfer and pyrophosphatases.nucleoside diphosphate kinase
NSSYFVEWLPNNVK_1697.8169(16)	Potri.001G104600	-1	0.449963	POPTR_0001s09330	GO:0051258,GO:0043234,GO:0003924,GO:0005525,GO:0006184,GO:0007017,GO:0005874	beta-6 tubulin	cell.organisation
WSPELAAACEVWK_1546.7359(1)	Potri.012G062600	-1	0.449809		GO:0000287,GO:0016984,GO:0015977,GO:0009536	ribulose-bisphosphate carboxylases	PS.calvin cycle.rubisco large subunit
GVEELADAVK_1030.5415(2)	Potri.001G054400	-1	0.449695	POPTR_0001s14040	GO:0005524,GO:0044267	heat shock protein 60	protein.folding
DVKDTTLSTLATEVTGK_1778.9382(2)	Potri.008G065200	-1	0.448999	POPTR_0008s06540	GO:0005515	RP non-ATPase subunit 8A	protein.degradation.ubiquitin.proteasom
YAEVKPALSNMVAAAK_1662.8884(2)	Potri.004G190900	-1	0.44895	POPTR_0004s20220	GO:0003871,GO:0009086,GO:0008270,GO:0008652	Cobalamin-independent synthase family protein	amino acid metabolism.synthesis.aspartate family.methionine
LGSAGVVRR_914.5530(1)	Potri.006G197700	-1	0.448461	POPTR_0006s21210	GO:0006412,GO:0005840,GO:0005622,GO:0003735,GO:0015935	ribosomal protein 5B	protein.synthesis.ribosomal protein.eukaryotic.40S subunit.S5
CLFTLLGHLDYLRTVQFHHEYPWLVSASDDQTLR_4131.0546(2)	Potri.012G074800	-1	0.448398	POPTR_0012s07650	GO:0005515,GO:0005198,GO:0006886,GO:0016192,GO:0030117,GO:0030126	Coatomer, alpha subunit	cell.vesicle transport
FSDAAVQSDLKHWSFK_1865.9181(1)	Potri.010G205700	-1	0.448276	POPTR_0010s21270	GO:0000902,GO:0005524	heat shock protein 70	stress.abiotic.heat
NDSSLLNSSSPVSYTPSR_1910.9090(2)	Potri.006G229300	-1	0.447172	POPTR_0006s24570	GO:0016829,GO:0006520,GO:0004375,GO:0055114	glycine decarboxylase P-protein 1	amino acid metabolism.degradation.serine-glycine-cysteine group.glycine
GDRYGYGMLTFK_1407.6725(1)	Potri.002G234200	-1	0.445851	POPTR_0166s00210	GO:0055114,GO:0016491	NAD(P)-linked oxidoreductase superfamily protein	hormone metabolism.auxin.induced-regulated-responsive-activated
LLSSLEQK_917.5302(9)	Potri.001G392200	-1	0.445057	POPTR_0001s40270	GO:0019904	general regulatory factor 9	signalling.14-3-3 proteins
GLSMGLQSVVDEGNDK_1664.7796(1)	Potri.011G007600	-1	0.444606	POPTR_0021s00290	GO:0004190,GO:0006508,GO:0006629	aspartic proteinase A1	protein.degradation.aspartate protease
LMGPNYVPGEK_1204.6031(1)	Potri.007G065700	-1	0.444503	POPTR_0007s08390	GO:0003924,GO:0005525	Ribosomal protein S5/Elongation factor G/III/V family protein	protein.synthesis.elongation
AQCPLVERLTNSLQMHGR_2126.0594(1)	Potri.006G197700	-1	0.444225	POPTR_0006s21210	GO:0006412,GO:0005840,GO:0005622,GO:0003735,GO:0015935	ribosomal protein 5B	protein.synthesis.ribosomal protein.eukaryotic.40S subunit.S5
GLFPMLADPR_1116.5870(1)	Potri.006G117400	-1	0.443482	POPTR_0006s11860	GO:0000287,GO:0004743,GO:0030955,GO:0006096	Pyruvate kinase family protein	glycolysis.plastid branch.pyruvate kinase (PK)
VALEACVQAR_1116.5830(1)	Potri.012G062600	-1	0.443482		GO:0000287,GO:0016984,GO:0015977,GO:0009536	ribulose-bisphosphate carboxylases	PS.calvin cycle.rubisco large subunit
DCLLPMGLTSENVAQRYGVTR_2380.1748(1)	Potri.002G216400	-1	0.443408	POPTR_0002s22410	GO:0016747,GO:0008152	peroxisomal 3-ketoacyl-CoA thiolase 3	amino acid metabolism.degradation.branched chain group.shared
EPVNLGSDEMVSMNEMAELVLSFENK_2912.3362(2)	Potri.013G040600	-1	0.441178	POPTR_0013s03790	GO:0003854,GO:0016616,GO:0006694,GO:0055114,GO:0003824,GO:0050662,GO:0044237	GDP-D-mannose 3\',5\'-epimerase	cell wall.precursor synthesis.UXS
DAEPTEFEETVAQALFDLENSNSDLK_2912.3320(1)	Potri.017G115400	-1	0.441178	POPTR_0005s15580	GO:0003735,GO:0006412,GO:0005622,GO:0005840	Ribosomal protein S7e family protein	protein.synthesis.ribosomal protein.eukaryotic.40S subunit.S7
TPVHTLASNAGVEGAVVVGK_1906.0393(2)	Potri.001G054400	-1	0.441091	POPTR_0001s14040	GO:0005524,GO:0044267	heat shock protein 60	protein.folding
ALGDYLGVK_935.5197(2)	Potri.003G043700	-1	0.44058	POPTR_0003s04150	GO:0003676,GO:0005524,GO:0008026,GO:0004386	eukaryotic translation initiation factor 4A1	RNA.processing.RNA helicase
SDDMVPLYETLVAESLLEK_2152.0730(1)	Potri.015G090900	-1	0.440326	POPTR_0015s10280	GO:0005515	26S proteasome, regulatory subunit Rpn7;Proteasome component (PCI) domain	protein.degradation.ubiquitin.proteasom
LNLHEYQGAELMGK_1602.7945(1)	Potri.014G195700	-1	0.439241	POPTR_0014s18430	GO:0003824,GO:0008152	ATP citrate lyase (ACL) family protein	TCA / org transformation.TCA.succinyl-CoA ligase
EHAFTYLDDPCSATYPLMQK_2387.0683(1)	Potri.008G038200	-1	0.438842	POPTR_0008s03810	GO:0016841,GO:0009058	PHE ammonia lyase 1	secondary metabolism.phenylpropanoids.lignin biosynthesis.PAL
VPGGNMRDSFLVNGVAFK_1907.9796(1)	Potri.009G157400	-1	0.43868	POPTR_0009s15910	GO:0005524,GO:0044267,GO:0051082,GO:0006457	TCP-1/cpn60 chaperonin family protein	protein.folding
LELVQFHLLPK_1336.7987(1)	Potri.012G015000	-1	0.438442	POPTR_0012s02220		FASCICLIN-like arabinogalactan-protein 11	cell wall.cell wall proteins.AGPs.AGP
NLCLGKEVTFK_1308.6981(1)	Potri.012G111200	-1	0.438257	POPTR_0012s11300	GO:0003676,GO:0016788	TUDOR-SN protein 1	RNA.regulation of transcription.Zn-finger(CCHC)
HVKEHGVDGYPFNLDR_1882.9195(3)	Potri.010G059700	-1	0.437089	POPTR_0010s06960	GO:0045454,GO:0016209,GO:0016491,GO:0055114,GO:0047134	DC1 domain-containing protein	not assigned.unknown
NYLQTHYTAPR_1363.6753(1)	Potri.004G118900	-1	0.436693	POPTR_0004s11790	GO:0004222,GO:0006508,GO:0008270	Insulinase (Peptidase family M16) protein	protein.targeting.mitochondria
FAAGTEVSHLN_1145.5586(1)	Potri.008G084400	-1	0.436621	POPTR_0008s08400	GO:0004618,GO:0006096	phosphoglycerate kinase	PS.calvin cycle.phosphoglycerate kinase
WVHAMEWR_1114.5251(1)	Potri.008G034800	-1	0.436538	POPTR_0008s03480	GO:0004185,GO:0006508	SERINE CARBOXYPEPTIDASE-LIKE 49	protein.degradation.serine protease
GAFGKPQGTCAR_1249.6107(1)	Potri.013G159600	-1	0.435284	POPTR_0013s15560	GO:0003735,GO:0006412,GO:0005840	Ribosomal protein L16p/L10e family protein	protein.synthesis.ribosomal protein.eukaryotic.60S subunit.L10
YLNEPALDTVK_1262.6627(1)	Potri.017G001200	-1	0.435227	POPTR_0017s00420		guanosine nucleotide diphosphate dissociation inhibitor 1	signalling.G-proteins
FNLNVQAVDVLLDNLQSLDR_2286.2088(1)	Potri.008G070600	-1	0.435022	POPTR_0008s07070	GO:0006886,GO:0016192,GO:0005198,GO:0030130,GO:0030132	Clathrin, heavy chain	cell.vesicle transport
QVPFARSSLNHDDVFLLDTEK_2431.2252(1)	Potri.016G056200	-1	0.434749	POPTR_0016s05650	GO:0003779,GO:0007010	villin 2	cell.organisation
SSAEDLQNVAAELR_1503.7285(1)	Potri.009G152800	-1	0.434705	POPTR_0009s15490	GO:0003871,GO:0009086,GO:0008270,GO:0008652	Cobalamin-independent synthase family protein	amino acid metabolism.synthesis.aspartate family.methionine
LMDVLRALSSPNLDLQK_1914.0365(1)	Potri.006G273300	-1	0.43465	POPTR_0006s28810	GO:0006886,GO:0016192,GO:0030117,GO:0005198,GO:0030126	Coatomer, beta subunit	cell.vesicle transport
DKTYDLNFK_1143.5681(1)	Potri.015G131100	-1	0.434587	POPTR_0015s14380	GO:0000287,GO:0004634,GO:0006096,GO:0000015	Enolase	glycolysis.cytosolic branch.enolase
YLFAGVVDGR_1096.5786(5)	Potri.004G190900	-1	0.434569	POPTR_0004s20220	GO:0003871,GO:0009086,GO:0008270,GO:0008652	Cobalamin-independent synthase family protein	amino acid metabolism.synthesis.aspartate family.methionine
QLEDGRTLADYNLQK_1763.8923(13)	Potri.001G418500	-1	0.433495	POPTR_0001s44440	GO:0005515	polyubiquitin 10	protein.degradation.ubiquitin.ubiquitin
FPQARLGQGYGMTEAGPVLAMCLAFAK_2884.4307(2)	Potri.001G036900	-1	0.432987	POPTR_0001s07400	GO:0003824,GO:0008152	4-coumarate:CoA ligase 2	secondary metabolism.phenylpropanoids.lignin biosynthesis.4CL
NLACEWAKDNLR_1489.7217(9)	Potri.001G244900	-1	0.432559	POPTR_0001s25170	GO:0016491,GO:0008152	NAD(P)-binding Rossmann-fold superfamily protein	misc.nitrilases, *nitrile lyases, berberine bridge enzymes, reticuline oxidases, troponine reductases
DGAVSSSSVLDVDSK_1465.7017(1)	Potri.003G049300	-1	0.432551	POPTR_0003s04770	GO:0016616,GO:0055114,GO:0051287	NADP-malic enzyme 4	TCA / org transformation.other organic acid transformatons.malic
FYNVTVEELPSNVADLL_1923.9586(1)	Potri.006G225700	-1	0.432547	POPTR_0006s24220	GO:0003676,GO:0005524,GO:0008026,GO:0004386	eukaryotic translation initiation factor 4A1	RNA.processing.RNA helicase
DHLYLHLNHLPPDVLK_1924.0439(1)	Potri.007G026400	-1	0.432547	POPTR_0007s12750	GO:0009055,GO:0016491,GO:0055114	succinate dehydrogenase 1-1	TCA / org transformation.TCA.succinate dehydrogenase
KLYDNMQKPAFVFDGR_1928.9687(1)	Potri.004G118600	-1	0.432429	POPTR_0004s11760	GO:0016616,GO:0051287,GO:0055114	UDP-glucose 6-dehydrogenase family protein	cell wall.precursor synthesis.UGD
SLYQPELPPCLQGTAVR_1928.9899(1)	Potri.005G257800	-1	0.432429	POPTR_0005s27920	GO:0003872,GO:0006096,GO:0005945	Phosphofructokinase family protein	glycolysis.cytosolic branch.phosphofructokinase (PFK)
ELNSVNDNPLLDVSRNK_1928.9559(5)	Potri.006G126800	-1	0.432429	POPTR_0006s12870	GO:0016841,GO:0009058	PHE ammonia lyase 1	secondary metabolism.phenylpropanoids.lignin biosynthesis.PAL
KLFDNMQKPAFVFDGR_1928.9687(1)	Potri.017G092000	-1	0.432429	POPTR_0017s12760	GO:0016616,GO:0051287,GO:0055114	UDP-glucose 6-dehydrogenase family protein	cell wall.precursor synthesis.UGD
HLPAGAAFEAEWNTKFAEYEK_2409.1510(1)	Potri.014G068200	-1	0.432215		GO:0003824,GO:0008152	Transketolase	PS.calvin cycle.transketolase
GFEGLASLVDVGGGTGAVLSTLVSKYPSLK_2922.5823(1)	Potri.015G003100	-1	0.432069	POPTR_0015s00550	GO:0008171,GO:0008168,GO:0046983	O-methyltransferase 1	secondary metabolism.phenylpropanoids.lignin biosynthesis.COMT
AKEQVVAGTMHHLTLEAVEAGK_2335.2074(1)	Potri.003G192200	-1	0.431957	POPTR_0003s19140	GO:0004869	cystatin B	protein.degradation.cysteine protease
LNAASSSWLGQK_1261.6535(1)	Potri.010G117900	-1	0.431706	POPTR_0010s12790	GO:0004332,GO:0006096	Aldolase superfamily protein	PS.calvin cycle.aldolase
DSSGVLSPFHFSRR_1591.7976(1)	Potri.001G307200	-1	0.431229	POPTR_0001s31470	GO:0008270,GO:0016491,GO:0055114	cinnamyl alcohol dehydrogenase 9	secondary metabolism.phenylpropanoids.lignin biosynthesis.CAD
QSSLLSNLTR_1118.6164(1)	Potri.004G228400	-1	0.431066	POPTR_0004s23690	GO:0003924,GO:0005525,GO:0005515,GO:0005543	dynamin-like 3	misc.dynamin
QPGRAFLSATA_1118.5953(1)	Potri.013G159600	-1	0.431066	POPTR_0013s15560	GO:0003735,GO:0006412,GO:0005840	Ribosomal protein L16p/L10e family protein	protein.synthesis.ribosomal protein.eukaryotic.60S subunit.L10
KGGTEHLGLPVFNSVSEAK_1970.0342(1)	Potri.005G091400	-1	0.430777	POPTR_0005s09370	GO:0003824,GO:0008152,GO:0005488	Succinyl-CoA ligase, alpha subunit	TCA / org transformation.TCA.succinyl-CoA ligase
GNEMAEVLMDFPQLTMTLPDGREESVMK_3169.4560(2)	Potri.008G005000	-1	0.430119	POPTR_0008s00560	GO:0005524,GO:0016820,GO:0015991,GO:0033178,GO:0046933,GO:0046961,GO:0015992,GO:0046034,GO:0016469	vacuolar ATP synthase subunit A	transport.p- and v-ATPases.H+-transporting two-sector ATPase
SMAKDLSGTVK_1136.5980(1)	Potri.006G077200	-1	0.429584	POPTR_0006s07680	GO:0003735,GO:0006412,GO:0005840	Ribosomal protein L11 family protein	protein.synthesis.ribosomal protein.eukaryotic.60S subunit.L12
MQADATLPVAQRR_1456.7689(1)	Potri.003G220400	-1	0.428974	POPTR_0003s21070		Mitochondrial substrate carrier family protein	transport.metabolite transporters at the mitochondrial membrane
VLAATNRADLLDPALMR_1840.0109(2)	Potri.005G025100	-1	0.428946	POPTR_0005s02520	GO:0005524,GO:0009378,GO:0006281,GO:0006310,GO:0016887	regulatory particle triple-A ATPase 5A	protein.degradation.ubiquitin.proteasom
LSQKSVNSLGDLVPFSNK_1933.0389(1)	Potri.004G102500	-1	0.428769	POPTR_0004s10240	GO:0016853,GO:0009507	allene oxide cyclase 3	hormone metabolism.jasmonate.synthesis-degradation.allene oxidase cyclase
LMFAQFSELVNDFYNNGLPSNLTGGR_2904.3985(2)	Potri.010G224100	-1	0.42734	POPTR_0010s23100	GO:0016841,GO:0009058	PHE ammonia lyase 1	secondary metabolism.phenylpropanoids.lignin biosynthesis.PAL
VGLVFCGRQSPGGHNVVWGLQNALK_2693.4093(1)	Potri.002G003100	-1	0.427244	POPTR_0002s00490	GO:0003872,GO:0006096,GO:0005945	Phosphofructokinase family protein	glycolysis.cytosolic branch.phosphofructokinase (PFK)
RSLDLERPTYTNLNR_1847.9722(6)	Potri.001G289500	-1	0.426989	POPTR_0001s29670	GO:0051258,GO:0043234,GO:0003924,GO:0005525,GO:0006184,GO:0007017,GO:0005874	Tubulin/FtsZ family protein	cell.organisation
LTFSQNLKLTEGLNK_1705.9483(1)	Potri.006G144500	-1	0.425654	POPTR_0006s14680	GO:0004553,GO:0005975,GO:0005529,GO:0004565,GO:0009341	beta galactosidase 1	misc.gluco-, galacto- and mannosidases.beta-galactosidase
APGGAPANVALAVSRLGGK_1705.9708(1)	Potri.007G129700	-1	0.425654	POPTR_0007s01850		pfkB-like carbohydrate kinase family protein	major CHO metabolism.degradation.sucrose.fructokinase
SGTLNTLSDGDKSELVK_1763.9021(10)	Potri.013G014200	-1	0.425445	POPTR_0013s01570		FASCICLIN-like arabinogalactan-protein 12	cell wall.cell wall proteins.AGPs.AGP
AANLEGGGEFTVSSADDLLK_1993.9713(2)	Potri.001G423500	-1	0.422964		GO:0016209,GO:0016491,GO:0055114	thioredoxin-dependent peroxidase 1	redox.peroxiredoxin
LQLWDTAGQER_1316.6593(11)	Potri.001G152800	-1	0.422841	POPTR_0001s15280	GO:0005525,GO:0007264,GO:0005634,GO:0005737,GO:0005622	RAS 5	signalling.G-proteins
SEEDVVVANLEADK_1517.7330(1)	Potri.002G198300	-1	0.421877	POPTR_0002s19940	GO:0045454,GO:0005783	thioredoxin family protein	redox.thioredoxin
LFNTYGPRMNLDDGR_1769.8275(3)	Potri.001G237200	-1	0.421798	POPTR_0001s24380	GO:0003854,GO:0016616,GO:0006694,GO:0055114,GO:0003824,GO:0050662,GO:0044237,GO:0009058,GO:0008831,GO:0045226	UDP-XYL synthase 5	cell wall.precursor synthesis.UXS
AGCYAANVLLQRSGCTYPEKPDFS_2704.2495(1)	Potri.008G038100	-1	0.420479	POPTR_0008s03800	GO:0006166,GO:0004001	adenosine kinase 2	nucleotide metabolism.salvage.nucleoside kinases.adenosine kinase
TEYDRGVSTFSPEGR_1700.7875(1)	Potri.003G072500	-1	0.419912	POPTR_0003s07010	GO:0004298,GO:0051603,GO:0005839,GO:0004175,GO:0006511,GO:0019773	20S proteasome alpha subunit E2	protein.degradation.ubiquitin.proteasom
NSTKSFVHWLGK_1403.7430(1)	Potri.014G019500	-1	0.41987	POPTR_0602s00200		NAD(P)-binding Rossmann-fold superfamily protein	development.unspecified
EVMKTQNGELEK_1421.6941(2)	Potri.006G273300	-1	0.419554	POPTR_0006s28810	GO:0006886,GO:0016192,GO:0030117,GO:0005198,GO:0030126	Coatomer, beta subunit	cell.vesicle transport
EVSSYLK_825.4353(4)	Potri.008G042500	-1	0.419421	POPTR_0008s04210	GO:0003924,GO:0005525	GTP binding Elongation factor Tu family protein	protein.synthesis.elongation
GEYDESGPSLVHR_1445.6655(3)	Potri.011G148000	-1	0.419343	POPTR_0011s15110		actin 7	cell.organisation
AYCQSAATLNLLRAFATGGYAAMQR_2705.3287(3)	Potri.002G099200	-1	0.418987	POPTR_0002s09950	GO:0003849,GO:0009073	Class-II DAHP synthetase family protein	amino acid metabolism.synthesis.aromatic aa.chorismate.3-deoxy-D-arabino-heptulosonate 7-phosphate synthase
FAAGTEVSYLYLDNTRFNHR_2374.1575(1)	Potri.010G171600	-1	0.418933	POPTR_0010s17870	GO:0004618,GO:0006096	phosphoglycerate kinase	PS.calvin cycle.phosphoglycerate kinase
DGLPLMEEDFR_1321.6093(1)	Potri.001G237200	-1	0.418494	POPTR_0001s24380	GO:0003854,GO:0016616,GO:0006694,GO:0055114,GO:0003824,GO:0050662,GO:0044237,GO:0009058,GO:0008831,GO:0045226	UDP-XYL synthase 5	cell wall.precursor synthesis.UXS
TLAFSAKELDVAEWK_1707.8952(1)	Potri.006G184500	-1	0.418358	POPTR_0006s19810	GO:0004177,GO:0006508,GO:0005622	Cytosol aminopeptidase family protein	protein.degradation
NVCLLPVSAHGTNPASAAMCGMK_2386.1135(2)	Potri.006G229300	-1	0.418235	POPTR_0006s24570	GO:0016829,GO:0006520,GO:0004375,GO:0055114	glycine decarboxylase P-protein 1	amino acid metabolism.degradation.serine-glycine-cysteine group.glycine
ETSPQNSVVLVDMNMPMQPLR_2386.1563(1)	Potri.009G073300	-1	0.418235	POPTR_0009s07740	GO:0006886,GO:0016192,GO:0005198,GO:0030130,GO:0030132	Clathrin, heavy chain	cell.vesicle transport
NALASGADKDEEDSEGR_1763.7678(1)	Potri.004G210000	-1	0.41817	POPTR_0004s21970	GO:0005515	ankyrin repeat-containing 2B	RNA.regulation of transcription.AtSR Transcription Factor family
VATAFKSEEDVVVANLEADK_2135.0867(1)	Potri.002G198300	-1	0.417922	POPTR_0002s19940	GO:0045454,GO:0005783	thioredoxin family protein	redox.thioredoxin
DVSQLEPSLK_1115.5943(1)	Potri.013G009400	-1	0.417489	POPTR_0013s01080	GO:0004427,GO:0009678,GO:0015992,GO:0016020	Inorganic H pyrophosphatase family protein	transport.amino acids
SPVSKDVDLR_1115.6055(1)	Potri.016G091600	-1	0.417489	POPTR_0016s09280	GO:0005524,GO:0009378,GO:0006281,GO:0006310,GO:0016887	ATPase, AAA-type, CDC48 protein	protein.degradation.AAA type
SGVLNSLSDHQK_1284.6543(1)	Potri.012G015000	-1	0.417141	POPTR_0012s02220		FASCICLIN-like arabinogalactan-protein 11	cell wall.cell wall proteins.AGPs.AGP
LQDKEGLPPDQQR_1523.7812(10)	Potri.001G418500	-1	0.417012	POPTR_0001s44440	GO:0005515	polyubiquitin 10	protein.degradation.ubiquitin.ubiquitin
NVCLLPVSAHGTNPASAAMCGMKLVAVGTDAK_3257.5786(2)	Potri.006G229300	-1	0.416643	POPTR_0006s24570	GO:0016829,GO:0006520,GO:0004375,GO:0055114	glycine decarboxylase P-protein 1	amino acid metabolism.degradation.serine-glycine-cysteine group.glycine
TNNGLTLFAPSDSAFSNLKAGFLNALSDEDK_3257.5961(1)	Potri.004G210600	-1	0.416436	POPTR_0004s22030		FASCICLIN-like arabinogalactan-protein 12	cell wall.cell wall proteins.AGPs.AGP
MKNDPALSYEETVQTALSALQSVLQEDFK_3257.5769(2)	Potri.006G140400	-1	0.416436	POPTR_0006s14260	GO:0004298,GO:0051603,GO:0005839,GO:0004175,GO:0006511,GO:0019773	20S proteasome subunit PAA2	protein.degradation.ubiquitin.proteasom
LCSQLGLCTFDGTRGLSMGLQSVVDEGNDK_3257.5236(1)	Potri.011G007600	-1	0.416436	POPTR_0021s00290	GO:0004190,GO:0006508,GO:0006629	aspartic proteinase A1	protein.degradation.aspartate protease
EKVNNMVLFDQATYDK_1914.9266(1)	Potri.009G118900	-1	0.416278			Ribosomal protein S25 family protein	protein.synthesis.ribosomal protein.eukaryotic.40S subunit.S25
TLSSTAQTTLELDSLYEGLDFYSSLTR_3011.4732(1)	Potri.008G054000	-1	0.415211	POPTR_0008s05410	GO:0000902,GO:0005524	heat shock cognate protein 70-1	stress.abiotic.heat
GTVELAGTNGETTTQGLDGLGQR_2275.1161(1)	Potri.018G090100	-1	0.414899	POPTR_0018s09730	GO:0004332,GO:0006096	Aldolase superfamily protein	PS.calvin cycle.aldolase
TGPYGQLFRPDNFVFGQSGAGNNWAK_2828.3539(4)	Potri.009G067100	-1	0.414318	POPTR_0009s07150	GO:0051258,GO:0043234,GO:0003924,GO:0005525,GO:0006184,GO:0007017,GO:0005874	beta-6 tubulin	cell.organisation
LGQQEPAKEEEPAKEQEPAK_2237.0932(1)	Potri.002G082101	-1	0.414221
GTLLFDANSTLTASPVNFHGLPK_2400.2558(1)	Potri.002G057300	-1	0.413502	POPTR_0002s05830	GO:0005515,GO:0005543	Pleckstrin homology (PH) domain-containing protein	not assigned.unknown
HGLGLEELVNHLLQGWEVATGK_2400.2670(1)	Potri.002G243700	-1	0.413502	POPTR_0002s24520		urease accessory protein G	amino acid metabolism.degradation.glutamate family.arginine
GLNATSETRAEVVELLTQLEAR_2400.2729(1)	Potri.004G003200	-1	0.413502	POPTR_0004s00480	GO:0005198,GO:0009507	Plastid-lipid associated protein PAP / fibrillin family protein	cell.organisation
VVEVVSGDCVLVADDSVPYGSPLAERR_2888.4459(2)	Potri.012G111200	-1	0.413445	POPTR_0012s11300	GO:0003676,GO:0016788	TUDOR-SN protein 1	RNA.regulation of transcription.Zn-finger(CCHC)
QAGWGVMASHR_1199.5738(1)	Potri.006G116800	-1	0.413245	POPTR_0006s11800	GO:0000287,GO:0004634,GO:0006096,GO:0000015	Enolase	glycolysis.cytosolic branch.enolase
FDLTGVPPAPR_1169.6313(1)	Potri.001G087500	-1	0.413123	POPTR_0001s11010	GO:0000902,GO:0005524	Heat shock protein 70 (Hsp 70) family protein	stress.abiotic.heat
QEFPELLPLKESLLK_1784.0204(2)	Potri.001G112000	-1	0.412748	POPTR_0001s08570	GO:0003824,GO:0050662,GO:0044237,GO:0008831,GO:0045226	nucleotide-rhamnose synthase/epimerase-reductase	cell wall.precursor synthesis.UDP-glucose 4,6-dehydratase
VLLQDFTGVPVVVDLASMR_2059.1256(1)	Potri.002G229200	-1	0.4122	POPTR_0012s06320	GO:0008152	aconitase 3	TCA / org transformation.TCA.aconitase
SGEETPAPAETPAQPLEAMDLMTALQLVLK_3151.5901(1)	Potri.003G181200	-1	0.412111	POPTR_0003s17960	GO:0006412,GO:0005840,GO:0005622,GO:0003735	Ribosomal protein L7Ae/L30e/S12e/Gadd45 family protein	protein.synthesis.ribosomal protein.eukaryotic.40S subunit.S12
FTAATLEHGMHPPVSPK_1819.9160(1)	Potri.002G214100	-1	0.411889	POPTR_0002s22720	GO:0008964,GO:0006099,GO:0015977	phosphoenolpyruvate carboxylase 1	glycolysis.cytosolic branch.phospho-enol-pyruvate carboxylase (PEPC)
DGVTLFAPTDGAFSALLK_1822.9585(1)	Potri.012G015000	-1	0.411889	POPTR_0012s02220		FASCICLIN-like arabinogalactan-protein 11	cell wall.cell wall proteins.AGPs.AGP
ENGVLATGLNFDTGAR_1634.8133(1)	Potri.017G029000	-1	0.411081	POPTR_0017s05770		pfkB-like carbohydrate kinase family protein	major CHO metabolism.degradation.sucrose.fructokinase
LALGDLATQYFADR_1554.7798(1)	Potri.009G157400	-1	0.411031	POPTR_0009s15910	GO:0005524,GO:0044267,GO:0051082,GO:0006457	TCP-1/cpn60 chaperonin family protein	protein.folding
MLTGTSQADCAVLLLDSTTGGFEAGLSKDGQTR_3400.6359(1)	Potri.016G086500	-1	0.410501	POPTR_0016s08780	GO:0003924,GO:0005525	GTP binding Elongation factor Tu family protein	protein.synthesis.elongation
NSSVLMESTFKDVRDGAVSSSSVLDVDSK_3059.4837(1)	Potri.003G049300	-1	0.410329	POPTR_0003s04770	GO:0016616,GO:0055114,GO:0051287	NADP-malic enzyme 4	TCA / org transformation.other organic acid transformatons.malic
LLQYVEQYQR_1339.7005(1)	Potri.002G182500	-1	0.41009	POPTR_0002s18330		Calcium-binding endonuclease/exonuclease/phosphatase family	signalling.calcium
TQGLGAGKAADLTYWESAAR_2066.0301(2)	Potri.004G118600	-1	0.409508	POPTR_0004s11760	GO:0016616,GO:0051287,GO:0055114	UDP-glucose 6-dehydrogenase family protein	cell wall.precursor synthesis.UGD
LFFLAWSPDTSR_1439.7318(3)	Potri.001G236400	-1	0.409433	POPTR_0001s24320	GO:0003779,GO:0005622	actin depolymerizing factor 4	cell.organisation
LQGLPAALALGPSGR_1421.8111(1)	Potri.010G059900	-1	0.409217	POPTR_0010s06980	GO:0045454,GO:0016209,GO:0016491,GO:0055114,GO:0047134	DC1 domain-containing protein	not assigned.unknown
RSLLNESNEFVGDK_1607.8024(4)	Potri.001G240300	-1	0.408883	POPTR_0001s24710	GO:0004807,GO:0008152	triosephosphate isomerase	PS.calvin cycle.TPI
GLVPFCKGLDVLQQAQSGTGK_2204.1380(2)	Potri.003G043700	-1	0.408864	POPTR_0003s04150	GO:0003676,GO:0005524,GO:0008026,GO:0004386	eukaryotic translation initiation factor 4A1	RNA.processing.RNA helicase
LTWTAMYR_1041.5186(3)	Potri.004G085300	-1	0.408768	POPTR_0004s08370	GO:0006412,GO:0005840,GO:0003735	ribosomal protein L24	protein.synthesis.ribosomal protein.eukaryotic.60S subunit.L24
VGSGNGRTSKPVVVADCGQLS_2088.0503(1)	Potri.004G168800	-1	0.408593	POPTR_0004s17610	GO:0003755,GO:0006457	rotamase CYP 3	cell.cycle.peptidylprolyl isomerase
DAELDWFNTNAYYERK_2034.9192(1)	Potri.016G079500	-1	0.408138	POPTR_0016s08040			not assigned.unknown
ECLSFLETSALEASNVEK_2026.9638(1)	Potri.008G061300	-1	0.407725	POPTR_0008s06160	GO:0003924,GO:0005525,GO:0007264,GO:0005622	RAB GTPase homolog A2B	signalling.G-proteins
AAQDLAAADLAPTHPLR_1730.9184(1)	Potri.005G157700	-1	0.406639	POPTR_0005s17740	GO:0019904	general regulatory factor 8	signalling.14-3-3 proteins
FANACGALTTTK_1254.6147(2)	Potri.007G129700	-1	0.406497	POPTR_0007s01850		pfkB-like carbohydrate kinase family protein	major CHO metabolism.degradation.sucrose.fructokinase
SLFKGAGANLLR_1246.7266(2)	Potri.001G019400	-1	0.406454	POPTR_0001s05690		ADP/ATP carrier 2	transport.metabolite transporters at the mitochondrial membrane
YAEVKPALSNMVAAAK_1678.8833(2)	Potri.004G190900	-1	0.406147	POPTR_0004s20220	GO:0003871,GO:0009086,GO:0008270,GO:0008652	Cobalamin-independent synthase family protein	amino acid metabolism.synthesis.aspartate family.methionine
SLAHGGLSRGLHEGAK_1589.8507(1)	Potri.005G206300	-1	0.405291	POPTR_0005s22790	GO:0006412,GO:0005840,GO:0005622,GO:0003735	Ribosomal protein L7Ae/L30e/S12e/Gadd45 family protein	protein.synthesis.ribosomal protein.eukaryotic.40S subunit.S12
TLESAETSPVSKVGGK_1589.8381(1)	Potri.010G249600	-1	0.405291	POPTR_0010s25600	GO:0016616,GO:0051287,GO:0008152,GO:0055114,GO:0016597,GO:0048037,GO:0004455,GO:0008652,GO:0006564,GO:0004617	D-3-phosphoglycerate dehydrogenase	amino acid metabolism.synthesis.serine-glycine-cysteine group.serine.phosphoglycerate dehydrogenase
YSGALESFYER_1321.6059(2)	Potri.008G005000	-1	0.4051	POPTR_0008s00560	GO:0005524,GO:0016820,GO:0015991,GO:0033178,GO:0046933,GO:0046961,GO:0015992,GO:0046034,GO:0016469	vacuolar ATP synthase subunit A	transport.p- and v-ATPases.H+-transporting two-sector ATPase
KNGTCPWLRPDGK_1529.7529(2)	Potri.013G004100	-1	0.40457	POPTR_0013s00550	GO:0004478,GO:0006556,GO:0005524	S-adenosylmethionine synthetase family protein	amino acid metabolism.synthesis.aspartate family.methionine
LADGKPDTMLPEDK_1529.7516(1)	Potri.018G078200	-1	0.40457		GO:0005515	ankyrin repeat family protein	cell.organisation
TALAFVTLRADGER_1519.8227(2)	Potri.007G129700	-1	0.404499	POPTR_0007s01850		pfkB-like carbohydrate kinase family protein	major CHO metabolism.degradation.sucrose.fructokinase
AVLEYKEAK_1050.5830(1)	Potri.009G152800	-1	0.404436	POPTR_0009s15490	GO:0003871,GO:0009086,GO:0008270,GO:0008652	Cobalamin-independent synthase family protein	amino acid metabolism.synthesis.aspartate family.methionine
LLDEFTGKGSLGHVCQVLGAVVDVK_2641.4018(1)	Potri.008G126600	-1	0.403921	POPTR_0008s12550	GO:0005524,GO:0016820,GO:0015991,GO:0033178,GO:0046933,GO:0046961,GO:0015992,GO:0046034,GO:0016469,GO:0016887,GO:0006200,GO:0006754,GO:0000275,GO:0045261,GO:0015986,GO:0008553	ATP synthase alpha/beta family protein	mitochondrial electron transport / ATP synthesis.F1-ATPase
VNSQSGYLDYDKLEEK_1887.8971(1)	Potri.001G320400	-1	0.403557	POPTR_0001s32770	GO:0004372,GO:0006544,GO:0006563	serine hydroxymethyltransferase 4	C1-metabolism.glycine hydroxymethyltransferase
MSPLVSALHLYDLANVK_1871.0095(2)	Potri.004G112800	-1	0.403406	POPTR_0004s11170	GO:0016491,GO:0055114,GO:0003854,GO:0016616,GO:0006694,GO:0030060,GO:0006108	malate dehydrogenase	gluconeogenesis / glyoxylate cycle.Malate DH
VFELSLADLQGDEDHAYR_2077.9825(1)	Potri.010G083200	-1	0.403202	POPTR_0010s09330	GO:0003735,GO:0006412,GO:0005622,GO:0005840	Ribosomal protein S3Ae	protein.synthesis.ribosomal protein.eukaryotic.40S subunit.S3A
FDGALNVDLTEFQTNLVPYPR_2409.2085(3)	Potri.003G220300	-1	0.402988	POPTR_0003s21080	GO:0051258,GO:0043234,GO:0003924,GO:0005525,GO:0006184,GO:0007017,GO:0005874	tubulin alpha-3	cell.organisation
LGLNGFGR_834.4468(4)	Potri.008G083900	-1	0.402935	POPTR_0008s08340	GO:0016620,GO:0055114	glyceraldehyde-3-phosphate dehydrogenase of plastid 2	glycolysis.cytosolic branch.glyceraldehyde 3-phosphate dehydrogenase (GAP-DH)
ALPNQQTVDYPSFK_1607.8064(2)	Potri.006G250300	-1	0.402815	POPTR_0006s26650	GO:0005525,GO:0007264,GO:0003723,GO:0003724,GO:0005622	RAN GTPase 3	signalling.G-proteins
LGAVPNGLSTDSDVVK_1571.8275(1)	Potri.005G241100	-1	0.402292	POPTR_0005s26260	GO:0005524,GO:0051082,GO:0006457,GO:0006950	Chaperone protein htpG family protein	stress.abiotic.heat
LCQLLDEYSQLLLAAADNVGSTQLQNLR_3148.5831(1)	Potri.010G191200	-1	0.401411	POPTR_0010s19860	GO:0003735,GO:0006414,GO:0005622,GO:0005840,GO:0042254	Ribosomal protein L10 family protein	protein.synthesis.ribosomal protein.eukaryotic.60S subunit.P0
TLLSSETMDLPDGVKLK_1846.9830(2)	Potri.011G147700	-1	0.39993	POPTR_0011s15080	GO:0003735,GO:0019843,GO:0006412,GO:0005840	Ribosomal protein L6 family	protein.synthesis.ribosomal protein.eukaryotic.60S subunit.L9
SMTVFWSALAQSMTSRPMK_2175.0395(1)	Potri.013G061800	-1	0.399633	POPTR_0013s05850	GO:0003871,GO:0009086,GO:0008270,GO:0008652	Cobalamin-independent synthase family protein	amino acid metabolism.synthesis.aspartate family.methionine
FRFPNVVGDEEESFTVDDLGNHAGYYK_3106.4065(1)	Potri.008G034800	-1	0.399373	POPTR_0008s03480	GO:0004185,GO:0006508	SERINE CARBOXYPEPTIDASE-LIKE 49	protein.degradation.serine protease
LVLGNTPVGELNVEER_1738.9334(1)	Potri.002G103800	-1	0.399168	POPTR_0002s10400	GO:0019904	general regulatory factor 8	signalling.14-3-3 proteins
DLQASVNWLKTNGSSK_1748.8813(1)	Potri.014G155200	-1	0.399067	POPTR_0014s15330	GO:0016787	alpha/beta-Hydrolases superfamily protein	misc.misc2
VADDLSPSLVFLDELDAVGTK_2204.1333(1)	Potri.002G252600	-1	0.398665	POPTR_0002s25390	GO:0005524	regulatory particle AAA-ATPase 2A	protein.degradation.ubiquitin.proteasom
LVDDQSVLEVNSLLNRLYN_2204.1557(1)	Potri.007G129700	-1	0.398665	POPTR_0007s01850		pfkB-like carbohydrate kinase family protein	major CHO metabolism.degradation.sucrose.fructokinase
ESFDFRPGMLSLNLDLK_1982.0052(1)	Potri.010G153500	-1	0.398567	POPTR_0010s16330	GO:0004478,GO:0006556,GO:0005524	S-adenosylmethionine synthetase 1	amino acid metabolism.synthesis.aspartate family.methionine
FTWKNFTLEEQAK_1641.8271(1)	Potri.003G120000	-1	0.398496	POPTR_0003s12000	GO:0003824,GO:0050662,GO:0044237,GO:0009058,GO:0008831,GO:0045226	nucleotide-rhamnose synthase/epimerase-reductase	cell wall.precursor synthesis.UDP-glucose 4,6-dehydratase
ESPYLTHPLFNTYHTEHELLRYMHR_3200.5370(2)	Potri.006G229300	-1	0.397243	POPTR_0006s24570	GO:0016829,GO:0006520,GO:0004375,GO:0055114	glycine decarboxylase P-protein 1	amino acid metabolism.degradation.serine-glycine-cysteine group.glycine
LQEQLLEAEEK_1329.6896(1)	Potri.006G021200	-1	0.397214	POPTR_0006s02200			cell.organisation
MAGKGEGPALGLDLGTTYSCVGVWQHDR_2975.4139(6)	Potri.008G054000	-1	0.397148	POPTR_0008s05410	GO:0000902,GO:0005524	heat shock cognate protein 70-1	stress.abiotic.heat
FQELFAQTKYK_1402.7365(2)	Potri.008G070600	-1	0.397061	POPTR_0008s07070	GO:0006886,GO:0016192,GO:0005198,GO:0030130,GO:0030132	Clathrin, heavy chain	cell.vesicle transport
VSEDDKLLEYDALLLDR_2007.0281(1)	Potri.001G391900	-1	0.396672	POPTR_0001s40250	GO:0008964,GO:0006099,GO:0015977	phosphoenolpyruvate carboxylase 3	glycolysis.cytosolic branch.phospho-enol-pyruvate carboxylase (PEPC)
DAVLTVPAYFNDAQRQATK_2108.0771(1)	Potri.012G017600	-1	0.396481	POPTR_0012s02470	GO:0000902,GO:0005524	Heat shock protein 70 (Hsp 70) family protein	stress.abiotic.heat
RQEWLLSELR_1329.7274(1)	Potri.001G391900	-1	0.396132	POPTR_0001s40250	GO:0008964,GO:0006099,GO:0015977	phosphoenolpyruvate carboxylase 3	glycolysis.cytosolic branch.phospho-enol-pyruvate carboxylase (PEPC)
AAASAATFSVGSAFSFGTK_1777.8755(1)	Potri.017G102000	-1	0.395985	POPTR_0017s13640	GO:0016491,GO:0055114,GO:0003854,GO:0016616,GO:0006694,GO:0030060,GO:0006108	malate dehydrogenase	gluconeogenesis / glyoxylate cycle.Malate DH
VDSMSRVAELEAAEK_1634.8054(1)	Potri.001G341100	-1	0.395284	POPTR_0001s35790	GO:0005524,GO:0044267,GO:0051082,GO:0006457	TCP-1/cpn60 chaperonin family protein	protein.folding
LSELSTTLKEVEGEK_1662.8796(1)	Potri.006G021200	-1	0.394458	POPTR_0006s02200			cell.organisation
CRDLVLGHGALMPLLAQFNEHAK_2590.3381(1)	Potri.014G124200	-1	0.394361	POPTR_0014s11920	GO:0005515,GO:0008565,GO:0006606,GO:0005634,GO:0005737,GO:0006886,GO:0005643	importin alpha isoform 1	protein.targeting.nucleus
TVGHTVTSPDDTVEQCK_1873.8597(1)	Potri.014G080500	-1	0.39382	POPTR_0014s07630	GO:0004615,GO:0019307,GO:0005737	phosphomannomutase	cell wall.precursor synthesis.phosphomannomutase
LGAPAMTSRGLVEK_1429.7832(1)	Potri.017G059300	-1	0.392336	POPTR_0017s08600	GO:0004372,GO:0006544,GO:0006563	serine hydroxymethyltransferase 4	PS.photorespiration.serine hydroxymethyltransferase
RQETVEDVPCGNTVAMVGLDQFLTK_2807.3703(1)	Potri.005G098100	-1	0.39221	POPTR_0005s10090	GO:0003924,GO:0005525	Ribosomal protein S5/Elongation factor G/III/V family protein	protein.synthesis.elongation
HHPGQLEAAALMEHLLDGSAYMKAAK_2789.3862(2)	Potri.006G126800	-1	0.391319	POPTR_0006s12870	GO:0016841,GO:0009058	PHE ammonia lyase 1	secondary metabolism.phenylpropanoids.lignin biosynthesis.PAL
LYRPGSVGFVSKSGGMSNELYNSLAR_2789.4039(1)	Potri.008G105300	-1	0.391319	POPTR_0008s10480	GO:0046912,GO:0044262,GO:0003824,GO:0008152	ATP-citrate lyase B-1	TCA / org transformation.other organic acid transformatons.atp-citrate lyase
YSLDLPSNLGELRPGQDVTVTTDNGK_2789.3952(1)	Potri.014G153400	-1	0.391319	POPTR_0014s15170	GO:0008152	aconitase 3	TCA / org transformation.TCA.aconitase
YAAVCTKNLLCCASGACQLHEK_2554.1671(1)	Potri.009G015400	-1	0.391087	POPTR_0009s02070	GO:0004601,GO:0020037,GO:0006979,GO:0055114	ascorbate peroxidase 2	redox.ascorbate and glutathione.ascorbate
ENLGGGELVTVEDLVR_1699.8861(1)	Potri.010G109500	-1	0.390889	POPTR_0010s11970	GO:0016868,GO:0005975	Phosphoglucomutase/phosphomannomutase family protein	not assigned.unknown
VFNQDLYFK_1173.5939(1)	Potri.006G117400	-1	0.390707	POPTR_0006s11860	GO:0000287,GO:0004743,GO:0030955,GO:0006096	Pyruvate kinase family protein	glycolysis.plastid branch.pyruvate kinase (PK)
EDYLNELLR_1164.5895(1)	Potri.006G073200	-1	0.390524	POPTR_0006s07290	GO:0003735,GO:0006412,GO:0005840	Ribosomal protein L30/L7 family protein	protein.synthesis.ribosomal protein.eukaryotic.60S subunit.L7
GDNVNGDAFDEK_1280.5390(2)	Potri.002G099200	-1	0.390238	POPTR_0002s09950	GO:0003849,GO:0009073	Class-II DAHP synthetase family protein	amino acid metabolism.synthesis.aromatic aa.chorismate.3-deoxy-D-arabino-heptulosonate 7-phosphate synthase
SQPDLALLAVNTFVKDSQDPNPLLR_2751.4676(2)	Potri.001G101400	-1	0.390223	POPTR_0001s09660	GO:0006886,GO:0016192,GO:0030117,GO:0030131,GO:0005515	Adaptin family protein	cell.vesicle transport
TLTLSTLLHSDQPSLSPSLTPAMGRK_2751.4709(1)	Potri.001G322300	-1	0.390223	POPTR_0001s32950		phosphate transporter 3;1	transport.metabolite transporters at the mitochondrial membrane
VLFASGSPFTPVEYEGK_1827.9163(1)	Potri.003G049300	-1	0.390171	POPTR_0003s04770	GO:0016616,GO:0055114,GO:0051287	NADP-malic enzyme 4	TCA / org transformation.other organic acid transformatons.malic
QWALDLSER_1117.5636(1)	Potri.018G082900	-1	0.389934	POPTR_0018s08940	GO:0003824,GO:0008152,GO:0003857,GO:0016491,GO:0006631,GO:0055114	Enoyl-CoA hydratase/isomerase family	lipid metabolism.lipid degradation.beta-oxidation.multifunctional
LAVLVGTVTDDLR_1371.7842(1)	Potri.005G023500	-1	0.38951	POPTR_0005s02330	GO:0006412,GO:0005840,GO:0005622,GO:0003735	ribosomal protein L18	protein.synthesis.ribosomal protein.eukaryotic.60S subunit.L18
EAFRVFDK_1011.5258(2)	Potri.001G222200	-1	0.388926	POPTR_0001s22980		calmodulin 5	signalling.calcium
GTNLGELTSGGFSPCLKK_1865.9426(1)	Potri.004G009600	-1	0.388564	POPTR_0004s01030	GO:0004047,GO:0006546,GO:0005737	Glycine cleavage T-protein family	amino acid metabolism.degradation.serine-glycine-cysteine group.glycine
EFAPSLSEKNLTCLTR_1865.9426(1)	Potri.008G166800	-1	0.388564	POPTR_0008s16670	GO:0016491,GO:0055114,GO:0016616,GO:0016615,GO:0006108	Lactate/malate dehydrogenase family protein	TCA / org transformation.other organic acid transformatons.cyt MDH
AGFLNSLSDEDKTELVK_1865.9491(1)	Potri.009G012200	-1	0.388564	POPTR_0009s01740		FASCICLIN-like arabinogalactan-protein 12	cell wall.cell wall proteins.AGPs.AGP
FANACGALTTTKK_1382.7097(2)	Potri.007G129700	-1	0.388518	POPTR_0007s01850		pfkB-like carbohydrate kinase family protein	major CHO metabolism.degradation.sucrose.fructokinase
YTPNAGTQELR_1249.6171(3)	Potri.005G079200	-1	0.388503	POPTR_0005s08100	GO:0016740,GO:0030170,GO:0009058,GO:0016769	aspartate aminotransferase	amino acid metabolism.synthesis.central amino acid metabolism.aspartate.aspartate aminotransferase
QGVKPGELALLSKEAVAPYERPALSK_2751.5403(1)	Potri.006G114800	-1	0.387893	POPTR_0006s11570	GO:0016491,GO:0050660,GO:0055114	monodehydroascorbate reductase 1	redox.ascorbate and glutathione.ascorbate
QPTELELGQALHQGKYFAGLAK_2400.2558(1)	Potri.004G028900	-1	0.387846	POPTR_0004s02850	GO:0010181,GO:0016491,GO:0009055,GO:0050662	Quinone reductase family protein
TSLVVRCSQSSGNGSPLK_1876.9546(1)	Potri.003G161900	-1	0.387671	POPTR_0003s16030	GO:0005975	Aldolase-type TIM barrel family protein	OPP.non-reductive PP.transaldolase
KPEPVAETSNTEGSSEEKAEENEEPAPAR_3112.4189(1)	Potri.015G109200	-1	0.387223	POPTR_0015s12070	GO:0005509	calnexin 1	signalling.calcium
RLQLESLDLYYQHR_1833.9606(2)	Potri.002G234000	-1	0.386601	POPTR_0002s23510	GO:0055114,GO:0016491	NAD(P)-linked oxidoreductase superfamily protein	hormone metabolism.auxin.induced-regulated-responsive-activated
LFDNMQKPAFVFDGRNVVNADELR_2795.3934(1)	Potri.017G092000	-1	0.386487	POPTR_0017s12760	GO:0016616,GO:0051287,GO:0055114	UDP-glucose 6-dehydrogenase family protein	cell wall.precursor synthesis.UGD
LKDFQFFVGESMHDDCSLVLAYYK_2912.3634(1)	Potri.005G024800	-1	0.386368	POPTR_0005s02470		translationally controlled tumor protein	not assigned.unknown
LLHHTLGLPDFSQELR_1876.0076(3)	Potri.006G102500	-1	0.386127	POPTR_0006s10340	GO:0000287,GO:0030976,GO:0003824	Thiamine pyrophosphate dependent pyruvate decarboxylase family protein	fermentation.PDC
FEELNTDLFRK_1411.7216(2)	Potri.003G184000	-1	0.38561	POPTR_0003s18220	GO:0000902,GO:0005524	heat shock protein 70	stress.abiotic.heat
DLDEVLQRSNNSR_1545.7616(1)	Potri.002G189900	-1	0.385041	POPTR_0002s19060	GO:0016491,GO:0008152,GO:0055114	aldehyde dehydrogenase 2B7	fermentation.aldehyde dehydrogenase
NPVVASAALVSGLHLLQTNPELVK_2470.4028(2)	Potri.004G153500	-1	0.384814	POPTR_0004s16090	GO:0006886,GO:0016192,GO:0030117,GO:0005198,GO:0005798	coatomer gamma-2 subunit, putative / gamma-2 coat protein, putative / gamma-2 COP, putative	cell.vesicle transport
YQKTAAYGHFGR_1398.6913(1)	Potri.006G123200	-1	0.384485	POPTR_0006s12510	GO:0004478,GO:0006556,GO:0005524	methionine adenosyltransferase 3	amino acid metabolism.synthesis.aspartate family.methionine
GDLKEVSEEVAK_1303.6740(1)	Potri.010G191200	-1	0.383316	POPTR_0010s19860	GO:0003735,GO:0006414,GO:0005622,GO:0005840,GO:0042254	Ribosomal protein L10 family protein	protein.synthesis.ribosomal protein.eukaryotic.60S subunit.P0
LANDCLGEEVEK_1376.6363(1)	Potri.010G171600	-1	0.382764	POPTR_0010s17870	GO:0004618,GO:0006096	phosphoglycerate kinase	PS.calvin cycle.phosphoglycerate kinase
AQLNATLNQYK_1263.6692(1)	Potri.002G095600	-1	0.382678	POPTR_0002s09610	GO:0005509,GO:0005544	annexin 1	cell.organisation
GSQQYRALTVPELTQQMWDSK_2467.1922(3)	Potri.001G246900	-1	0.382377	POPTR_0001s25410	GO:0051258,GO:0043234,GO:0003924,GO:0005525,GO:0006184,GO:0007017,GO:0005874	tubulin beta chain 2	cell.organisation
KYGLGADNVLDAR_1392.7118(4)	Potri.001G462800	-1	0.382117	POPTR_0001s46710	GO:0008762,GO:0016491,GO:0050660,GO:0055114	FAD-binding Berberine family protein	misc.nitrilases, *nitrile lyases, berberine bridge enzymes, reticuline oxidases, troponine reductases
ATAGDTHLGGEDFDNRLVNHFFAEFK_2908.3649(1)	Potri.003G184000	-1	0.382109	POPTR_0003s18220	GO:0000902,GO:0005524	heat shock protein 70	stress.abiotic.heat
DVQENALPYMDYVFGNETEARTFAK_2908.3458(1)	Potri.008G038100	-1	0.382109	POPTR_0008s03800	GO:0006166,GO:0004001	adenosine kinase 2	nucleotide metabolism.salvage.nucleoside kinases.adenosine kinase
SLPFTVTEGPDGFPLLQARYLGEMR_2795.4073(1)	Potri.001G180100	-1	0.381735	POPTR_0001s18040	GO:0000902,GO:0005524	Heat shock protein 70 (Hsp 70) family protein	stress.abiotic.heat
CTREGLSADEGASR_1508.6758(1)	Potri.006G275000	-1	0.381696	POPTR_0006s28990	GO:0000166,GO:0046872,GO:0003824,GO:0008152,GO:0016020,GO:0015662,GO:0006812,GO:0006754	H(+)-ATPase 5	transport.p- and v-ATPases
AGDGLLSGHNTGSVAHTLGGFELETVAK_2738.3744(1)	Potri.001G150500	-1	0.381209	POPTR_0001s15050	GO:0003849,GO:0009073	3-deoxy-d-arabino-heptulosonate 7-phosphate synthase	amino acid metabolism.synthesis.aromatic aa.chorismate.3-deoxy-D-arabino-heptulosonate 7-phosphate synthase
LNVELNNLKDFEVVPQECVDHVK_2738.3818(1)	Potri.002G257700	-1	0.381209	POPTR_0002s25950	GO:0003993	HAD superfamily, subfamily IIIB acid phosphatase	misc.acid and other phosphatases
FGFVPDLTHYLYVNNMLRYLEGYVQK_3179.6023(1)	Potri.001G278800	-1	0.38119	POPTR_0001s28540	GO:0006886,GO:0016192,GO:0005198,GO:0030130,GO:0030132	Clathrin, heavy chain	cell.vesicle transport
NFGEALAAAAKTAQASDVGLVLASTGSLSNESK_3179.6066(1)	Potri.006G184500	-1	0.38119	POPTR_0006s19810	GO:0004177,GO:0006508,GO:0005622	Cytosol aminopeptidase family protein	protein.degradation
ELMACLVKLQSSLTEVNELVSGLQSDVSK_3179.6062(1)	Potri.008G132500	-1	0.38119	POPTR_0008s13180	GO:0016868,GO:0005975	Phosphoglucomutase/phosphomannomutase family protein	not assigned.unknown
FGFVPDLTHYLFVNNMLRYLEGYVQK_3179.6023(1)	Potri.009G073300	-1	0.38119	POPTR_0009s07740	GO:0006886,GO:0016192,GO:0005198,GO:0030130,GO:0030132	Clathrin, heavy chain	cell.vesicle transport
LAAGEWFTARVSSCGLFHLAYPSAPETLK_3179.5983(1)	Potri.012G062700	-1	0.38119		GO:0005515	protein phosphatase 2A subunit A2	protein.postranslational modification
EQLLSLWDEADVVKVSDNELEFLTGSDK_3179.5630(1)	Potri.017G029000	-1	0.38119	POPTR_0017s05770		pfkB-like carbohydrate kinase family protein	major CHO metabolism.degradation.sucrose.fructokinase
NGRLAMFAMLGFFFQAYVTGEGPVENLAK_3179.5693(1)	Potri.019G063100	-1	0.38119	POPTR_0019s09140	GO:0016020,GO:0009765	light harvesting complex of photosystem II 5	PS.lightreaction.photosystem II.LHC-II
DKGDLPPAPAPAPAPAPEPADEAESPGAK_2763.3472(1)	Potri.019G079300	-1	0.380941	POPTR_0019s10810		Sec14p-like phosphatidylinositol transfer family protein	protein.targeting.secretory pathway.unspecified
LSGDDVSELHYK_1362.6536(1)	Potri.010G058100.	-1	0.38083
LQEQPAFDK_1075.5419(1)	Potri.005G024800	-1	0.380637	POPTR_0005s02470		translationally controlled tumor protein	not assigned.unknown
SQLVEAETKFSNSFSENELLVETNNQLK_3200.5481(1)	Potri.006G021200	-1	0.380409	POPTR_0006s02200			cell.organisation
CDLTANKVVSYETAK_1698.8367(1)	Potri.003G081800	-1	0.38039	POPTR_0003s07970	GO:0003924,GO:0005525,GO:0007264,GO:0005634,GO:0005737,GO:0005622	RAS 5	signalling.G-proteins
GSSVGDAGGAADRVLNQLLTEMDGMTAK_2764.3240(2)	Potri.015G080600	-1	0.379702	POPTR_0015s09220	GO:0005524,GO:0009378,GO:0006281,GO:0006310,GO:0016887	ATPase, AAA-type, CDC48 protein	protein.degradation.AAA type
SGVESNATLECGGQR_1564.7020(2)	Potri.012G078700	-1	0.379644	POPTR_0012s08010	GO:0016491,GO:0008152,GO:0055114	aldehyde dehydrogenase 2B4	fermentation.aldehyde dehydrogenase
VVALLAEGVPEADTK_1511.8316(1)	Potri.010G145800	-1	0.379319	POPTR_0010s15590	GO:0046912,GO:0044262,GO:0003824,GO:0008152	ATP citrate lyase subunit B 2	TCA / org transformation.other organic acid transformatons.atp-citrate lyase
TVTLQPADKDQAVVLATTK_1999.1070(1)	Potri.001G194000	-1	0.379083	POPTR_0001s19490	GO:0006412,GO:0005840,GO:0005622,GO:0003735	Ribosomal L28e protein family	protein.synthesis.ribosomal protein.eukaryotic.60S subunit.L28
SVEMEGLFWGASK_1440.6828(1)	Potri.012G096400	-1	0.379067	POPTR_0012s09840	GO:0003746,GO:0006414,GO:0005853	Translation elongation factor EF1B/ribosomal protein S6 family protein	protein.synthesis.elongation
GWGTNEGLLLSLLAHR_1736.9442(1)	Potri.005G075900	-1	0.378794	POPTR_0005s07740	GO:0005509,GO:0005544	annexin 2	cell.organisation
EQRLLQPLQGHTR_1576.8554(1)	Potri.009G115100	-1	0.378639	POPTR_0009s11800	GO:0006886,GO:0016192,GO:0030117,GO:0005198,GO:0005798	coatomer gamma-2 subunit, putative / gamma-2 coat protein, putative / gamma-2 COP, putative	cell.vesicle transport
LTLFLKEDQLEYLEER_2039.0695(4)	Potri.001G286700	-1	0.378574	POPTR_0001s29350	GO:0005524,GO:0051082,GO:0006457,GO:0006950	HEAT SHOCK PROTEIN 81.4	stress.abiotic.heat
VPPQTSALLTNDGVGLNPQQSAGNVFLK_2865.5105(2)	Potri.002G087200	-1	0.378162	POPTR_0002s08770			protein.degradation.ubiquitin
GLFTSLPKPGGGEFGKFYSLPALNDPR_2865.4934(1)	Potri.002G229200	-1	0.378162	POPTR_0012s06320	GO:0008152	aconitase 3	TCA / org transformation.TCA.aconitase
TAEAVDLLKLMSTTFLVGLCQAVDLR_2865.5100(2)	Potri.010G224100	-1	0.378162	POPTR_0010s23100	GO:0016841,GO:0009058	PHE ammonia lyase 1	secondary metabolism.phenylpropanoids.lignin biosynthesis.PAL
DLVLGHGALMPLLAQLNENSKLSMLR_2865.5325(1)	Potri.013G007300	-1	0.378162	POPTR_0013s00880	GO:0005515,GO:0008565,GO:0006606,GO:0005634,GO:0005737,GO:0006886,GO:0005643	importin alpha isoform 4	protein.targeting.nucleus
GGSGNFVKMVHNGLEYGDMQLLAEAYDVLK_3257.5493(3)	Potri.008G113700	-1	0.377921	POPTR_0008s11280	GO:0004616,GO:0050661,GO:0006098,GO:0055114	6-phosphogluconate dehydrogenase family protein	OPP.oxidative PP.6-phosphogluconate dehydrogenase
AVATEDAQSYAEKEGLAFVETSALEATNVDK_3257.5696(1)	Potri.003G004100	-1	0.377398	POPTR_0022s00350	GO:0003924,GO:0005525,GO:0007264,GO:0005622	RAB GTPase 11C	signalling.G-proteins
YQEVAGLHK_1044.5473(1)	Potri.002G082100	-1	0.376852	POPTR_0002s08260	GO:0045454	PDI-like 1-2	redox.thioredoxin
DAYLANEATK_1095.5317(2)	Potri.005G075900	-1	0.376117	POPTR_0005s07740	GO:0005509,GO:0005544	annexin 2	cell.organisation
GSFLASSGALATLSGAK_1537.8220(2)	Potri.002G107700	-1	0.375775	POPTR_0002s10850	GO:0004612,GO:0005524,GO:0006094	phosphoenolpyruvate carboxykinase 1	gluconeogenesis / glyoxylate cycle.PEPCK
EYLPLTGMAEFNK_1512.7403(1)	Potri.006G241500	-1	0.375735	POPTR_0006s25820	GO:0016740,GO:0030170,GO:0009058,GO:0016769,GO:0008483,GO:0006520	aspartate aminotransferase 3	amino acid metabolism.synthesis.central amino acid metabolism.aspartate.aspartate aminotransferase
DLFQEVYEANWK_1542.7111(3)	Potri.017G144500	-1	0.375717		GO:0016616,GO:0055114,GO:0006102,GO:0004450	cytosolic NADP+-dependent isocitrate dehydrogenase	TCA / org transformation.TCA.IDH
GYEVLFMVDALDEYAVGQLKEYDGK_2869.3488(1)	Potri.004G073600	-1	0.375488	POPTR_0004s07190	GO:0005524,GO:0051082,GO:0006457,GO:0006950	heat shock protein 90.1	stress.abiotic.heat
DFNVDALEK_1050.5102(2)	Potri.002G082100	-1	0.374904	POPTR_0002s08260	GO:0045454	PDI-like 1-2	redox.thioredoxin
LSSLNVENVEENR_1503.7285(2)	Potri.006G165700	-1	0.374207	POPTR_0006s17940	GO:0004332,GO:0006096	Aldolase superfamily protein	PS.calvin cycle.aldolase
FANGTEALAK_1021.5313(1)	Potri.008G084500	-1	0.373699	POPTR_0008s08410	GO:0004618,GO:0006096	phosphoglycerate kinase 1	PS.calvin cycle.phosphoglycerate kinase
GLEVPDLER_1027.5419(1)	Potri.005G076900	-1	0.373571	POPTR_0005s07860	GO:0005515	Lipase/lipooxygenase, PLAT/LH2 family protein	not assigned.unknown
KAASQAAEEFVVSQNRPK_1960.0247(1)	Potri.006G050200	-1	0.372713	POPTR_0006s04870	GO:0003779,GO:0007010	villin 2	cell.organisation
MSNPKVFFDMTVGGQSVGR_2056.9943(1)	Potri.004G168800	-1	0.372525	POPTR_0004s17610	GO:0003755,GO:0006457	rotamase CYP 3	cell.cycle.peptidylprolyl isomerase
YLVSQGCLKPLCDLLLCPDPR_2517.2663(1)	Potri.005G020400	-1	0.372264	POPTR_0005s02030	GO:0005515,GO:0008565,GO:0006606,GO:0005634,GO:0005737,GO:0006886,GO:0005643	importin alpha isoform 1	protein.targeting.nucleus
NLSVVAGVEAR_1114.6215(1)	Potri.014G017200	-1	0.371914	POPTR_0014s01740	GO:0009116	adenine phosphoribosyl transferase 1	nucleotide metabolism.salvage.phosphoribosyltransferases.aprt
LFFYWPMSLSPVLEADFYGPLCR_2808.3565(1)	Potri.008G132500	-1	0.371787	POPTR_0008s13180	GO:0016868,GO:0005975	Phosphoglucomutase/phosphomannomutase family protein	not assigned.unknown
LERERPAFALSGDSLFYTKDR_2471.2677(1)	Potri.012G074800	-1	0.371533	POPTR_0012s07650	GO:0005515,GO:0005198,GO:0006886,GO:0016192,GO:0030117,GO:0030126	Coatomer, alpha subunit	cell.vesicle transport
AEYHLDVYQNAR_1478.7023(1)	Potri.001G180100	-1	0.371368	POPTR_0001s18040	GO:0000902,GO:0005524	Heat shock protein 70 (Hsp 70) family protein	stress.abiotic.heat
VFLGFNTKTSFSK_1475.7893(1)	Potri.001G068200	-1	0.370735	POPTR_0001s12930	GO:0005975	Aldolase-type TIM barrel family protein	OPP.non-reductive PP.transaldolase
CLELFFELAENK_1512.7403(3)	Potri.001G466000	-1	0.370024	POPTR_0001s47020	GO:0005524,GO:0051082,GO:0006457,GO:0006950	HEAT SHOCK PROTEIN 81.4	stress.abiotic.heat
EENGLSYTPDQLLVSNGAK_2034.9978(2)	Potri.007G088400	-1	0.369843		GO:0016740,GO:0030170,GO:0009058,GO:0016769	aspartate aminotransferase	amino acid metabolism.synthesis.central amino acid metabolism.aspartate.aspartate aminotransferase
SLSFSASFTATNSHSPPSLLR_2207.1091(1)	Potri.004G190900	-1	0.369186	POPTR_0004s20220	GO:0003871,GO:0009086,GO:0008270,GO:0008652	Cobalamin-independent synthase family protein	amino acid metabolism.synthesis.aspartate family.methionine
EFAPSLPEKNLTCLTR_1876.9473(2)	Potri.002G141700	-1	0.36908	POPTR_0002s14270	GO:0016491,GO:0055114,GO:0016616,GO:0016615,GO:0006108	Lactate/malate dehydrogenase family protein	TCA / org transformation.other organic acid transformatons.cyt MDH
HFNFELTMAVAY_1442.6773(1)	Potri.002G138800	-1	0.368812	POPTR_0002s13970	GO:0004550,GO:0005524,GO:0006165,GO:0006183,GO:0006228,GO:0006241	Nucleoside diphosphate kinase family protein	nucleotide metabolism.phosphotransfer and pyrophosphatases.nucleoside diphosphate kinase
TGLPYLYHSKASNPFVNLK_2149.1441(2)	Potri.004G117800	-1	0.368481	POPTR_0004s11700	GO:0008466,GO:0016758,GO:0007047,GO:0030244,GO:0005618,GO:0030054	reversibly glycosylated polypeptide 2	cell wall.cell wall proteins.RGP
EGVLTLQDGK_1059.5681(2)	Potri.001G054400	-1	0.368176	POPTR_0001s14040	GO:0005524,GO:0044267	heat shock protein 60	protein.folding
TGQLKEVER_1059.5793(4)	Potri.001G278800	-1	0.368176	POPTR_0001s28540	GO:0006886,GO:0016192,GO:0005198,GO:0030130,GO:0030132	Clathrin, heavy chain	cell.vesicle transport
KDTGDTRETPALDVCK_1805.8698(1)	Potri.017G092000	-1	0.368119	POPTR_0017s12760	GO:0016616,GO:0051287,GO:0055114	UDP-glucose 6-dehydrogenase family protein	cell wall.precursor synthesis.UGD
FSPNTLQPTLVSASWDK_1890.9596(1)	Potri.015G041600	-1	0.368069	POPTR_0015s04250	GO:0005515	Transducin/WD40 repeat-like superfamily protein	signalling.G-proteins
GFLLDGFPR_1021.5465(2)	Potri.012G095300	-1	0.367412	POPTR_0012s09720	GO:0005524,GO:0019205,GO:0006139,GO:0004017	adenylate kinase 1	nucleotide metabolism.phosphotransfer and pyrophosphatases.adenylate kinase
LDHKFDLMYAK_1380.6980(2)	Potri.002G111900	-1	0.367376	POPTR_0002s11250	GO:0051258,GO:0043234,GO:0003924,GO:0005525,GO:0006184,GO:0007017,GO:0005874	tubulin alpha-2 chain	cell.organisation
EATAFLLDVLKPNLAEHGYLQTK_2571.3817(1)	Potri.010G186900	-1	0.366879	POPTR_0010s19420	GO:0006886,GO:0016192,GO:0005198,GO:0030130,GO:0030132	Clathrin, heavy chain	cell.vesicle transport
DAYLANEATKR_1251.6328(2)	Potri.005G075900	-1	0.366431	POPTR_0005s07740	GO:0005509,GO:0005544	annexin 2	cell.organisation
HTPAGAAFEAEWNAK_1599.7550(1)	Potri.002G146300	-1	0.366364	POPTR_0002s14730	GO:0003824,GO:0008152	Transketolase	PS.calvin cycle.transketolase
GLAMASTFLGNSTSLQEMFRR_2317.1427(3)	Potri.009G067100	-1	0.365263	POPTR_0009s07150	GO:0051258,GO:0043234,GO:0003924,GO:0005525,GO:0006184,GO:0007017,GO:0005874	beta-6 tubulin	cell.organisation
LNLANNNFSGVLSPSFNNLTR_2292.1731(2)	Potri.004G086100	-1	0.364938	POPTR_0004s08450	GO:0004672,GO:0005524,GO:0006468,GO:0005515	receptor-like kinase 1	signalling.receptor kinases.leucine rich repeat III
ENPEAMEEDVEDEVAELKAAHFEESMK_3106.3504(1)	Potri.016G091600	-1	0.364606	POPTR_0016s09280	GO:0005524,GO:0009378,GO:0006281,GO:0006310,GO:0016887	ATPase, AAA-type, CDC48 protein	protein.degradation.AAA type
YLFTLDDDCFVAKDPSGK_2090.9740(3)	Potri.004G117800	-1	0.364166	POPTR_0004s11700	GO:0008466,GO:0016758,GO:0007047,GO:0030244,GO:0005618,GO:0030054	reversibly glycosylated polypeptide 2	cell wall.cell wall proteins.RGP
LVGELLNSNVFFREFAQPMK_2339.2216(1)	Potri.T106200	-1	0.364013		GO:0004601,GO:0020037,GO:0006979,GO:0055114	Peroxidase superfamily protein	misc.peroxidases
GVTSNPALFQK_1161.6262(2)	Potri.001G068200	-1	0.36367	POPTR_0001s12930	GO:0005975	Aldolase-type TIM barrel family protein	OPP.non-reductive PP.transaldolase
ESSAPPSTR_931.4479(1)	Potri.010G161200	-1	0.363029	POPTR_0010s16860		nodulin-related protein 1	development.unspecified
MANDCLGVEVEK_1364.6185(1)	Potri.008G084400	-1	0.363014	POPTR_0008s08400	GO:0004618,GO:0006096	phosphoglycerate kinase	PS.calvin cycle.phosphoglycerate kinase
GEPLTVQKPGTQTR_1511.8176(1)	Potri.001G237200	-1	0.36276	POPTR_0001s24380	GO:0003854,GO:0016616,GO:0006694,GO:0055114,GO:0003824,GO:0050662,GO:0044237,GO:0009058,GO:0008831,GO:0045226	UDP-XYL synthase 5	cell wall.precursor synthesis.UXS
VDLDMLGSCKK_1265.6229(1)	Potri.003G173900	-1	0.362649	POPTR_0003s17250	GO:0005524,GO:0044267	heat shock protein 60	protein.folding
MMLVDDEYLLLGSANLNQR_2195.0835(2)	Potri.001G193000	-1	0.362443	POPTR_0001s19360	GO:0005515,GO:0003824,GO:0008152	phospholipase D alpha 2	lipid metabolism.lipid degradation.lysophospholipases.phospholipase D
AVEFAFRVEEEAVWSQVAK_2195.1131(2)	Potri.001G278800	-1	0.362443	POPTR_0001s28540	GO:0006886,GO:0016192,GO:0005198,GO:0030130,GO:0030132	Clathrin, heavy chain	cell.vesicle transport
DNLSNVQLVFRENFGTEGR_2195.0840(1)	Potri.001G337400	-1	0.362443	POPTR_0001s36160	GO:0004345,GO:0050661,GO:0006006,GO:0055114	glucose-6-phosphate dehydrogenase 6	OPP.oxidative PP.G6PD
TEDDLKSLQSVGQLLGEVLRPLDNER_2924.5324(4)	Potri.002G031400	-1	0.362293	POPTR_0002s03280	GO:0005524,GO:0009378,GO:0006281,GO:0006310,GO:0016887	AAA-type ATPase family protein	protein.degradation.ubiquitin.proteasom
LAGMLRNLSSYYYK_1678.8621(2)	Potri.007G137200	-1	0.361922	POPTR_0007s01200		26S proteasome regulatory subunit S2 1A	protein.degradation.ubiquitin.proteasom
GKDCLPFLEK_1206.6188(1)	Potri.004G009600	-1	0.361536	POPTR_0004s01030	GO:0004047,GO:0006546,GO:0005737	Glycine cleavage T-protein family	amino acid metabolism.degradation.serine-glycine-cysteine group.glycine
LVRELAQDFK_1218.6841(1)	Potri.007G014300	-1	0.361008	POPTR_0007s13920	GO:0003677,GO:0006334,GO:0000786	Histone superfamily protein	DNA.synthesis/chromatin structure.histone
FGHTENSAYLFDPDLYTDGR_2318.0360(1)	Potri.010G244900	-1	0.360908	POPTR_0010s25110		FASCICLIN-like arabinogalactan protein 17 precursor	cell wall.cell wall proteins.AGPs.AGP
HFPSVNWLLSYSK_1577.8111(2)	Potri.008G005000	-1	0.360866	POPTR_0008s00560	GO:0005524,GO:0016820,GO:0015991,GO:0033178,GO:0046933,GO:0046961,GO:0015992,GO:0046034,GO:0016469	vacuolar ATP synthase subunit A	transport.p- and v-ATPases.H+-transporting two-sector ATPase
TMELNPENPLMDELR_1801.8459(2)	Potri.001G286700	-1	0.36083	POPTR_0001s29350	GO:0005524,GO:0051082,GO:0006457,GO:0006950	HEAT SHOCK PROTEIN 81.4	stress.abiotic.heat
SLASADFPANVPQK_1444.7431(2)	Potri.011G120200	-1	0.36083	POPTR_0011s12090	GO:0016491,GO:0055114,GO:0005507	laccase 17	secondary metabolism.simple phenols
ANAVALGNYLMSKGYK_1715.8785(1)	Potri.017G059300	-1	0.360682	POPTR_0017s08600	GO:0004372,GO:0006544,GO:0006563	serine hydroxymethyltransferase 4	PS.photorespiration.serine hydroxymethyltransferase
KQLLLHPESDDSAQLSQLETEK_2510.2620(1)	Potri.005G257800	-1	0.360179	POPTR_0005s27920	GO:0003872,GO:0006096,GO:0005945	Phosphofructokinase family protein	glycolysis.cytosolic branch.phosphofructokinase (PFK)
NNLYGTHVLLEACKVTGQLR_2286.2023(1)	Potri.001G383500	-1	0.359823	POPTR_0001s39210	GO:0003854,GO:0016616,GO:0006694,GO:0055114,GO:0003824,GO:0050662,GO:0044237,GO:0009058,GO:0008831,GO:0045226	rhamnose biosynthesis 1	cell wall.precursor synthesis.UDP-glucose 4,6-dehydratase
FNLNVQAVNVLLDNLQSLDR_2286.2088(1)	Potri.010G186900	-1	0.359823	POPTR_0010s19420	GO:0006886,GO:0016192,GO:0005198,GO:0030130,GO:0030132	Clathrin, heavy chain	cell.vesicle transport
EGNQNDWLQAHVFDDHK_2052.9158(1)	Potri.010G100400	-1	0.359654	POPTR_0010s11060	GO:0005515	transducin family protein / WD-40 repeat family protein	protein.targeting.secretory pathway.plasma membrane
RAEQMLVNDSSR_1421.6801(1)	Potri.018G082500	-1	0.35875	POPTR_0018s08910	GO:0016740,GO:0030170,GO:0009058,GO:0016769,GO:0008483,GO:0006520	aspartate aminotransferase 2	amino acid metabolism.synthesis.central amino acid metabolism.aspartate.aspartate aminotransferase
AREQLEFLEK_1262.6739(1)	Potri.013G079000	-1	0.358707	POPTR_0013s07650		Plant protein of unknown function (DUF827)	not assigned.unknown
GPDALQVSPGLFNER_1599.8125(1)	Potri.006G009400	-1	0.358477	POPTR_0006s01100	GO:0004553,GO:0005975	Glycosyl hydrolase superfamily protein	cell wall.degradation.mannan-xylose-arabinose-fucose
WDAWKAVEGNSK_1390.6750(1)	Potri.001G130200	-1	0.358441	POPTR_0001s01230	GO:0000062	acyl-CoA-binding protein 6	lipid metabolism.FA synthesis and FA elongation.acyl-CoA binding protein
DTQTDVTSLSGSNP_1421.6391(1)	Potri.001G266000	-1	0.357715	POPTR_0001s27300	GO:0003700,GO:0006355,GO:0005634	nuclear factor Y, subunit A1	RNA.regulation of transcription.CCAAT box binding factor family, HAP2
ALSEVEEKDGK_1204.6056(1)	Potri.001G214500	-1	0.35742	POPTR_0001s22160	GO:0016844,GO:0009058	strictosidine synthase-like 3	secondary metabolism.N misc.alkaloid-like
AVENSPFLEKLK_1374.7627(6)	Potri.001G286700	-1	0.357203	POPTR_0001s29350	GO:0005524,GO:0051082,GO:0006457,GO:0006950	HEAT SHOCK PROTEIN 81.4	stress.abiotic.heat
VQNLLGHCAEHLEK_1647.8272(1)	Potri.017G014800	-1	0.356499	POPTR_0017s04660		26S proteasome regulatory subunit S2 1A	protein.degradation.ubiquitin.proteasom
EELHHLPVVAK_1271.7106(1)	Potri.012G042500	-1	0.356058	POPTR_0012s03950	GO:0004871,GO:0019001,GO:0007186	extra-large GTP-binding protein 3	signalling.G-proteins
TKDNVFVTVVASLQYR_1839.9963(1)	Potri.017G078000	-1	0.355955	POPTR_0017s11410	GO:0016020	SPFH/Band 7/PHB domain-containing membrane-associated protein family	not assigned.unknown
RLMALLCEAK_1204.6541(1)	Potri.003G143200	-1	0.355848	POPTR_0003s14320	GO:0005515	Tetratricopeptide repeat (TPR)-like superfamily protein	cell.organisation
TYPQQAGTLR_1134.5902(1)	Potri.010G162800	-1	0.355606	POPTR_0010s17020	GO:0003723,GO:0003746,GO:0043022,GO:0006452,GO:0045901,GO:0045905,GO:0008612	eukaryotic elongation factor 5A-1	protein.synthesis.initiation
LLLDSNNNPEHFLTTNPYYDSRVVGK_3007.4796(1)	Potri.010G186900	-1	0.355207	POPTR_0010s19420	GO:0006886,GO:0016192,GO:0005198,GO:0030130,GO:0030132	Clathrin, heavy chain	cell.vesicle transport
SKTHGFPAGLCSSLGLGGHLTGGAYGSMMR_3007.4336(1)	Potri.011G158700	-1	0.355207	POPTR_0011s16200	GO:0008762,GO:0016491,GO:0050660,GO:0055114	FAD-binding Berberine family protein	misc.nitrilases, *nitrile lyases, berberine bridge enzymes, reticuline oxidases, troponine reductases
SKLHGFPAGTCSSLGMGGHLSGGTYGAMLR_3007.4336(1)	Potri.011G161300	-1	0.355207	POPTR_0011s16390	GO:0008762,GO:0016491,GO:0050660,GO:0055114	FAD-binding Berberine family protein	misc.nitrilases, *nitrile lyases, berberine bridge enzymes, reticuline oxidases, troponine reductases
SGQKDLFYLTGPNK_1567.8115(1)	Potri.005G241100	-1	0.353862	POPTR_0005s26260	GO:0005524,GO:0051082,GO:0006457,GO:0006950	Chaperone protein htpG family protein	stress.abiotic.heat
AAATMALSSPSLAGK_1375.7250(1)	Potri.005G239300	-1	0.353847	POPTR_0005s26080	GO:0016020,GO:0009765	light-harvesting chlorophyll-protein complex II subunit B1	PS.lightreaction.photosystem II.LHC-II
GVETLLSSDLQGLTEYEQKALEALKPELK_3202.7093(1)	Potri.017G102000	-1	0.353686	POPTR_0017s13640	GO:0016491,GO:0055114,GO:0003854,GO:0016616,GO:0006694,GO:0030060,GO:0006108	malate dehydrogenase	gluconeogenesis / glyoxylate cycle.Malate DH
YFNPVGAHESGK_1305.6222(1)	Potri.003G123700	-1	0.351817		GO:0003824,GO:0050662,GO:0044237,GO:0006012,GO:0003978	UDP-D-glucose/UDP-D-galactose 4-epimerase 1	cell wall.precursor synthesis.UGE
VTPGAGDKPMLSVNYKGEEK_2121.0532(1)	Potri.008G054700	-1	0.350557	POPTR_0008s05480	GO:0000902,GO:0005524	heat shock cognate protein 70-1	stress.abiotic.heat
LSNDLGVPSSPGLLTTEGTSRPLEHMPTTR_3163.6052(1)	Potri.010G002500	-1	0.350396	POPTR_0010s00490	GO:0004672,GO:0005524,GO:0006468,GO:0007165	CBL-interacting protein kinase 1	protein.postranslational modification
LAQTAQTNEGFVVVMKPTHVYR_2489.2969(1)	Potri.014G036900	-1	0.350126	POPTR_0014s03620	GO:0003677,GO:0006355	AP2/B3-like transcriptional factor family protein	RNA.regulation of transcription.B3 transcription factor family
AYLEFFCSKDK_1407.6614(1)	Potri.017G000300	-1	0.350112	POPTR_0017s00520	GO:0004489,GO:0006555,GO:0055114	methylenetetrahydrofolate reductase 1	C1-metabolism.methylenetetrahydrofolate reductase
VDLSDEAQKER_1289.6332(2)	Potri.003G005000	-1	0.350011		GO:0003746,GO:0006414,GO:0005853	Translation elongation factor EF1B, gamma chain	protein.synthesis.elongation
NKALHGGNFQGTPLGVSMDNTR_2314.1357(3)	Potri.008G038200	-1	0.349573	POPTR_0008s03810	GO:0016841,GO:0009058	PHE ammonia lyase 1	secondary metabolism.phenylpropanoids.lignin biosynthesis.PAL
RLTSPLLEPSSVEK_1555.8690(2)	Potri.001G162900	-1	0.34949	POPTR_0001s16310	GO:0004298,GO:0051603,GO:0005839,GO:0004175,GO:0006511,GO:0019773	20S proteasome alpha subunit E2	protein.degradation.ubiquitin.proteasom
QFLLHLATGAEVEK_1555.8479(2)	Potri.001G271800	-1	0.34949	POPTR_0001s27870	GO:0016779,GO:0009058	transferases;nucleotidyltransferases	protein.synthesis.initiation
QTGSLYSDWDLLPPK_1719.8588(1)	Potri.013G009500	-1	0.348865	POPTR_0013s01090	GO:0005509	calreticulin 1b	signalling.calcium
TLTSSYYR_990.4891(10)	Potri.001G080400	-1	0.348669	POPTR_0001s11720	GO:0003924,GO:0005525,GO:0007264,GO:0005634,GO:0005737,GO:0005622	RAS 5	signalling.G-proteins
SLATTQQPLR_1114.6215(1)	Potri.003G086100	-1	0.347864		GO:0046933,GO:0046961,GO:0015986,GO:0045261	ATPase, F1 complex, delta/epsilon subunit	mitochondrial electron transport / ATP synthesis.F1-ATPase
SHSPSLSQSNLMTLVANPCQFK_2446.1854(1)	Potri.002G064600	-1	0.347707	POPTR_0002s06500	GO:0003723,GO:0003735,GO:0006412,GO:0005622,GO:0005840	Ribosomal protein S13/S18 family	protein.synthesis.ribosomal protein.eukaryotic.40S subunit.S18
ADLNVPLDENQK_1355.6801(1)	Potri.008G084500	-1	0.347402	POPTR_0008s08410	GO:0004618,GO:0006096	phosphoglycerate kinase 1	PS.calvin cycle.phosphoglycerate kinase
GLELLPSENFTSVSVMQAVGSVMTNK_2738.3739(4)	Potri.002G109200	-1	0.346965	POPTR_0002s10990	GO:0004372,GO:0006544,GO:0006563,GO:0016829,GO:0006520	serine hydroxymethyltransferase 2	PS.photorespiration.serine hydroxymethyltransferase
ALDVGDDPAALPK_1281.6685(2)	Potri.013G123600	-1	0.346782	POPTR_0013s12740	GO:0003924,GO:0005525,GO:0007264,GO:0005634,GO:0005737,GO:0005622	RAB GTPase homolog A1F	signalling.G-proteins
RLSSLNVENLESNR_1630.8507(2)	Potri.001G468100	-1	0.346092	POPTR_0001s47210	GO:0004332,GO:0006096	Aldolase superfamily protein	PS.calvin cycle.aldolase
LGEAGLNLLKDFANVDCSYNLSPDELCTK_3256.5501(2)	Potri.001G300900	-1	0.34568	POPTR_0001s30820	GO:0016616,GO:0051287,GO:0008152,GO:0055114,GO:0016597,GO:0048037,GO:0004455,GO:0008652,GO:0006564,GO:0004617	D-3-phosphoglycerate dehydrogenase	amino acid metabolism.synthesis.serine-glycine-cysteine group.serine.phosphoglycerate dehydrogenase
NQPGELCLRGDQLMK_1758.8626(1)	Potri.001G036900	-1	0.345584	POPTR_0001s07400	GO:0003824,GO:0008152	4-coumarate:CoA ligase 2	secondary metabolism.phenylpropanoids.lignin biosynthesis.4CL
EQGQQKGEASPFLADLLR_1987.0243(1)	Potri.012G111200	-1	0.34503	POPTR_0012s11300	GO:0003676,GO:0016788	TUDOR-SN protein 1	RNA.regulation of transcription.Zn-finger(CCHC)
TLSNELEVVEGMKLDR_1833.9262(1)	Potri.001G054400	-1	0.344876	POPTR_0001s14040	GO:0005524,GO:0044267	heat shock protein 60	protein.folding
ELLGTCVSVGCTVDGK_1694.8089(1)	Potri.006G077200	-1	0.344341	POPTR_0006s07680	GO:0003735,GO:0006412,GO:0005840	Ribosomal protein L11 family protein	protein.synthesis.ribosomal protein.eukaryotic.60S subunit.L12
LNATLFESWMKQGK_1669.8254(1)	Potri.002G257700	-1	0.344331	POPTR_0002s25950	GO:0003993	HAD superfamily, subfamily IIIB acid phosphatase	misc.acid and other phosphatases
KDENTAGVWNYTSGK_1669.7816(1)	Potri.013G009500	-1	0.344331	POPTR_0013s01090	GO:0005509	calreticulin 1b	signalling.calcium
GVDTLACLSVNDAFVMKAWK_2225.1094(1)	Potri.013G102100	-1	0.344208	POPTR_0013s10250	GO:0016209,GO:0016491,GO:0055114	Thioredoxin superfamily protein	redox.peroxiredoxin
LQLGQGSATEVTK_1331.7165(1)	Potri.001G004500	-1	0.343	POPTR_0001s04170		Mitochondrial substrate carrier family protein	transport.metabolite transporters at the mitochondrial membrane
SKFDNLYGCR_1259.5838(2)	Potri.001G320500	-1	0.342665	POPTR_0001s32780	GO:0016616,GO:0048037,GO:0055114,GO:0004013,GO:0006730,GO:0004455,GO:0008652	S-adenosyl-L-homocysteine hydrolase	amino acid metabolism.degradation.aspartate family.methionine
TTLAQLAFNDAEVTAHFEKK_2234.1452(1)	Potri.012G123500	-1	0.342308	POPTR_0012s14990	GO:0004298,GO:0051603,GO:0005839,GO:0043531,GO:0004175,GO:0006511,GO:0019773,GO:0006915,GO:0005524	NB-ARC domain-containing disease resistance protein	stress.biotic
DDPDFTWEVVKPLKSEKPQQ_2386.1925(1)	Potri.013G004100	-1	0.342099	POPTR_0013s00550	GO:0004478,GO:0006556,GO:0005524	S-adenosylmethionine synthetase family protein	amino acid metabolism.synthesis.aspartate family.methionine
GDVEKLLDWENTAPK_1714.8646(1)	Potri.002G229200	-1	0.341892	POPTR_0012s06320	GO:0008152	aconitase 3	TCA / org transformation.TCA.aconitase
LQVSEPETK_1030.5415(1)	Potri.005G248100	-1	0.341466	POPTR_0005s26930	GO:0006950,GO:0009415	Dehydrin family protein	not assigned.unknown
LLYGGSVNGANCK_1353.6467(3)	Potri.001G240300	-1	0.341106	POPTR_0001s24710	GO:0004807,GO:0008152	triosephosphate isomerase	PS.calvin cycle.TPI
LVSSLEQKEEGR_1374.7223(2)	Potri.002G103800	-1	0.340818	POPTR_0002s10400	GO:0019904	general regulatory factor 8	signalling.14-3-3 proteins
TFPALYNLYRR_1413.7637(1)	Potri.017G070200	-1	0.340616	POPTR_0017s10630	GO:0004345,GO:0050661,GO:0006006,GO:0055114	glucose-6-phosphate dehydrogenase 6	OPP.oxidative PP.G6PD
AAVLGDTLGDPLKDTSGPSLNLLLK_2508.3919(4)	Potri.005G015000	-1	0.340438		GO:0004427,GO:0009678,GO:0015992,GO:0016020	Inorganic H pyrophosphatase family protein	transport.amino acids
LQSSLTEVNELVSGLQSDVSK_2234.1398(1)	Potri.008G132500	-1	0.340366	POPTR_0008s13180	GO:0016868,GO:0005975	Phosphoglucomutase/phosphomannomutase family protein	not assigned.unknown
QVGNERFNLFNGCPSGTTATLVLR_2651.3359(1)	Potri.009G157400	-1	0.340273	POPTR_0009s15910	GO:0005524,GO:0044267,GO:0051082,GO:0006457	TCP-1/cpn60 chaperonin family protein	protein.folding
ATDTVLQGPGK_1086.5790(1)	Potri.008G080500	-1	0.340257	POPTR_0008s08000	GO:0016616,GO:0055114,GO:0006102,GO:0004450	cytosolic NADP+-dependent isocitrate dehydrogenase	TCA / org transformation.TCA.IDH
VTNEAVQQAAAALK_1413.7696(1)	Potri.009G152800	-1	0.339539	POPTR_0009s15490	GO:0003871,GO:0009086,GO:0008270,GO:0008652	Cobalamin-independent synthase family protein	amino acid metabolism.synthesis.aspartate family.methionine
GLAMASTFLGNSTSLQEMFRR_2333.1376(3)	Potri.009G067100	-1	0.33927	POPTR_0009s07150	GO:0051258,GO:0043234,GO:0003924,GO:0005525,GO:0006184,GO:0007017,GO:0005874	beta-6 tubulin	cell.organisation
VDAVVYLVDAYDKER_1754.8959(1)	Potri.013G010000	-1	0.338984	POPTR_0013s01130	GO:0005525,GO:0007264,GO:0004871,GO:0019001,GO:0007186,GO:0005634,GO:0005737,GO:0005622,GO:0006886	secretion-associated RAS super family 2	signalling.G-proteins
HGHVDYDKVPGVVYTHPEVASVGK_2590.3049(1)	Potri.008G100800	-1	0.338729	POPTR_0008s10020	GO:0016491,GO:0050660,GO:0055114,GO:0009055,GO:0008033,GO:0045454,GO:0005737,GO:0004148	lipoamide dehydrogenase 2	TCA / org transformation.TCA.pyruvate DH.E3
LAEMPADSGYPAYLAAR_1795.8683(2)	Potri.008G005000	-1	0.338576	POPTR_0008s00560	GO:0005524,GO:0016820,GO:0015991,GO:0033178,GO:0046933,GO:0046961,GO:0015992,GO:0046034,GO:0016469	vacuolar ATP synthase subunit A	transport.p- and v-ATPases.H+-transporting two-sector ATPase
LLLHESLYQR_1271.7106(2)	Potri.001G167100	-1	0.338094	POPTR_0001s16730	GO:0016491,GO:0008152,GO:0055114	aldehyde dehydrogenase 7B4	fermentation.aldehyde dehydrogenase
AVANHTTAAFLR_1271.6855(2)	Potri.006G031000	-1	0.338094	POPTR_0006s02950	GO:0005524,GO:0009378,GO:0006281,GO:0006310,GO:0016887	regulatory particle triple-A ATPase 3	protein.degradation.ubiquitin.proteasom
NKLDHYQLLK_1271.7106(2)	Potri.006G213300	-1	0.338094	POPTR_0006s22980	GO:0003735,GO:0006412,GO:0005840,GO:0005622	ribosomal protein L23AB	protein.synthesis.ribosomal protein.eukaryotic.60S subunit.L23A
LKPELQSSLEK_1271.7205(1)	Potri.011G096300	-1	0.338094	POPTR_0011s09860	GO:0016491,GO:0055114,GO:0016616,GO:0030060,GO:0006108	Lactate/malate dehydrogenase family protein	TCA / org transformation.TCA.malate DH
FGHVTFFWNGNR_1482.6913(1)	Potri.006G113300	-1	0.337478	POPTR_0006s11400	GO:0003824,GO:0046872,GO:0004619,GO:0030145,GO:0006007,GO:0005737	Phosphoglycerate mutase, 2,3-bisphosphoglycerate-independent	not assigned.unknown
RFSDAAVQSDLK_1336.6856(1)	Potri.010G205700	-1	0.337073	POPTR_0010s21270	GO:0000902,GO:0005524	heat shock protein 70	stress.abiotic.heat
EQEALNFLEKK_1348.7107(3)	Potri.006G110800	-1	0.336769	POPTR_0006s11140	GO:0004298,GO:0051603,GO:0005839,GO:0004175,GO:0006511,GO:0019773	20S proteasome subunit PAA2	protein.degradation.ubiquitin.proteasom
VKSHQMPEQVVFWK_1742.9047(2)	Potri.001G278800	-1	0.336684	POPTR_0001s28540	GO:0006886,GO:0016192,GO:0005198,GO:0030130,GO:0030132	Clathrin, heavy chain	cell.vesicle transport
QELERLVQDQESLR_1742.9032(2)	Potri.001G322500	-1	0.336684	POPTR_0001s32970	GO:0016820,GO:0015991,GO:0033180	vacuolar ATP synthase subunit C (VATC) / V-ATPase C subunit / vacuolar proton pump C subunit (DET3)	transport.p- and v-ATPases
VQWMHLDMAGPVSSEKK_1942.9514(1)	Potri.006G184500	-1	0.335514	POPTR_0006s19810	GO:0004177,GO:0006508,GO:0005622	Cytosol aminopeptidase family protein	protein.degradation
LLYCLYEHSFYMRPSKAGDEQLNVFR_3236.5656(1)	Potri.003G162300	-1	0.334878	POPTR_0003s16070	GO:0004812,GO:0005524,GO:0006418,GO:0000166,GO:0005737,GO:0006412,GO:0006426,GO:0004820	glycyl-tRNA synthetase / glycine--tRNA ligase	protein.aa activation.glycine-tRNA ligase
KDHSDVSNQLYANYALGKDVQAMK_2712.2933(2)	Potri.004G177500	-1	0.334314	POPTR_0004s18400	GO:0005524,GO:0016820,GO:0015991,GO:0033178,GO:0046933,GO:0046961,GO:0015992,GO:0046034,GO:0016469	ATPase, V1 complex, subunit B protein	mitochondrial electron transport / ATP synthesis.F1-ATPase
ERPLGDLVLGLQQLGADVSCSPTNCPPVR_3148.5878(2)	Potri.002G146400	-1	0.334284	POPTR_0002s14740	GO:0016765	RNA 3\'-terminal phosphate cyclase/enolpyruvate transferase, alpha/beta	amino acid metabolism.synthesis.aromatic aa.chorismate.5-enolpyruvylshikimate-3-phosphate synthase
VTQWNLDFAQHSEQGDR_2030.9315(2)	Potri.005G073300	-1	0.333138	POPTR_0005s07450	GO:0003849,GO:0009073	3-deoxy-D-arabino-heptulosonate 7-phosphate synthase 1	amino acid metabolism.synthesis.aromatic aa.chorismate.3-deoxy-D-arabino-heptulosonate 7-phosphate synthase
TRPFDALLAEGR_1345.7223(1)	Potri.007G095700	-1	0.332958	POPTR_0007s05160	GO:0003849,GO:0009073	3-deoxy-D-arabino-heptulosonate 7-phosphate synthase 1	amino acid metabolism.synthesis.aromatic aa.chorismate.3-deoxy-D-arabino-heptulosonate 7-phosphate synthase
SHDEMLLAASEALAAQVTQK_2113.0594(1)	Potri.003G049300	-1	0.332892	POPTR_0003s04770	GO:0016616,GO:0055114,GO:0051287	NADP-malic enzyme 4	TCA / org transformation.other organic acid transformatons.malic
FLDSLLDDHLQKR_1599.8489(1)	Potri.007G016400	-1	0.332085	POPTR_0007s13720	GO:0005506,GO:0009055,GO:0016705,GO:0020037,GO:0055114	ferulic acid 5-hydroxylase 1	misc.cytochrome P450
SSALFFPHGPGDLR_1500.7594(1)	Potri.015G065000	-1	0.331782	POPTR_0015s07620	GO:0016020	SPFH/Band 7/PHB domain-containing membrane-associated protein family	not assigned.unknown
LEFKEGPALPVLDQMLEDGK_2229.1471(1)	Potri.001G304800	-1	0.330715	POPTR_0001s31220	GO:0008171	S-adenosyl-L-methionine-dependent methyltransferases superfamily protein	secondary metabolism.phenylpropanoids.lignin biosynthesis.CCoAOMT
YHLLRNLGGDAEDTDLVSLK_2229.1510(1)	Potri.001G356900	-1	0.330715	POPTR_0001s36700	GO:0004190,GO:0006508,GO:0006629	aspartic proteinase A1	protein.degradation.aspartate protease
GLKEQMTPLSDFEDK_1737.8364(2)	Potri.005G098100	-1	0.330463	POPTR_0005s10090	GO:0003924,GO:0005525	Ribosomal protein S5/Elongation factor G/III/V family protein	protein.synthesis.elongation
AVSHNALDNLR_1209.6335(1)	Potri.002G146300	-1	0.330413	POPTR_0002s14730	GO:0003824,GO:0008152	Transketolase	PS.calvin cycle.transketolase
QVHPDLGLSSK_1180.6321(9)	Potri.004G091200	-1	0.329873	POPTR_0004s09030	GO:0003677,GO:0006334,GO:0005634,GO:0000786	Histone superfamily protein	DNA.synthesis/chromatin structure.histone
ELALEVQSESK_1232.6369(1)	Potri.003G056300	-1	0.329282	POPTR_0003s05500	GO:0005515,GO:0005198,GO:0006886,GO:0016192,GO:0030117	Coatomer, beta\' subunit	cell.vesicle transport
VGEDVPLYVNK_1232.6521(2)	Potri.004G075500	-1	0.329282		GO:0016021	Endomembrane protein 70 protein family	DNA.unspecified
SAEEQLEQQEK_1318.6121(1)	Potri.006G021200	-1	0.32879	POPTR_0006s02200			cell.organisation
MSLLTDLLNLNLSDTTDK_2007.0314(1)	Potri.015G034700	-1	0.328609	POPTR_0015s05010	GO:0004356,GO:0006807,GO:0006542	glutamine synthase clone R1	N-metabolism.ammonia metabolism.glutamine synthetase
FLSPTNSTK_994.5204(1)	Potri.008G038100	-1	0.328359	POPTR_0008s03800	GO:0006166,GO:0004001	adenosine kinase 2	nucleotide metabolism.salvage.nucleoside kinases.adenosine kinase
QLAEETWGKQK_1317.6797(2)	Potri.005G015100	-1	0.327971		GO:0005509	calreticulin 1a	signalling.calcium
TAQASDVGLVLASTGSLSNESK_2135.0826(1)	Potri.006G184500	-1	0.327716	POPTR_0006s19810	GO:0004177,GO:0006508,GO:0005622	Cytosol aminopeptidase family protein	protein.degradation
DFARESDVK_1066.5164(1)	Potri.001G036900	-1	0.327661	POPTR_0001s07400	GO:0003824,GO:0008152	4-coumarate:CoA ligase 2	secondary metabolism.phenylpropanoids.lignin biosynthesis.4CL
RETFNHLASWLEDAR_1844.9038(3)	Potri.006G001500	-1	0.327562	POPTR_0006s00360	GO:0003924,GO:0005525,GO:0007264,GO:0005634,GO:0005737,GO:0005622	RAB GTPase homolog B1C	signalling.G-proteins
AGFLNSLSDEDK_1295.6114(1)	Potri.009G012200	-1	0.32752	POPTR_0009s01740		FASCICLIN-like arabinogalactan-protein 12	cell wall.cell wall proteins.AGPs.AGP
ANELLVSAEEEFNLEK_1834.9069(3)	Potri.013G051500	-1	0.327236	POPTR_0013s04830	GO:0046961,GO:0015991,GO:0033178	vacuolar ATP synthase subunit E1	transport.p- and v-ATPases.H+-transporting two-sector ATPase
LVTVEDLVHNHWATYGR_2010.0192(1)	Potri.008G132500	-1	0.327197	POPTR_0008s13180	GO:0016868,GO:0005975	Phosphoglucomutase/phosphomannomutase family protein	not assigned.unknown
VNQSYVLGTSTKVDLSGVNVEK_2337.2296(1)	Potri.009G065800	-1	0.326436	POPTR_0009s07020	GO:0003735,GO:0006412,GO:0005622,GO:0005840	Ribosomal protein L6 family protein	protein.synthesis.ribosomal protein.eukaryotic.60S subunit.L6
QLFHPEQLLSGKEDAANNFAR_2386.1786(7)	Potri.001G289500	-1	0.326266	POPTR_0001s29670	GO:0051258,GO:0043234,GO:0003924,GO:0005525,GO:0006184,GO:0007017,GO:0005874	Tubulin/FtsZ family protein	cell.organisation
QLGLNCPLVPGLMPLNNYK_2141.1246(1)	Potri.017G000300	-1	0.326108	POPTR_0017s00520	GO:0004489,GO:0006555,GO:0055114	methylenetetrahydrofolate reductase 1	C1-metabolism.methylenetetrahydrofolate reductase
MDPNELVKLLELFNSNNKPGR_2428.2653(1)	Potri.005G073300	-1	0.325955	POPTR_0005s07450	GO:0003849,GO:0009073	3-deoxy-D-arabino-heptulosonate 7-phosphate synthase 1	amino acid metabolism.synthesis.aromatic aa.chorismate.3-deoxy-D-arabino-heptulosonate 7-phosphate synthase
ASSAPEGSQFDAR_1364.6077(1)	Potri.006G225700	-1	0.325563	POPTR_0006s24220	GO:0003676,GO:0005524,GO:0008026,GO:0004386	eukaryotic translation initiation factor 4A1	RNA.processing.RNA helicase
LAGESESNLRK_1203.6328(4)	Potri.006G125500	-1	0.325557	POPTR_0006s12740	GO:0005524,GO:0009378,GO:0006281,GO:0006310,GO:0016887	ATPase, AAA-type, CDC48 protein	protein.degradation.AAA type
ELASEVQSESK_1206.5848(1)	Potri.001G179200	-1	0.324834	POPTR_0001s17940	GO:0005515,GO:0005198,GO:0006886,GO:0016192,GO:0030117	Coatomer, beta\' subunit	cell.vesicle transport
FEDGWENR_1052.4432(2)	Potri.005G015100	-1	0.324761		GO:0005509	calreticulin 1a	signalling.calcium
LLAHLVETEMNK_1397.7457(1)	Potri.005G257800	-1	0.324664	POPTR_0005s27920	GO:0003872,GO:0006096,GO:0005945	Phosphofructokinase family protein	glycolysis.cytosolic branch.phosphofructokinase (PFK)
LGLEAKQPNSALR_1397.7747(2)	Potri.006G131500	-1	0.324664	POPTR_0006s13370	GO:0003735,GO:0006412,GO:0005622,GO:0005840	Ribosomal protein S12/S23 family protein	protein.synthesis.ribosomal protein.eukaryotic.40S subunit.S23
VVDLVDTFRLQEQPAFDK_2121.0862(1)	Potri.005G024800	-1	0.323912	POPTR_0005s02470		translationally controlled tumor protein	not assigned.unknown
LLQEHQDDFLR_1413.7121(2)	Potri.008G119700	-1	0.32241	POPTR_0008s11840	GO:0005515,GO:0003684,GO:0006289,GO:0043161	Rad23 UV excision repair protein family	DNA.repair
SNLVGMGLLPLCFKAGQDADTLGLTGHER_3071.5289(1)	Potri.002G229200	-1	0.321756	POPTR_0012s06320	GO:0008152	aconitase 3	TCA / org transformation.TCA.aconitase
FFLPLWNR_1092.5989(2)	Potri.001G337400	-1	0.321669	POPTR_0001s36160	GO:0004345,GO:0050661,GO:0006006,GO:0055114	glucose-6-phosphate dehydrogenase 6	OPP.oxidative PP.G6PD
NLPGVEVANVERLNLLR_1907.0709(3)	Potri.006G132500	-1	0.321565	POPTR_0006s13480	GO:0003735,GO:0006412,GO:0005840	Ribosomal protein L4/L1 family	protein.synthesis.ribosomal protein.eukaryotic.60S subunit.L4/L1
AVSLSVEDADYMGRLK_1753.8789(1)	Potri.002G003100	-1	0.320544	POPTR_0002s00490	GO:0003872,GO:0006096,GO:0005945	Phosphofructokinase family protein	glycolysis.cytosolic branch.phosphofructokinase (PFK)
NVVSKLLAESSQEAR_1630.8759(4)	Potri.012G122500	-1	0.320525		GO:0043531,GO:0006915,GO:0005524	NB-ARC domain-containing disease resistance protein	stress.biotic
GLAFTEKER_1050.5578(1)	Potri.018G086700	-1	0.320321	POPTR_0018s09380	GO:0016616,GO:0055114,GO:0051287	NADP-malic enzyme 4	TCA / org transformation.other organic acid transformatons.malic
LTPEQVEQLSS_1230.6212(1)	Potri.013G112800	-1	0.319819	POPTR_0013s11710	GO:0004252,GO:0042802,GO:0043086	Proteinase inhibitor, propeptide	protein.degradation.subtilases
REDNLVELR_1143.6117(1)	Potri.014G124200	-1	0.319701	POPTR_0014s11920	GO:0005515,GO:0008565,GO:0006606,GO:0005634,GO:0005737,GO:0006886,GO:0005643	importin alpha isoform 1	protein.targeting.nucleus
LGTDEGALTR_1032.5320(1)	Potri.005G075900	-1	0.31868	POPTR_0005s07740	GO:0005509,GO:0005544	annexin 2	cell.organisation
HLLTSLGEKLELAEFDEWLR_2399.2605(1)	Potri.001G117900	-1	0.318572			Calcium-binding EF-hand family protein	signalling.calcium
LLPTASAGDSK_1059.5681(1)	Potri.002G099800	-1	0.318364	POPTR_0002s10000	GO:0019904	general regulatory factor 2	signalling.14-3-3 proteins
LSPQDVDDNLCK_1403.6472(2)	Potri.002G146800	-1	0.317852	POPTR_0002s14780	GO:0003735,GO:0006412,GO:0005622,GO:0005840	Ribosomal protein S13/S15	protein.synthesis.ribosomal protein.eukaryotic.40S subunit.S13
LLLSGSLHYPR_1255.7157(2)	Potri.005G232600	-1	0.317847	POPTR_0005s25410	GO:0004553,GO:0005975,GO:0005529,GO:0004565,GO:0009341	beta-galactosidase 3	misc.gluco-, galacto- and mannosidases.beta-galactosidase
TSLSNTLYTDK_1242.6212(1)	Potri.009G012100	-1	0.31772	POPTR_0009s01730		FASCICLIN-like arabinogalactan-protein 11	cell wall.cell wall proteins.AGPs.AGP
AMAEKASDAFYK_1331.6300(1)	Potri.017G078000	-1	0.317627	POPTR_0017s11410	GO:0016020	SPFH/Band 7/PHB domain-containing membrane-associated protein family	not assigned.unknown
SLTSSSVLPTK_1119.6256(1)	Potri.002G099200	-1	0.317571	POPTR_0002s09950	GO:0003849,GO:0009073	Class-II DAHP synthetase family protein	amino acid metabolism.synthesis.aromatic aa.chorismate.3-deoxy-D-arabino-heptulosonate 7-phosphate synthase
LLSGEVDQK_988.5310(3)	Potri.005G015100	-1	0.317316		GO:0005509	calreticulin 1a	signalling.calcium
LLTERGYSFTTTAER_1744.8864(3)	Potri.008G055500	-1	0.317306	POPTR_0008s05560		actin-11	cell.organisation
DKGPVWEELVK_1299.6943(2)	Potri.003G134500	-1	0.316705	POPTR_0003s13440		NAD(P)-binding Rossmann-fold superfamily protein	development.unspecified
LYRSGSVGFVSK_1299.7056(1)	Potri.010G145800	-1	0.316705	POPTR_0010s15590	GO:0046912,GO:0044262,GO:0003824,GO:0008152	ATP citrate lyase subunit B 2	TCA / org transformation.other organic acid transformatons.atp-citrate lyase
NWDYTGLVNALHNGEGK_1887.8984(3)	Potri.011G064000	-1	0.316269		GO:0000287,GO:0030976,GO:0003824	Thiamine pyrophosphate dependent pyruvate decarboxylase family protein	fermentation.PDC
EDFGGGHPDPNLTYAKELVAR_2286.1149(2)	Potri.008G132500	-1	0.315862	POPTR_0008s13180	GO:0016868,GO:0005975	Phosphoglucomutase/phosphomannomutase family protein	not assigned.unknown
LADLEAAPAALSRLFSLEWYR_2392.2660(1)	Potri.011G110700	-1	0.315507	POPTR_0011s11190	GO:0008964,GO:0006099,GO:0015977	phosphoenolpyruvate carboxylase 3	not assigned.unknown
VAQWMLQLPGVTSYMGSLGK_2182.1035(1)	Potri.010G224300	-1	0.314067	POPTR_0010s23120	GO:0006166,GO:0004001	adenosine kinase 2	nucleotide metabolism.salvage.nucleoside kinases.adenosine kinase
ATATGAAAAATAK_1117.5848(1)	Potri.001G164000	-1	0.313985	POPTR_0001s16430	GO:0003735,GO:0006412,GO:0005622,GO:0005840,GO:0015935	40s ribosomal protein SA	protein.synthesis.ribosomal protein.eukaryotic.40S subunit.SA
ESVQCFGR_982.4411(1)	Potri.010G091000	-1	0.313632	POPTR_0010s10140	GO:0003735,GO:0006412,GO:0005622,GO:0005840	Ribosomal protein S5 domain 2-like superfamily protein	protein.synthesis.ribosomal protein.eukaryotic.40S subunit.S16
LLRDNEAEVR_1214.6488(2)	Potri.010G127500	-1	0.313578	POPTR_0010s13760	GO:0005515	protein phosphatase 2A subunit A2	protein.postranslational modification
HAEDVSSAVLFGK_1359.6903(1)	Potri.018G106800	-1	0.313205	POPTR_0018s11600	GO:0004177,GO:0006508,GO:0005622	Cytosol aminopeptidase family protein	protein.degradation
HSLPDGLMR_1025.5197(2)	Potri.001G320500	-1	0.313079	POPTR_0001s32780	GO:0016616,GO:0048037,GO:0055114,GO:0004013,GO:0006730,GO:0004455,GO:0008652	S-adenosyl-L-homocysteine hydrolase	amino acid metabolism.degradation.aspartate family.methionine
KSLTGSFLGSMK_1255.6715(2)	Potri.001G300000	-1	0.312646		GO:0008270,GO:0016491,GO:0055114,GO:0016616,GO:0048037	cinnamyl alcohol dehydrogenase 5	secondary metabolism.phenylpropanoids.lignin biosynthesis.CAD
DLFQEVYEEKWK_1613.7846(1)	Potri.001G347800	-1	0.312639	POPTR_0001s35080	GO:0016616,GO:0055114,GO:0006102,GO:0004450	Isocitrate/isopropylmalate dehydrogenase family protein	TCA / org transformation.TCA.IDH
LRYDDFLAR_1168.6109(1)	Potri.003G115000	-1	0.312178	POPTR_0003s11450		Calcium-binding EF-hand family protein	signalling.calcium
AGVYRENVDVPQLLS_1660.8541(2)	Potri.014G010500	-1	0.311085	POPTR_0014s00640	GO:0030599,GO:0042545,GO:0005618	pectin methylesterase 3	cell wall.pectin*esterases.PME
SGEYEPSEKPEPDSDYLR_2097.9247(2)	Potri.001G193000	-1	0.310789	POPTR_0001s19360	GO:0005515,GO:0003824,GO:0008152	phospholipase D alpha 2	lipid metabolism.lipid degradation.lysophospholipases.phospholipase D
LPDNPYLNLER_1343.6954(1)	Potri.010G227700	-1	0.310159	POPTR_0010s23440	GO:0004185,GO:0006508	SERINE CARBOXYPEPTIDASE-LIKE 49	protein.degradation.serine protease
HLLTTVDCQPSGPAGGMLVFVSGNLQLAGEQHALK_3645.8516(1)	Potri.001G057500	-1	0.310036	POPTR_0001s13730	GO:0006810,GO:0005622	nuclear transport factor 2B	protein.targeting.nucleus
AELVQFHLLPQFLSSSQFQTVSNPLTTQAGSGGR_3645.8660(1)	Potri.015G129400	-1	0.310036	POPTR_0015s14570		FASCICLIN-like arabinogalactan-protein 11	cell wall.cell wall proteins.AGPs.AGP
AHGGFSVFAGVGER_1390.6862(2)	Potri.008G126600	-1	0.309315	POPTR_0008s12550	GO:0005524,GO:0016820,GO:0015991,GO:0033178,GO:0046933,GO:0046961,GO:0015992,GO:0046034,GO:0016469,GO:0016887,GO:0006200,GO:0006754,GO:0000275,GO:0045261,GO:0015986,GO:0008553	ATP synthase alpha/beta family protein	mitochondrial electron transport / ATP synthesis.F1-ATPase
VNVYYNEASGGR_1328.6230(2)	Potri.001G104600	-1	0.308966	POPTR_0001s09330	GO:0051258,GO:0043234,GO:0003924,GO:0005525,GO:0006184,GO:0007017,GO:0005874	beta-6 tubulin	cell.organisation
AVVVHGDPDDLGK_1321.6747(1)	Potri.005G044400	-1	0.308629	POPTR_0005s04590	GO:0046872,GO:0006801,GO:0055114	copper/zinc superoxide dismutase 1	redox.dismutases and catalases
LLLTQACYYDK_1387.6927(1)	Potri.003G188500	-1	0.308406	POPTR_0003s18720	GO:0003824,GO:0008152	4-coumarate:CoA ligase 2	secondary metabolism.phenylpropanoids.lignin biosynthesis.4CL
LHFMLSSYAPVLSAEK_1808.9251(5)	Potri.001G289500	-1	0.306846	POPTR_0001s29670	GO:0051258,GO:0043234,GO:0003924,GO:0005525,GO:0006184,GO:0007017,GO:0005874	Tubulin/FtsZ family protein	cell.organisation
YHGTYDFLFVDADK_1690.7748(1)	Potri.001G304800	-1	0.306682	POPTR_0001s31220	GO:0008171	S-adenosyl-L-methionine-dependent methyltransferases superfamily protein	secondary metabolism.phenylpropanoids.lignin biosynthesis.CCoAOMT
GAPHPPSLLMGDAWTKPYSR_2181.0910(1)	Potri.006G229300	-1	0.306593	POPTR_0006s24570	GO:0016829,GO:0006520,GO:0004375,GO:0055114	glycine decarboxylase P-protein 1	amino acid metabolism.degradation.serine-glycine-cysteine group.glycine
FNLANPTTGCQK_1350.6471(3)	Potri.001G311000	-1	0.306268	POPTR_0001s31850	GO:0003735,GO:0006412,GO:0005622,GO:0005840	Ribosomal protein S6e	protein.synthesis.ribosomal protein.eukaryotic.40S subunit.S6
AVAGAGVLAGYDK_1191.6368(2)	Potri.001G019400	-1	0.306061	POPTR_0001s05690		ADP/ATP carrier 2	transport.metabolite transporters at the mitochondrial membrane
MADDEELQALVCDNGTVMLK_2252.0244(1)	Potri.011G148000	-1	0.305953	POPTR_0011s15110		actin 7	cell.organisation
QPTELELGQAFHQGK_1683.8337(1)	Potri.011G033100	-1	0.305684	POPTR_0011s03570	GO:0010181,GO:0016491,GO:0009055,GO:0050662	Quinone reductase family protein
ALSSPNLDLQR_1214.6375(1)	Potri.018G007400	-1	0.304806	POPTR_0018s03560	GO:0006886,GO:0016192,GO:0030117,GO:0005198,GO:0030126	Coatomer, beta subunit	cell.vesicle transport
AANPQPALVWASSSSVYGLNTQVPFSELDR_3204.5960(1)	Potri.001G320000	-1	0.304756	POPTR_0001s32730	GO:0016491,GO:0008152,GO:0003854,GO:0016616,GO:0006694,GO:0055114,GO:0003824,GO:0050662,GO:0044237,GO:0009058,GO:0008831,GO:0045226	UDP-D-glucuronate 4-epimerase 6	cell wall.precursor synthesis.GAE
LSSVRFNSQSSLATFSGLK_2030.0553(1)	Potri.017G102000	-1	0.304078	POPTR_0017s13640	GO:0016491,GO:0055114,GO:0003854,GO:0016616,GO:0006694,GO:0030060,GO:0006108	malate dehydrogenase	gluconeogenesis / glyoxylate cycle.Malate DH
LQHHNHHLLLKPTTNMASFPNLTNK_2922.5155(1)	Potri.005G099900	-1	0.303965	POPTR_0005s10290	GO:0008152	phosphoserine aminotransferase	amino acid metabolism.synthesis.serine-glycine-cysteine group.serine.phosphoserine aminotransferase
MLERELNSVNDNPLLDVSR_2215.1023(3)	Potri.008G038200	-1	0.303463	POPTR_0008s03810	GO:0016841,GO:0009058	PHE ammonia lyase 1	secondary metabolism.phenylpropanoids.lignin biosynthesis.PAL
RQLLDQVVSTALPESK_1783.9912(4)	Potri.001G278800	-1	0.303175	POPTR_0001s28540	GO:0006886,GO:0016192,GO:0005198,GO:0030130,GO:0030132	Clathrin, heavy chain	cell.vesicle transport
ELVERAAQLDVVVTNK_1783.9912(2)	Potri.002G249000	-1	0.303175	POPTR_0002s25050	GO:0003735,GO:0006412,GO:0005622,GO:0005840	Ribosomal protein L32e	protein.synthesis.ribosomal protein.eukaryotic.60S subunit.L32
LLNSDEVQSVVNPLKK_1783.9800(3)	Potri.006G132500	-1	0.303175	POPTR_0006s13480	GO:0003735,GO:0006412,GO:0005840	Ribosomal protein L4/L1 family	protein.synthesis.ribosomal protein.eukaryotic.60S subunit.L4/L1
RWAQSPGASSLGKPALHPATVDLK_2488.3307(1)	Potri.005G257800	-1	0.303103	POPTR_0005s27920	GO:0003872,GO:0006096,GO:0005945	Phosphofructokinase family protein	glycolysis.cytosolic branch.phosphofructokinase (PFK)
EGLAFLETSALEATNVEK_1922.9593(1)	Potri.004G226400	-1	0.302578	POPTR_0004s23510	GO:0003924,GO:0005525,GO:0007264,GO:0005622	RAB GTPase 11C	signalling.G-proteins
LSGTGSEGATLR_1148.5906(1)	Potri.008G132500	-1	0.302275	POPTR_0008s13180	GO:0016868,GO:0005975	Phosphoglucomutase/phosphomannomutase family protein	not assigned.unknown
LSSDQTTAAQLVAK_1432.7642(1)	Potri.004G118900	-1	0.30149	POPTR_0004s11790	GO:0004222,GO:0006508,GO:0008270	Insulinase (Peptidase family M16) protein	protein.targeting.mitochondria
VESELSDVCASLLR_1577.7840(1)	Potri.005G157700	-1	0.300611	POPTR_0005s17740	GO:0019904	general regulatory factor 8	signalling.14-3-3 proteins
ASPYGYLLNR_1153.6000(2)	Potri.008G126600	-1	0.300419	POPTR_0008s12550	GO:0005524,GO:0016820,GO:0015991,GO:0033178,GO:0046933,GO:0046961,GO:0015992,GO:0046034,GO:0016469,GO:0016887,GO:0006200,GO:0006754,GO:0000275,GO:0045261,GO:0015986,GO:0008553	ATP synthase alpha/beta family protein	mitochondrial electron transport / ATP synthesis.F1-ATPase
HCPNALVNMLSNPVNSTVPLAAEVFK_2822.4328(1)	Potri.001G376500	-1	0.300017	POPTR_0001s38560	GO:0016491,GO:0055114,GO:0003854,GO:0016616,GO:0006694,GO:0030060,GO:0006108	Lactate/malate dehydrogenase family protein	TCA / org transformation.TCA.malate DH
STLTDSLVAAAGLLAQEVAGDVRMTDTR_2861.4673(2)	Potri.005G098100	-1	0.299581	POPTR_0005s10090	GO:0003924,GO:0005525	Ribosomal protein S5/Elongation factor G/III/V family protein	protein.synthesis.elongation
SHALEAFSR_1017.5112(1)	Potri.001G341100	-1	0.298796	POPTR_0001s35790	GO:0005524,GO:0044267,GO:0051082,GO:0006457	TCP-1/cpn60 chaperonin family protein	protein.folding
MSTKEVDEQLLNVQNK_1876.9321(1)	Potri.015G038800	-1	0.298637	POPTR_0015s04560	GO:0051258,GO:0043234,GO:0003924,GO:0005525,GO:0006184,GO:0007017,GO:0005874	beta-6 tubulin	cell.organisation
ANDTLKLDLESNK_1461.7431(2)	Potri.006G103700	-1	0.298455	POPTR_0006s10460	GO:0003723,GO:0006412,GO:0005840,GO:0005622,GO:0003735	Ribosomal protein S4 (RPS4A) family protein	protein.synthesis.ribosomal protein.eukaryotic.40S subunit.S4
VSLEAGSTFGWEKLVGDK_1922.9858(1)	Potri.002G146300	-1	0.297956	POPTR_0002s14730	GO:0003824,GO:0008152	Transketolase	PS.calvin cycle.transketolase
ATSAGLKEQEALNFLEK_1849.9542(3)	Potri.006G110800	-1	0.297742	POPTR_0006s11140	GO:0004298,GO:0051603,GO:0005839,GO:0004175,GO:0006511,GO:0019773	20S proteasome subunit PAA2	protein.degradation.ubiquitin.proteasom
LTQELASYESK_1268.6369(1)	Potri.006G021200	-1	0.297515	POPTR_0006s02200			cell.organisation
VDSELLFAYAKTDK_1599.8265(1)	Potri.008G070600	-1	0.29712	POPTR_0008s07070	GO:0006886,GO:0016192,GO:0005198,GO:0030130,GO:0030132	Clathrin, heavy chain	cell.vesicle transport
LGDDEFGNMLAGLLKENGVLATGLNFDTGAR_3225.5732(1)	Potri.017G029000	-1	0.296984	POPTR_0017s05770		pfkB-like carbohydrate kinase family protein	major CHO metabolism.degradation.sucrose.fructokinase
SDETVAMLEAYLR_1497.7254(1)	Potri.002G229200	-1	0.296875	POPTR_0012s06320	GO:0008152	aconitase 3	TCA / org transformation.TCA.aconitase
NLLHFCNLANQAVER_1798.9017(1)	Potri.010G253500	-1	0.296608	POPTR_0010s26000	GO:0005524,GO:0016820,GO:0015991,GO:0033178,GO:0046933,GO:0046961,GO:0015992,GO:0046034,GO:0016469	vacuolar ATP synthase subunit A	transport.p- and v-ATPases.H+-transporting two-sector ATPase
SATVENLLNAGYHGWSSLLLRGLEDDFMK_3236.6045(1)	Potri.002G257700	-1	0.296554	POPTR_0002s25950	GO:0003993	HAD superfamily, subfamily IIIB acid phosphatase	misc.acid and other phosphatases
LEEVAVSTGEEDEDALLDLK_2175.0551(1)	Potri.009G073400	-1	0.296028	POPTR_0009s07750	GO:0046907	RAN binding protein 1	signalling.G-proteins
SLFGEDALVNLSLEKQADGK_2135.0866(1)	Potri.006G273300	-1	0.295936	POPTR_0006s28810	GO:0006886,GO:0016192,GO:0030117,GO:0005198,GO:0030126	Coatomer, beta subunit	cell.vesicle transport
SVMFAAVGTAGQR_1294.6572(1)	Potri.003G067700	-1	0.295293	POPTR_0003s06570	GO:0016491,GO:0008152,GO:0055114	aldehyde dehydrogenase 7B4	TCA / org transformation.other organic acid transformatons.misc
ELGAFPDAEKAK_1275.6579(1)	Potri.016G084400	-1	0.294626	POPTR_0016s08520	GO:0003735,GO:0006412,GO:0005840	Ribosomal protein L4/L1 family	protein.synthesis.ribosomal protein.eukaryotic.60S subunit.L4/L1
AYCQSAATLNLLRAFATGGYAAMQR_2706.3127(3)	Potri.002G099200	-1	0.294027	POPTR_0002s09950	GO:0003849,GO:0009073	Class-II DAHP synthetase family protein	amino acid metabolism.synthesis.aromatic aa.chorismate.3-deoxy-D-arabino-heptulosonate 7-phosphate synthase
GLGYAVVEELAALGACVHTCAR_2317.1428(1)	Potri.010G142600	-1	0.293825	POPTR_0010s15250	GO:0016491,GO:0008152	NAD(P)-binding Rossmann-fold superfamily protein	misc.nitrilases, *nitrile lyases, berberine bridge enzymes, reticuline oxidases, troponine reductases
LYKDYLENPK_1282.6678(2)	Potri.006G197300	-1	0.293592	POPTR_0006s21170	GO:0001104,GO:0006357,GO:0016592,GO:0016455	Mediator complex, subunit Med7	RNA.regulation of transcription.unclassified
HAKEGTESSAFWFALGGK_1922.9395(1)	Potri.016G056200	-1	0.29341	POPTR_0016s05650	GO:0003779,GO:0007010	villin 2	cell.organisation
ALDPGFLAGPNLVGFSFK_1849.9847(1)	Potri.012G050800	-1	0.293345			translocon outer complex protein 120	protein.targeting.chloroplast
FDNLYGCR_1044.4568(2)	Potri.001G320500	-1	0.293247	POPTR_0001s32780	GO:0016616,GO:0048037,GO:0055114,GO:0004013,GO:0006730,GO:0004455,GO:0008652	S-adenosyl-L-homocysteine hydrolase	amino acid metabolism.degradation.aspartate family.methionine
LKHHPGQLEAAALMEHLLDGSSYVK_2745.4028(2)	Potri.008G038200	-1	0.293237	POPTR_0008s03810	GO:0016841,GO:0009058	PHE ammonia lyase 1	secondary metabolism.phenylpropanoids.lignin biosynthesis.PAL
VLACVGETLEQREAGSTVEVVAAQTK_2745.4088(1)	Potri.008G056300	-1	0.293237	POPTR_0008s05640	GO:0004807,GO:0008152	triosephosphate isomerase	PS.calvin cycle.TPI
LTLADALVYACNQGVEK_1864.9474(1)	Potri.006G184500	-1	0.293029	POPTR_0006s19810	GO:0004177,GO:0006508,GO:0005622	Cytosol aminopeptidase family protein	protein.degradation
MKTLLSSETMDLPDGVK_1864.9395(2)	Potri.011G147700	-1	0.293029	POPTR_0011s15080	GO:0003735,GO:0019843,GO:0006412,GO:0005840	Ribosomal protein L6 family	protein.synthesis.ribosomal protein.eukaryotic.60S subunit.L9
NLNAAVVDCCLGLPVYFTDLQRR_2694.3491(2)	Potri.001G180100	-1	0.292965	POPTR_0001s18040	GO:0000902,GO:0005524	Heat shock protein 70 (Hsp 70) family protein	stress.abiotic.heat
FHVLPALLSSSQFQTVSNPVR_2327.2506(1)	Potri.004G210600	-1	0.292887	POPTR_0004s22030		FASCICLIN-like arabinogalactan-protein 12	cell wall.cell wall proteins.AGPs.AGP
GEQLPLHGDGSNVR_1478.7346(1)	Potri.006G272700	-1	0.292359	POPTR_0006s28750	GO:0003854,GO:0016616,GO:0006694,GO:0055114,GO:0003824,GO:0050662,GO:0044237,GO:0009058,GO:0008831,GO:0045226	rhamnose biosynthesis 1	cell wall.precursor synthesis.UDP-glucose 4,6-dehydratase
MAETETFAFQAELNQLLSLLLNTFYSNK_3236.6184(1)	Potri.006G002800	-1	0.292182	POPTR_0006s00470	GO:0005524,GO:0051082,GO:0006457,GO:0006950	HEAT SHOCK PROTEIN 81.4	stress.abiotic.heat
VQRAVCMLSNNTAVAEVFSR_2269.1064(3)	Potri.003G220300	-1	0.290972	POPTR_0003s21080	GO:0051258,GO:0043234,GO:0003924,GO:0005525,GO:0006184,GO:0007017,GO:0005874	tubulin alpha-3	cell.organisation
LTGRHETADLHTFSWGVANR_2269.1108(1)	Potri.015G034700	-1	0.290972	POPTR_0015s05010	GO:0004356,GO:0006807,GO:0006542	glutamine synthase clone R1	N-metabolism.ammonia metabolism.glutamine synthetase
VLTMGFNGELHPSR_1573.7791(2)	Potri.008G038200	-1	0.290827	POPTR_0008s03810	GO:0016841,GO:0009058	PHE ammonia lyase 1	secondary metabolism.phenylpropanoids.lignin biosynthesis.PAL
KLASLAELYVNDAFGTAHR_2076.0873(1)	Potri.008G084400	-1	0.290673	POPTR_0008s08400	GO:0004618,GO:0006096	phosphoglycerate kinase	PS.calvin cycle.phosphoglycerate kinase
RDEKPAPYAREAKEFLR_2076.0985(1)	Potri.015G109300	-1	0.290673	POPTR_0015s12080	GO:0003676,GO:0016788	TUDOR-SN protein 1	RNA.regulation of transcription.Zn-finger(CCHC)
VCLGDVVSVHQCPDVK_1811.8779(1)	Potri.015G080600	-1	0.290113	POPTR_0015s09220	GO:0005524,GO:0009378,GO:0006281,GO:0006310,GO:0016887	ATPase, AAA-type, CDC48 protein	protein.degradation.AAA type
ACEPHAVLANYTN_1459.6635(1)	Potri.004G102500	-1	0.290065	POPTR_0004s10240	GO:0016853,GO:0009507	allene oxide cyclase 3	hormone metabolism.jasmonate.synthesis-degradation.allene oxidase cyclase
LMLMCFMQLLGCHGPLANR_2262.0837(1)	Potri.013G159600	-1	0.289923	POPTR_0013s15560	GO:0003735,GO:0006412,GO:0005840	Ribosomal protein L16p/L10e family protein	protein.synthesis.ribosomal protein.eukaryotic.60S subunit.L10
SLDFGER_823.3945(1)	Potri.005G115700	-1	0.28981	POPTR_0005s11780	GO:0003735,GO:0006412,GO:0005622,GO:0005840	Ribosomal protein L2 family	protein.synthesis.ribosomal protein.eukaryotic.60S subunit.L8
DSPAAKFLLER_1246.6790(1)	Potri.014G153400	-1	0.28977	POPTR_0014s15170	GO:0008152	aconitase 3	TCA / org transformation.TCA.aconitase
DFHGTVEAFHVETLDTTGAGDSFLGALLCK_3208.5256(1)	Potri.007G129700	-1	0.28935	POPTR_0007s01850		pfkB-like carbohydrate kinase family protein	major CHO metabolism.degradation.sucrose.fructokinase
GSPELPDHQLEVDLALAQREKEPDPALLK_3208.6848(1)	Potri.010G226500	-1	0.28935	POPTR_0010s23330	GO:0005515,GO:0004842,GO:0016567,GO:0000151	plant U-box 14	protein.degradation.ubiquitin.E3.RING
NSTTLSGPLYTLHVSQLHLDLPTLTDKDK_3208.6736(1)	Potri.010G233200	-1	0.28935	POPTR_0010s23940	GO:0000287,GO:0004743,GO:0030955,GO:0006096	Pyruvate kinase family protein	lipid metabolism.FA synthesis and FA elongation.pyruvate kinase
AEPEWSLLLLR_1326.7416(1)	Potri.003G123700	-1	0.289142		GO:0003824,GO:0050662,GO:0044237,GO:0006012,GO:0003978	UDP-D-glucose/UDP-D-galactose 4-epimerase 1	cell wall.precursor synthesis.UGE
ATSTAGATGWYR_1241.5909(1)	Potri.012G111200	-1	0.28824	POPTR_0012s11300	GO:0003676,GO:0016788	TUDOR-SN protein 1	RNA.regulation of transcription.Zn-finger(CCHC)
WAALNALGQLSTDLGPDLQNQYHQR_2809.4016(2)	Potri.001G004800	-1	0.287715	POPTR_0001s04200	GO:0005515	ARM repeat superfamily protein	protein.targeting.nucleus
GASFVLDCAKPVEDKLMDLASLEK_2636.3310(1)	Potri.014G128800	-1	0.286618	POPTR_0014s12340	GO:0003735,GO:0006412,GO:0005622,GO:0005840	Ribosomal L22e protein family	protein.synthesis.ribosomal protein.eukaryotic.60S subunit.L22
WKETELPYEK_1322.6627(2)	Potri.004G075500	-1	0.286567		GO:0016021	Endomembrane protein 70 protein family	DNA.unspecified
KFGGDTPYSLMFGPDLCGHSTK_2415.1108(2)	Potri.005G015100	-1	0.285629		GO:0005509	calreticulin 1a	signalling.calcium
LDNADELLESFLESFPEEPAQVQLQLLTATVKLFLK_4090.1522(2)	Potri.001G101400	-1	0.28429	POPTR_0001s09660	GO:0006886,GO:0016192,GO:0030117,GO:0030131,GO:0005515	Adaptin family protein	cell.vesicle transport
SNSFLEGVAQK_1179.6004(1)	Potri.017G061100	-1	0.283745	POPTR_0017s08810	GO:0016820,GO:0015991,GO:0033180	vacuolar ATP synthase subunit C (VATC) / V-ATPase C subunit / vacuolar proton pump C subunit (DET3)	transport.p- and v-ATPases
YSEEAAEFK_1073.4786(1)	Potri.014G068200	-1	0.283744		GO:0003824,GO:0008152	Transketolase	PS.calvin cycle.transketolase
QSAPLAASSGAQLPLTFSQNYR_2309.1408(1)	Potri.014G017200	-1	0.28314	POPTR_0014s01740	GO:0009116	adenine phosphoribosyl transferase 1	nucleotide metabolism.salvage.phosphoribosyltransferases.aprt
NPEEFRPER_1173.5647(1)	Potri.019G130700	-1	0.282728	POPTR_0019s15110	GO:0005506,GO:0009055,GO:0016705,GO:0020037,GO:0055114	cinnamate-4-hydroxylase	misc.cytochrome P450
SAVESSTSDYDKEK_1545.6915(1)	Potri.003G173900	-1	0.282253	POPTR_0003s17250	GO:0005524,GO:0044267	heat shock protein 60	protein.folding
TLTLSSLLAPR_1171.7045(1)	Potri.015G109300	-1	0.282207	POPTR_0015s12080	GO:0003676,GO:0016788	TUDOR-SN protein 1	RNA.regulation of transcription.Zn-finger(CCHC)
GLKYLDCYGVDNALVR_1855.9371(1)	Potri.001G159700	-1	0.282115	POPTR_0001s15980	GO:0016779,GO:0008152	N-acetylglucosamine-1-phosphate uridylyltransferase 2	cell wall.precursor synthesis
AEYDESGPSLVHR_1459.6812(1)	Potri.010G204300	-1	0.281673	POPTR_0010s21180		actin-11	cell.organisation
QKEEFLFR_1096.5786(1)	Potri.003G188500	-1	0.281134	POPTR_0003s18720	GO:0003824,GO:0008152	4-coumarate:CoA ligase 2	secondary metabolism.phenylpropanoids.lignin biosynthesis.4CL
TVDGPSSKDWR_1247.6015(2)	Potri.012G094100	-1	0.281128	POPTR_0012s09570	GO:0016620,GO:0055114	glyceraldehyde-3-phosphate dehydrogenase C2	glycolysis.cytosolic branch.glyceraldehyde 3-phosphate dehydrogenase (GAP-DH)
GSQGYLSLTVPELTQQMWDSK_2368.1489(2)	Potri.002G021800	-1	0.281023	POPTR_0002s02340	GO:0051258,GO:0043234,GO:0003924,GO:0005525,GO:0006184,GO:0007017,GO:0005874	tubulin beta-5 chain	cell.organisation
AGPPKLELQMGR_1296.7093(1)	Potri.009G115500	-1	0.280389	POPTR_0009s11840	GO:0003779,GO:0007010	cyclase associated protein 1	DNA.unspecified
LPTGEVWGGNPAK_1326.6688(2)	Potri.002G034100	-1	0.280065	POPTR_0002s03550		gamma carbonic anhydrase 1	mitochondrial electron transport / ATP synthesis.NADH-DH.complex I.carbonic anhydrase
AGVAALGLGYAGGEAVSTMVK_1922.0052(1)	Potri.T079800	-1	0.279901	POPTR_0007s05880	GO:0016740,GO:0030170,GO:0009058,GO:0016769	aspartate aminotransferase	amino acid metabolism.synthesis.central amino acid metabolism.aspartate.aspartate aminotransferase
LESLPMMVQGVWSDDPSLQLEATTQFRK_3206.5860(1)	Potri.013G007300	-1	0.279683	POPTR_0013s00880	GO:0005515,GO:0008565,GO:0006606,GO:0005634,GO:0005737,GO:0006886,GO:0005643	importin alpha isoform 4	protein.targeting.nucleus
NPLKPYLNGGSLYYNMSSLPHK_2493.2595(1)	Potri.002G109200	-1	0.279495	POPTR_0002s10990	GO:0004372,GO:0006544,GO:0006563,GO:0016829,GO:0006520	serine hydroxymethyltransferase 2	PS.photorespiration.serine hydroxymethyltransferase
LNTLEDQVKEYKEQLTEVTGR_2493.2831(1)	Potri.006G021200	-1	0.279495	POPTR_0006s02200			cell.organisation
TAFWEAEAPAEPAKPAETVAAA_2228.0870(1)	Potri.010G236500	-1	0.279068	POPTR_0010s24290	GO:0046872,GO:0030001	homolog of anti-oxidant 1	metal handling.binding, chelation and storage
HLPMYDEMASKYTVEFLAGGATQNSLK_3001.4434(1)	Potri.008G038100	-1	0.278918	POPTR_0008s03800	GO:0006166,GO:0004001	adenosine kinase 2	nucleotide metabolism.salvage.nucleoside kinases.adenosine kinase
YAVLCQENGLVPLVEPELLVDGSHDLEK_3137.5711(1)	Potri.018G090100	-1	0.278254	POPTR_0018s09730	GO:0004332,GO:0006096	Aldolase superfamily protein	PS.calvin cycle.aldolase
LNATLFESWMK_1339.6715(1)	Potri.002G257700	-1	0.277926	POPTR_0002s25950	GO:0003993	HAD superfamily, subfamily IIIB acid phosphatase	misc.acid and other phosphatases
FLSLTDKEVLGEGDNAK_1836.9225(1)	Potri.005G241100	-1	0.27715	POPTR_0005s26260	GO:0005524,GO:0051082,GO:0006457,GO:0006950	Chaperone protein htpG family protein	stress.abiotic.heat
QFQSAVDAAR_1092.5432(2)	Potri.008G070600	-1	0.276798	POPTR_0008s07070	GO:0006886,GO:0016192,GO:0005198,GO:0030130,GO:0030132	Clathrin, heavy chain	cell.vesicle transport
LHNPNSTLLGFLGGSEGLFAQK_2300.2034(1)	Potri.005G257800	-1	0.276502	POPTR_0005s27920	GO:0003872,GO:0006096,GO:0005945	Phosphofructokinase family protein	glycolysis.cytosolic branch.phosphofructokinase (PFK)
DKEVLSSWGVR_1275.6692(1)	Potri.008G027100	-1	0.275589	POPTR_0008s02740	GO:0000287,GO:0004743,GO:0030955,GO:0006096	Pyruvate kinase family protein	glycolysis.cytosolic branch.pyruvate kinase (PK)
LLPTASSGDSK_1075.5630(1)	Potri.005G162400	-1	0.275484	POPTR_0005s17300	GO:0019904	general regulatory factor 2	signalling.14-3-3 proteins
NYELPDGQVLTLGAER_1774.8970(3)	Potri.001G309500	-1	0.275443	POPTR_0001s31700		actin 7	cell.organisation
EMVLLGTQYAGEMKK_1697.8601(2)	Potri.002G107700	-1	0.274908	POPTR_0002s10850	GO:0004612,GO:0005524,GO:0006094	phosphoenolpyruvate carboxykinase 1	gluconeogenesis / glyoxylate cycle.PEPCK
TSTTAATQLHALTATGFSTKPTNLSPSTVFFSQSLTK_3842.9811(1)	Potri.018G038900	-1	0.274856	POPTR_0018s00640	GO:0003723,GO:0003743,GO:0006413	Nucleic acid-binding, OB-fold-like protein	protein.synthesis.initiation
QSPGGHNVVWGLQNALK_1804.9453(1)	Potri.002G003100	-1	0.274196	POPTR_0002s00490	GO:0003872,GO:0006096,GO:0005945	Phosphofructokinase family protein	glycolysis.cytosolic branch.phosphofructokinase (PFK)
LLFYVTTLNWK_1397.7827(1)	Potri.012G051600	-1	0.274135	POPTR_0012s04830		zinc knuckle (CCHC-type) family protein	not assigned.unknown
GVNTFSPEGRLFQVEYALEALK_2468.2820(1)	Potri.001G162900	-1	0.273793	POPTR_0001s16310	GO:0004298,GO:0051603,GO:0005839,GO:0004175,GO:0006511,GO:0019773	20S proteasome alpha subunit E2	protein.degradation.ubiquitin.proteasom
ESVEAGLKTHEAQVATVQEELAK_2468.2515(1)	Potri.006G021200	-1	0.273793	POPTR_0006s02200			cell.organisation
YFSKDALQLLMK_1456.7868(1)	Potri.010G109500	-1	0.272843	POPTR_0010s11970	GO:0016868,GO:0005975	Phosphoglucomutase/phosphomannomutase family protein	not assigned.unknown
LTNSLQMHGR_1156.5892(1)	Potri.006G197700	-1	0.272488	POPTR_0006s21210	GO:0006412,GO:0005840,GO:0005622,GO:0003735,GO:0015935	ribosomal protein 5B	protein.synthesis.ribosomal protein.eukaryotic.40S subunit.S5
AWAGKPENVGK_1156.6109(1)	Potri.018G090100	-1	0.272488	POPTR_0018s09730	GO:0004332,GO:0006096	Aldolase superfamily protein	PS.calvin cycle.aldolase
SLGQNPTEAELQDMLNEVDADGNGTLDFPEFLNLMARK_4192.9802(2)	Potri.001G222200	-1	0.271836	POPTR_0001s22980		calmodulin 5	signalling.calcium
GENDLPGLTDTEKPR_1641.8079(1)	Potri.002G099500	-1	0.27177	POPTR_0002s09970	GO:0003735,GO:0006412,GO:0005622,GO:0005840	Ribosomal protein S6e	protein.synthesis.ribosomal protein.eukaryotic.40S subunit.S6
AVTTEDATAFAEREK_1638.7970(1)	Potri.013G123600	-1	0.271533	POPTR_0013s12740	GO:0003924,GO:0005525,GO:0007264,GO:0005634,GO:0005737,GO:0005622	RAB GTPase homolog A1F	signalling.G-proteins
SAVLFNLESR_1135.6106(1)	Potri.001G191100	-1	0.271458	POPTR_0001s19190	GO:0004222,GO:0006508,GO:0008270	Insulinase (Peptidase family M16) protein	protein.targeting.mitochondria
ALTSAYYR_944.4836(10)	Potri.001G374000	-1	0.271345	POPTR_0001s38300	GO:0003924,GO:0005525,GO:0007264,GO:0005634,GO:0005737,GO:0005622	RAB GTPase homolog A1F	signalling.G-proteins
MLTPVHKPWSDKR_1594.8522(1)	Potri.015G122400	-1	0.271306	POPTR_0015s15300	GO:0004298,GO:0051603,GO:0005839,GO:0004175,GO:0006511,GO:0019773	proteasome subunit PAB1	protein.degradation.ubiquitin.proteasom
SGETEDTFLADLSVGLSTVNQDWSSLQLR_3168.5331(1)	Potri.015G131100	-1	0.271162	POPTR_0015s14380	GO:0000287,GO:0004634,GO:0006096,GO:0000015	Enolase	glycolysis.cytosolic branch.enolase
ELVEMVLFPVVNEACR_1904.9609(1)	Potri.018G082900	-1	0.271093	POPTR_0018s08940	GO:0003824,GO:0008152,GO:0003857,GO:0016491,GO:0006631,GO:0055114	Enoyl-CoA hydratase/isomerase family	lipid metabolism.lipid degradation.beta-oxidation.multifunctional
LGTAMLDVFKER_1379.7351(1)	Potri.005G091400	-1	0.271077	POPTR_0005s09370	GO:0003824,GO:0008152,GO:0005488	Succinyl-CoA ligase, alpha subunit	TCA / org transformation.TCA.succinyl-CoA ligase
GYLQPSPTNDGTLSLTLFLETDHLQSFQK_3250.6266(1)	Potri.018G104800	-1	0.270865	POPTR_0018s11380	GO:0016747	hydroxycinnamoyl-CoA shikimate/quinate hydroxycinnamoyl transferase	secondary metabolism.phenylpropanoids
ANSEATLGTYK_1154.5688(1)	Potri.018G090100	-1	0.270689	POPTR_0018s09730	GO:0004332,GO:0006096	Aldolase superfamily protein	PS.calvin cycle.aldolase
MWTNYVPPATNSK_1508.7202(1)	Potri.012G111200	-1	0.270567	POPTR_0012s11300	GO:0003676,GO:0016788	TUDOR-SN protein 1	RNA.regulation of transcription.Zn-finger(CCHC)
CGLTYVYQKAGGD_1431.6573(3)	Potri.002G190000	-1	0.270177		GO:0005515,GO:0003735,GO:0006412,GO:0005622,GO:0005840	ubiquitin 6	protein.degradation.ubiquitin.ubiquitin
FGVPMGYGGPHAAFLATSQEYK_2328.1118(2)	Potri.006G229300	-1	0.269932	POPTR_0006s24570	GO:0016829,GO:0006520,GO:0004375,GO:0055114	glycine decarboxylase P-protein 1	amino acid metabolism.degradation.serine-glycine-cysteine group.glycine
GLFTSLPKPGGGEFGK_1591.8479(2)	Potri.002G229200	-1	0.269765	POPTR_0012s06320	GO:0008152	aconitase 3	TCA / org transformation.TCA.aconitase
VNVYYNEASCGR_1431.6322(4)	Potri.001G106100	-1	0.268852	POPTR_0001s09180	GO:0051258,GO:0043234,GO:0003924,GO:0005525,GO:0006184,GO:0007017,GO:0005874	tubulin beta 8	cell.organisation
SYGLPVLTTRGNNVYGPNQFPEK_2552.2780(1)	Potri.001G383500	-1	0.268504	POPTR_0001s39210	GO:0003854,GO:0016616,GO:0006694,GO:0055114,GO:0003824,GO:0050662,GO:0044237,GO:0009058,GO:0008831,GO:0045226	rhamnose biosynthesis 1	cell wall.precursor synthesis.UDP-glucose 4,6-dehydratase
QELLDCLGTLAQSGTAK_1804.9110(1)	Potri.014G164900	-1	0.267768	POPTR_0014s16280	GO:0005524,GO:0051082,GO:0006457,GO:0006950	HEAT SHOCK PROTEIN 89.1	stress.abiotic.heat
SQLQQNQTQDR_1345.6455(1)	Potri.011G007600	-1	0.267514	POPTR_0021s00290	GO:0004190,GO:0006508,GO:0006629	aspartic proteinase A1	protein.degradation.aspartate protease
LWSYNDVYTDGKPTQGGFAESMVVDQKFVVR_3536.7155(1)	Potri.009G095800	-1	0.266759	POPTR_0009s09870	GO:0008270,GO:0016491,GO:0055114	GroES-like zinc-binding alcohol dehydrogenase family protein	secondary metabolism.phenylpropanoids.lignin biosynthesis.CAD
EGQLYLASPYTAAASALTGFVTDPR_2599.3039(1)	Potri.010G065100	-1	0.266452	POPTR_0010s07560	GO:0008152	isopropyl malate isomerase large subunit 1	TCA / org transformation.TCA.aconitase
VHDDMLLAAAEALAGQLKEEYLAK_2599.3436(1)	Potri.018G086700	-1	0.266452	POPTR_0018s09380	GO:0016616,GO:0055114,GO:0051287	NADP-malic enzyme 4	TCA / org transformation.other organic acid transformatons.malic
LYDNMQKPAFVFDGRNVVNADK_2542.2395(1)	Potri.004G118600	-1	0.265965	POPTR_0004s11760	GO:0016616,GO:0051287,GO:0055114	UDP-glucose 6-dehydrogenase family protein	cell wall.precursor synthesis.UGD
HYLGPFESFYNFESHDPPYSEDLPR_3043.3533(1)	Potri.014G019500	-1	0.265881	POPTR_0602s00200		NAD(P)-binding Rossmann-fold superfamily protein	development.unspecified
VLQAQDDMVNSMK_1478.6978(1)	Potri.013G051500	-1	0.26566	POPTR_0013s04830	GO:0046961,GO:0015991,GO:0033178	vacuolar ATP synthase subunit E1	transport.p- and v-ATPases.H+-transporting two-sector ATPase
NPEELPWGETGADYLVESTGVFTDK_2755.2621(1)	Potri.012G094100	-1	0.265593	POPTR_0012s09570	GO:0016620,GO:0055114	glyceraldehyde-3-phosphate dehydrogenase C2	glycolysis.cytosolic branch.glyceraldehyde 3-phosphate dehydrogenase (GAP-DH)
LVVTGGAGFVGSHLVDR_1683.9177(2)	Potri.002G204400	-1	0.265396	POPTR_0002s20570	GO:0003854,GO:0016616,GO:0006694,GO:0055114,GO:0003824,GO:0050662,GO:0044237,GO:0009058,GO:0008831,GO:0045226	NAD(P)-binding Rossmann-fold superfamily protein	cell wall.precursor synthesis.UXS
AEDSKLVSVPPAVAS_1469.7846(1)	Potri.010G192200	-1	0.265341	POPTR_0010s19960	GO:0005515	Mov34/MPN/PAD-1 family protein	protein.degradation.ubiquitin.proteasom
SLGGNPTQAQLK_1213.6535(2)	Potri.001G117900	-1	0.264564			Calcium-binding EF-hand family protein	signalling.calcium
SLLTDLLNLNLSDTTDK_1875.9910(1)	Potri.015G034700	-1	0.264111	POPTR_0015s05010	GO:0004356,GO:0006807,GO:0006542	glutamine synthase clone R1	N-metabolism.ammonia metabolism.glutamine synthetase
SEAFTVERERELQQALESVNELAQLMK_3148.5943(1)	Potri.005G020800	-1	0.263992	POPTR_0005s02070	GO:0016020,GO:0005515	syntaxin of plants 43	cell.vesicle transport
FLNAGLFGNGTESTHTLPHSASR_2415.1687(1)	Potri.008G038200	-1	0.263989	POPTR_0008s03810	GO:0016841,GO:0009058	PHE ammonia lyase 1	secondary metabolism.phenylpropanoids.lignin biosynthesis.PAL
GHVFEELQRPGTPLYNLK_2098.1080(1)	Potri.007G065700	-1	0.263846	POPTR_0007s08390	GO:0003924,GO:0005525	Ribosomal protein S5/Elongation factor G/III/V family protein	protein.synthesis.elongation
LTVTSDSNFSKR_1355.6801(1)	Potri.014G128800	-1	0.263356	POPTR_0014s12340	GO:0003735,GO:0006412,GO:0005622,GO:0005840	Ribosomal L22e protein family	protein.synthesis.ribosomal protein.eukaryotic.60S subunit.L22
WTSSNQVLMELACTR_1795.8466(1)	Potri.002G095600	-1	0.263283	POPTR_0002s09610	GO:0005509,GO:0005544	annexin 1	cell.organisation
VVDREHVFSYLDDPCSATYPLMQNLR_3125.4820(1)	Potri.010G224100	-1	0.263258	POPTR_0010s23100	GO:0016841,GO:0009058	PHE ammonia lyase 1	secondary metabolism.phenylpropanoids.lignin biosynthesis.PAL
NLLNGTVFR_1034.5629(5)	Potri.001G347800	-1	0.263228	POPTR_0001s35080	GO:0016616,GO:0055114,GO:0006102,GO:0004450	Isocitrate/isopropylmalate dehydrogenase family protein	TCA / org transformation.TCA.IDH
EGDVLTLLESER_1360.6955(1)	Potri.016G063100	-1	0.262328	POPTR_0016s06300	GO:0003735,GO:0006412,GO:0005622,GO:0005840	ribosomal protein S28	protein.synthesis.ribosomal protein.eukaryotic.40S subunit.S28
LVSAMVNNDLMTLVNSR_1876.9619(1)	Potri.009G055400	-1	0.262105	POPTR_0009s06020	GO:0005515	transducin family protein / WD-40 repeat family protein	not assigned.unknown
ELVKDDEWLNAEFLTTVQQR_2434.2249(1)	Potri.008G166800	-1	0.261967	POPTR_0008s16670	GO:0016491,GO:0055114,GO:0016616,GO:0016615,GO:0006108	Lactate/malate dehydrogenase family protein	TCA / org transformation.other organic acid transformatons.cyt MDH
LNVYYNEASGGR_1342.6386(4)	Potri.001G464400	-1	0.261736	POPTR_0001s46870	GO:0051258,GO:0043234,GO:0003924,GO:0005525,GO:0006184,GO:0007017,GO:0005874	tubulin beta chain 2	cell.organisation
TLDLLKGDFPEGK_1432.7682(1)	Potri.T070100	-1	0.26104	POPTR_0019s05430	GO:0003871,GO:0009086,GO:0008270,GO:0008652	Cobalamin-independent synthase family protein	amino acid metabolism.synthesis.aspartate family.methionine
TFANNLKEVCPTR_1549.7792(1)	Potri.005G195600	-1	0.260894	POPTR_0005s21740	GO:0004601,GO:0020037,GO:0006979,GO:0055114	Peroxidase superfamily protein	misc.peroxidases
LENLEGLTHFDELLQEADGLLLSR_2725.4043(1)	Potri.006G117400	-1	0.260335	POPTR_0006s11860	GO:0000287,GO:0004743,GO:0030955,GO:0006096	Pyruvate kinase family protein	glycolysis.plastid branch.pyruvate kinase (PK)
KEAGFFASLK_1097.5990(1)	Potri.016G079500	-1	0.259905	POPTR_0016s08040			not assigned.unknown
ELSHEWSLVNK_1341.6797(2)	Potri.001G286700	-1	0.259534	POPTR_0001s29350	GO:0005524,GO:0051082,GO:0006457,GO:0006950	HEAT SHOCK PROTEIN 81.4	stress.abiotic.heat
MGGNGKVFTLAEVSAHNSPK_2060.0229(1)	Potri.002G242500	-1	0.258813	POPTR_0002s24400	GO:0020037	cytochrome B5 isoform B	redox.ascorbate and glutathione
LSVQGLDGVLFPLEEKEK_2001.0903(2)	Potri.008G012400	-1	0.258749	POPTR_0008s01310		FASCICLIN-like arabinogalactan protein 17 precursor	cell wall.cell wall proteins.AGPs.AGP
AVAVLNSSEGVK_1173.6474(1)	Potri.013G031100	-1	0.258566	POPTR_0013s03160	GO:0046872,GO:0006801,GO:0055114	copper/zinc superoxide dismutase 1	redox.dismutases and catalases
TGPYGQLFRPDNFVFGQSGAGNNWAK_2829.3379(4)	Potri.009G067100	-1	0.258482	POPTR_0009s07150	GO:0051258,GO:0043234,GO:0003924,GO:0005525,GO:0006184,GO:0007017,GO:0005874	beta-6 tubulin	cell.organisation
SSNELLLARQAYHAR_1728.9140(1)	Potri.002G095600	-1	0.257889	POPTR_0002s09610	GO:0005509,GO:0005544	annexin 1	cell.organisation
FPGQLNSDLR_1146.5902(18)	Potri.001G104600	-1	0.257764	POPTR_0001s09330	GO:0051258,GO:0043234,GO:0003924,GO:0005525,GO:0006184,GO:0007017,GO:0005874	beta-6 tubulin	cell.organisation
TLPGPVTDPAK_1095.6045(1)	Potri.007G069600	-1	0.25771	POPTR_0799s00200	GO:0004356,GO:0006807,GO:0006542	glutamine synthase clone R1	N-metabolism.ammonia metabolism.glutamine synthetase
TDLEQSLVVSDYAQMDRLLK_2324.1802(2)	Potri.012G051300	-1	0.257635	POPTR_0012s04860	GO:0005524,GO:0044267,GO:0051082,GO:0006457	TCP-1/cpn60 chaperonin family protein	protein.folding
SNMRLLVTGGAGFLGSHLVDK_2172.1594(1)	Potri.001G237200	-1	0.25699	POPTR_0001s24380	GO:0003854,GO:0016616,GO:0006694,GO:0055114,GO:0003824,GO:0050662,GO:0044237,GO:0009058,GO:0008831,GO:0045226	UDP-XYL synthase 5	cell wall.precursor synthesis.UXS
FVQLQGGFACALDLVKHLR_2172.1747(1)	Potri.007G147300	-1	0.25699	POPTR_0007s00200	GO:0004489,GO:0006555,GO:0055114	methylenetetrahydrofolate reductase 2	C1-metabolism.methylenetetrahydrofolate reductase
SLTNDWEDHLAVKHFSVEGQLEFK_2829.3842(1)	Potri.004G073600	-1	0.25649	POPTR_0004s07190	GO:0005524,GO:0051082,GO:0006457,GO:0006950	heat shock protein 90.1	stress.abiotic.heat
ATGQLFSR_879.4683(2)	Potri.008G105300	-1	0.25586	POPTR_0008s10480	GO:0046912,GO:0044262,GO:0003824,GO:0008152	ATP-citrate lyase B-1	TCA / org transformation.other organic acid transformatons.atp-citrate lyase
ALHGGNFQGTPLGVSMDNTR_2071.9978(3)	Potri.008G038200	-1	0.25582	POPTR_0008s03810	GO:0016841,GO:0009058	PHE ammonia lyase 1	secondary metabolism.phenylpropanoids.lignin biosynthesis.PAL
SLTSSSLLPSK_1119.6256(1)	Potri.005G162800	-1	0.255714	POPTR_0005s17270	GO:0003849,GO:0009073	Class-II DAHP synthetase family protein	amino acid metabolism.synthesis.aromatic aa.chorismate.3-deoxy-D-arabino-heptulosonate 7-phosphate synthase
DVWYGFNLCQNASSALQQR_2257.0455(1)	Potri.015G132700	-1	0.255424	POPTR_0015s14220		Embryo-specific protein 3, (ATS3)	development.unspecified
LWATNEVR_988.5211(3)	Potri.004G063300	-1	0.255226	POPTR_1064s00200	GO:0003735,GO:0006412,GO:0005840	Ribosomal protein L18ae/LX family protein	protein.synthesis.ribosomal protein.eukaryotic.60S subunit.L18A
YAADEDAFFADYSEAHLK_2062.9029(1)	Potri.009G015400	-1	0.255047	POPTR_0009s02070	GO:0004601,GO:0020037,GO:0006979,GO:0055114	ascorbate peroxidase 2	redox.ascorbate and glutathione.ascorbate
AQGLPLSDFVNQK_1416.7482(1)	Potri.002G156000	-1	0.254779	POPTR_0002s15740	GO:0016616,GO:0055114,GO:0051287	NAD-dependent malic enzyme 2	TCA / org transformation.other organic acid transformatons.malic
HLNLDFQLLKDEEGK_1799.9174(2)	Potri.011G147700	-1	0.254606	POPTR_0011s15080	GO:0003735,GO:0019843,GO:0006412,GO:0005840	Ribosomal protein L6 family	protein.synthesis.ribosomal protein.eukaryotic.60S subunit.L9
DGYWKWFAGNLASGGAAGGSSLLFVYSLDYAR_3400.6273(1)	Potri.003G204600	-1	0.254577	POPTR_0003s20360		ADP/ATP carrier 2	transport.metabolite transporters at the mitochondrial membrane
DLSDVGPSVGLDAGDHLWLSR_2209.0884(1)	Potri.010G029100	-1	0.254146	POPTR_0010s03010	GO:0004356,GO:0006807,GO:0006542	glutamine synthetase 2	N-metabolism.ammonia metabolism.glutamine synthetase
EPNKGVNPDEAVAYGAAVQGGLLSGEGGEETK_3143.5127(1)	Potri.013G018000	-1	0.253919	POPTR_0013s01870	GO:0000902,GO:0005524	heat shock protein 70 (Hsp 70) family protein	stress.abiotic.heat
GDFALDVGRNVLHGSDSVESATK_2374.1633(1)	Potri.002G138800	-1	0.253054	POPTR_0002s13970	GO:0004550,GO:0005524,GO:0006165,GO:0006183,GO:0006228,GO:0006241	Nucleoside diphosphate kinase family protein	nucleotide metabolism.phosphotransfer and pyrophosphatases.nucleoside diphosphate kinase
GLFPMLADPRHPAESTSATNESLLK_2682.3556(1)	Potri.006G117400	-1	0.252985	POPTR_0006s11860	GO:0000287,GO:0004743,GO:0030955,GO:0006096	Pyruvate kinase family protein	glycolysis.plastid branch.pyruvate kinase (PK)
EALATPPSADTK_1200.6107(1)	Potri.012G096400	-1	0.252768	POPTR_0012s09840	GO:0003746,GO:0006414,GO:0005853	Translation elongation factor EF1B/ribosomal protein S6 family protein	protein.synthesis.elongation
VAQWMLQLPGVTSYMGSLGK_2167.0926(1)	Potri.010G224300	-1	0.252729	POPTR_0010s23120	GO:0006166,GO:0004001	adenosine kinase 2	nucleotide metabolism.salvage.nucleoside kinases.adenosine kinase
VESELSDVCASLLRLLDSNLLPSATASESK_3204.6304(1)	Potri.005G157700	-1	0.251686	POPTR_0005s17740	GO:0019904	general regulatory factor 8	signalling.14-3-3 proteins
ATLQDLAVLTGAEVLTEELGLNLEK_2641.4182(1)	Potri.003G173900	-1	0.25139	POPTR_0003s17250	GO:0005524,GO:0044267	heat shock protein 60	protein.folding
STGFGLLYDSVESAK_1573.7744(1)	Potri.010G087800	-1	0.251006	POPTR_0010s09820	GO:0003735,GO:0006412,GO:0005622,GO:0005840	Ribosomal protein S24e family protein	protein.synthesis.ribosomal protein.eukaryotic.40S subunit.S24
VLAQEADGSVK_1116.5895(1)	Potri.008G012400	-1	0.250818	POPTR_0008s01310		FASCICLIN-like arabinogalactan protein 17 precursor	cell wall.cell wall proteins.AGPs.AGP
EDFLNELLR_1148.5946(1)	Potri.018G140300	-1	0.250658	POPTR_0018s13700	GO:0003735,GO:0006412,GO:0005840	Ribosomal protein L30/L7 family protein	protein.synthesis.ribosomal protein.eukaryotic.60S subunit.L7
SYGLPVLTTR_1106.6204(1)	Potri.001G383500	-1	0.250602	POPTR_0001s39210	GO:0003854,GO:0016616,GO:0006694,GO:0055114,GO:0003824,GO:0050662,GO:0044237,GO:0009058,GO:0008831,GO:0045226	rhamnose biosynthesis 1	cell wall.precursor synthesis.UDP-glucose 4,6-dehydratase
NNLQHPNEYLR_1397.6920(2)	Potri.006G273300	-1	0.250568	POPTR_0006s28810	GO:0006886,GO:0016192,GO:0030117,GO:0005198,GO:0030126	Coatomer, beta subunit	cell.vesicle transport
GEHTYVPVTQK_1258.6426(1)	Potri.001G356900	-1	0.24983	POPTR_0001s36700	GO:0004190,GO:0006508,GO:0006629	aspartic proteinase A1	protein.degradation.aspartate protease
DTVLELEFQGVVKQFTMLQTWPVR_2865.4855(1)	Potri.008G005000	-1	0.24968	POPTR_0008s00560	GO:0005524,GO:0016820,GO:0015991,GO:0033178,GO:0046933,GO:0046961,GO:0015992,GO:0046034,GO:0016469	vacuolar ATP synthase subunit A	transport.p- and v-ATPases.H+-transporting two-sector ATPase
TSLVVRCSQSSGNGSPLK_1877.9386(1)	Potri.003G161900	-1	0.249425	POPTR_0003s16030	GO:0005975	Aldolase-type TIM barrel family protein	OPP.non-reductive PP.transaldolase
ESGMALLTAEDLDDAAKK_1877.9161(1)	Potri.014G195700	-1	0.249425	POPTR_0014s18430	GO:0003824,GO:0008152	ATP citrate lyase (ACL) family protein	TCA / org transformation.TCA.succinyl-CoA ligase
GNPTVEADLLLSDGSYAR_1877.9239(1)	Potri.015G131100	-1	0.249425	POPTR_0015s14380	GO:0000287,GO:0004634,GO:0006096,GO:0000015	Enolase	glycolysis.cytosolic branch.enolase
SEKLTLTNDR_1176.6219(1)	Potri.003G143600	-1	0.249414	POPTR_0003s14360	GO:0000902,GO:0005524	Heat shock protein 70 (Hsp 70) family protein	stress.abiotic.heat
ELSQKEADLQMMLAAEVHLGTK_2442.2367(2)	Potri.012G117600	-1	0.249203	POPTR_0012s11830	GO:0003735,GO:0006412,GO:0005622,GO:0005840,GO:0015935	40s ribosomal protein SA B	protein.synthesis.ribosomal protein.eukaryotic.40S subunit.SA
WLNELHTHSDMNVVTLLVGNK_2420.2391(1)	Potri.016G010300	-1	0.248555	POPTR_0016s01160	GO:0005525,GO:0007264,GO:0005634,GO:0005737,GO:0005622	RAB GTPase homolog A5A	signalling.G-proteins
KVVNYWLGLNEFSDLSHEEFK_2555.2453(1)	Potri.002G005700	-1	0.248333	POPTR_0002s00720	GO:0008234,GO:0006508	xylem cysteine peptidase 2	protein.degradation.cysteine protease
LVVDEALNDDNSVVSLHPETMEK_2555.2181(1)	Potri.016G091600	-1	0.248333	POPTR_0016s09280	GO:0005524,GO:0009378,GO:0006281,GO:0006310,GO:0016887	ATPase, AAA-type, CDC48 protein	protein.degradation.AAA type
LRYEDFLAR_1182.6266(1)	Potri.001G117900	-1	0.248239			Calcium-binding EF-hand family protein	signalling.calcium
FAPDANSKVVPASELPDGWMGLDLGPDSLK_3143.5241(1)	Potri.008G084400	-1	0.24822	POPTR_0008s08400	GO:0004618,GO:0006096	phosphoglycerate kinase	PS.calvin cycle.phosphoglycerate kinase
FLHKDSQACQGELQGKDVLQNLYFFR_3143.5255(1)	Potri.014G068100	-1	0.24822	POPTR_0014s06360	GO:0003678,GO:0005524,GO:0006260	RAS associated with diabetes protein 51C	DNA.repair
LFWQSLKDK_1164.6412(1)	Potri.T120600	-1	0.24783		GO:0016616,GO:0055114,GO:0006102,GO:0004450	isocitrate dehydrogenase	TCA / org transformation.TCA.IDH
SGQKDLFYLTGPNKEQVEK_2182.1026(1)	Potri.005G241100	-1	0.24713	POPTR_0005s26260	GO:0005524,GO:0051082,GO:0006457,GO:0006950	Chaperone protein htpG family protein	stress.abiotic.heat
EDATRLGSAGVVR_1330.7074(1)	Potri.006G197700	-1	0.24673	POPTR_0006s21210	GO:0006412,GO:0005840,GO:0005622,GO:0003735,GO:0015935	ribosomal protein 5B	protein.synthesis.ribosomal protein.eukaryotic.40S subunit.S5
TTGLVLDSGDGVSHTVPVYEGYALPHALLR_3137.6266(1)	Potri.011G148000	-1	0.246717	POPTR_0011s15110		actin 7	cell.organisation
ALDVTSEGETAR_1248.6066(1)	Potri.017G044100	-1	0.246695	POPTR_0017s07150		GDP dissociation inhibitor family protein / Rab GTPase activator family protein	signalling.G-proteins
SLSSEESAPASLK_1305.6533(1)	Potri.004G226400	-1	0.246532	POPTR_0004s23510	GO:0003924,GO:0005525,GO:0007264,GO:0005622	RAB GTPase 11C	signalling.G-proteins
LEFKEGPALPVLDQMLEDGK_2230.1311(1)	Potri.001G304800	-1	0.246493	POPTR_0001s31220	GO:0008171	S-adenosyl-L-methionine-dependent methyltransferases superfamily protein	secondary metabolism.phenylpropanoids.lignin biosynthesis.CCoAOMT
ESLQHFKKPWAHEHEPTK_2230.1040(1)	Potri.003G049300	-1	0.246493	POPTR_0003s04770	GO:0016616,GO:0055114,GO:0051287	NADP-malic enzyme 4	TCA / org transformation.other organic acid transformatons.malic
ANSYSVHGSALGAK_1361.6808(2)	Potri.002G146300	-1	0.246146	POPTR_0002s14730	GO:0003824,GO:0008152	Transketolase	PS.calvin cycle.transketolase
CFVGGLAWATTDQSLQEAFSQYGELLDSK_3221.5096(1)	Potri.004G155300	-1	0.245484	POPTR_0004s16260	GO:0003676	cold, circadian rhythm, and RNA binding 1	RNA.RNA binding
DGTLVLQFETR_1278.6688(1)	Potri.015G109200	-1	0.245435	POPTR_0015s12070	GO:0005509	calnexin 1	signalling.calcium
AAVLGDTLGDPLK_1269.7049(4)	Potri.005G015000	-1	0.245277		GO:0004427,GO:0009678,GO:0015992,GO:0016020	Inorganic H pyrophosphatase family protein	transport.amino acids
GGAFTGEVSAEMLVNLDLPWVLLGHSER_3013.5088(1)	Potri.008G056300	-1	0.244813	POPTR_0008s05640	GO:0004807,GO:0008152	triosephosphate isomerase	PS.calvin cycle.TPI
DALLDGGLPFNK_1259.6630(1)	Potri.012G006400	-1	0.244452	POPTR_0012s00670	GO:0008171,GO:0008168,GO:0046983	O-methyltransferase 1	misc.O-methyl transferases
DAPAREEALPGDNVGFNVK_1999.9719(1)	Potri.016G086500	-1	0.244392	POPTR_0016s08780	GO:0003924,GO:0005525	GTP binding Elongation factor Tu family protein	protein.synthesis.elongation
AVVAQYGDTLMEMLLAKDQPQK_2449.2465(1)	Potri.001G356900	-1	0.244353	POPTR_0001s36700	GO:0004190,GO:0006508,GO:0006629	aspartic proteinase A1	protein.degradation.aspartate protease
AESSDAKDGLESSTRDVKDEL_2252.0525(1)	Potri.009G013600	-1	0.244235	POPTR_0009s01920	GO:0045454,GO:0016209,GO:0016491,GO:0055114	PDI-like 1-4	redox.thioredoxin.PDIL
GVCSYTQHLLNGQFVDAASGK_2252.0765(1)	Potri.015G074100	-1	0.244235	POPTR_0015s08540	GO:0016491,GO:0008152,GO:0055114	aldehyde dehydrogenase 2B4	fermentation.aldehyde dehydrogenase
GALVTAANPFSTPAELAK_1758.9272(1)	Potri.001G036900	-1	0.243867	POPTR_0001s07400	GO:0003824,GO:0008152	4-coumarate:CoA ligase 2	secondary metabolism.phenylpropanoids.lignin biosynthesis.4CL
FLRSDSQVFLFANSK_1758.9173(3)	Potri.004G085300	-1	0.243867	POPTR_0004s08370	GO:0006412,GO:0005840,GO:0003735	ribosomal protein L24	protein.synthesis.ribosomal protein.eukaryotic.60S subunit.L24
RNSVTLER_974.5378(1)	Potri.007G092500	-1	0.243748	POPTR_0007s05490	GO:0005509,GO:0005544	annexin 2	cell.organisation
MATLGGVHDSEASQNSVELENLAR_2528.2046(1)	Potri.001G032900	-1	0.243636	POPTR_0001s07020	GO:0004869	cystatin B	protein.degradation.cysteine protease
TLQVLSQLQGNNLLKSEDFVN_2361.2296(1)	Potri.006G204900	-1	0.243563	POPTR_0006s22130	GO:0016209,GO:0016491,GO:0055114,GO:0051920	2-cysteine peroxiredoxin B	redox.peroxiredoxin.BAS1
FDLTSLPPAPR_1213.6575(1)	Potri.003G143600	-1	0.243117	POPTR_0003s14360	GO:0000902,GO:0005524	Heat shock protein 70 (Hsp 70) family protein	stress.abiotic.heat
TDTVLLAPGQTTNVLVTANK_2056.1285(1)	Potri.006G097000	-1	0.242802	POPTR_0006s09840	GO:0016491,GO:0055114,GO:0005507	Laccase/Diphenol oxidase family protein	secondary metabolism.simple phenols
ESGVLAEDNLK_1174.5950(1)	Potri.006G021200	-1	0.242712	POPTR_0006s02200			cell.organisation
NSTTTLLQKLGSFEEELK_2039.0543(1)	Potri.010G224200	-1	0.24271	POPTR_0010s23110	GO:0016841,GO:0009058	PHE ammonia lyase 1	secondary metabolism.phenylpropanoids.lignin biosynthesis.PAL
TGPGCFLELMKFDMGGSAAVLGAAK_2528.2346(1)	Potri.018G106800	-1	0.242305	POPTR_0018s11600	GO:0004177,GO:0006508,GO:0005622	Cytosol aminopeptidase family protein	protein.degradation
GLWVHGDLE_1025.5051(1)	Potri.015G109300	-1	0.241991	POPTR_0015s12080	GO:0003676,GO:0016788	TUDOR-SN protein 1	RNA.regulation of transcription.Zn-finger(CCHC)
VAPVYHLYTPAEVEEVLSR_2172.1335(1)	Potri.003G072500	-1	0.241985	POPTR_0003s07010	GO:0004298,GO:0051603,GO:0005839,GO:0004175,GO:0006511,GO:0019773	20S proteasome alpha subunit E2	protein.degradation.ubiquitin.proteasom
VQTQPGFAR_1003.5320(3)	Potri.001G322300	-1	0.241281	POPTR_0001s32950		phosphate transporter 3;1	transport.metabolite transporters at the mitochondrial membrane
MLSPHLLGEEHYNTAR_1867.9119(1)	Potri.010G116600	-1	0.241171	POPTR_0010s12680	GO:0005524,GO:0016820,GO:0015991,GO:0033178,GO:0046933,GO:0046961,GO:0015992,GO:0046034,GO:0016469,GO:0016887,GO:0006200,GO:0006754,GO:0000275,GO:0045261,GO:0015986,GO:0008553	ATP synthase alpha/beta family protein	mitochondrial electron transport / ATP synthesis.F1-ATPase
QPTELELEQAFHQGKHLAALTK_2489.3147(1)	Potri.011G129400	-1	0.241139	POPTR_0011s13310	GO:0010181,GO:0016491,GO:0009055,GO:0050662	Quinone reductase family protein
QSVLVTQEAQTTQETSK_1877.9451(1)	Potri.019G079300	-1	0.241035	POPTR_0019s10810		Sec14p-like phosphatidylinositol transfer family protein	protein.targeting.secretory pathway.unspecified
MSAPPKSDVPLLTPGELAEADGFVFGFPTR_3146.5867(1)	Potri.001G410700	-1	0.240934	POPTR_0001s43940	GO:0010181,GO:0016491,GO:0009055,GO:0050662	Quinone reductase family protein
APLTSAQRLAASAAPPEVAPDPFGMEAK_2793.4240(1)	Potri.015G109300	-1	0.240836	POPTR_0015s12080	GO:0003676,GO:0016788	TUDOR-SN protein 1	RNA.regulation of transcription.Zn-finger(CCHC)
SLGLLGHTFDQKR_1471.8016(1)	Potri.010G145800	-1	0.240509	POPTR_0010s15590	GO:0046912,GO:0044262,GO:0003824,GO:0008152	ATP citrate lyase subunit B 2	TCA / org transformation.other organic acid transformatons.atp-citrate lyase
VAAATGGTVQTTVNNLLDEVLGTCELFEEK_3179.5777(1)	Potri.004G195100	-1	0.240273	POPTR_0004s20600	GO:0005524,GO:0044267,GO:0051082,GO:0006457	TCP-1/cpn60 chaperonin family protein	protein.folding
VAAATGGTVQTTLNNVLDEVLGTCELFEEK_3179.5777(1)	Potri.009G157400	-1	0.240273	POPTR_0009s15910	GO:0005524,GO:0044267,GO:0051082,GO:0006457	TCP-1/cpn60 chaperonin family protein	protein.folding
FETCYQLALALKDEVEDLEK_2414.1796(3)	Potri.004G190900	-1	0.238916	POPTR_0004s20220	GO:0003871,GO:0009086,GO:0008270,GO:0008652	Cobalamin-independent synthase family protein	amino acid metabolism.synthesis.aspartate family.methionine
MRELLHLQGGQCGNQLGSK_2126.0594(4)	Potri.005G239900	-1	0.23886	POPTR_0005s26140	GO:0051258,GO:0043234,GO:0003924,GO:0005525,GO:0006184,GO:0007017,GO:0005874	tubulin beta-5 chain	cell.organisation
VLYASQLTAKPR_1346.7791(2)	Potri.005G098100	-1	0.238852	POPTR_0005s10090	GO:0003924,GO:0005525	Ribosomal protein S5/Elongation factor G/III/V family protein	protein.synthesis.elongation
SALDSSTSDYDKEK_1545.6915(1)	Potri.001G054400	-1	0.238826	POPTR_0001s14040	GO:0005524,GO:0044267	heat shock protein 60	protein.folding
SLNEFLVGKSYLSGDQLSK_2085.0863(1)	Potri.009G018600	-1	0.238439	POPTR_0009s02370	GO:0003746,GO:0006414,GO:0005853	Glutathione S-transferase, C-terminal-like;Translation elongation factor EF1B/ribosomal protein S6	protein.synthesis.elongation
VAYALSQGLKVLACVGETLEQR_2405.2857(2)	Potri.008G056300	-1	0.238418	POPTR_0008s05640	GO:0004807,GO:0008152	triosephosphate isomerase	PS.calvin cycle.TPI
CSQVLTKLLYLLNQGDYFTK_2405.2421(1)	Potri.009G115100	-1	0.238418	POPTR_0009s11800	GO:0006886,GO:0016192,GO:0030117,GO:0005198,GO:0005798	coatomer gamma-2 subunit, putative / gamma-2 coat protein, putative / gamma-2 COP, putative	cell.vesicle transport
CVGTLLNEMK_1164.5752(1)	Potri.002G216400	-1	0.238151	POPTR_0002s22410	GO:0016747,GO:0008152	peroxisomal 3-ketoacyl-CoA thiolase 3	amino acid metabolism.degradation.branched chain group.shared
TPGPGAQSALR_1054.5640(3)	Potri.001G218700	-1	0.237395	POPTR_0001s22620	GO:0003735,GO:0006412,GO:0005622,GO:0005840	Ribosomal protein S11 family protein	protein.synthesis.ribosomal protein.eukaryotic.40S subunit.S14
RPENWKLVEK_1298.7215(1)	Potri.010G224300	-1	0.236571	POPTR_0010s23120	GO:0006166,GO:0004001	adenosine kinase 2	nucleotide metabolism.salvage.nucleoside kinases.adenosine kinase
NVSAEVLFDSLSLHK_1658.8748(1)	Potri.007G059300	-1	0.236055	POPTR_0007s09420	GO:0003824,GO:0008152	acyl activating enzyme 1	lipid metabolism.FA synthesis and FA elongation.acyl coa ligase
TLCQSPAAAPAMAPPK_1610.8029(1)	Potri.009G012200	-1	0.235716	POPTR_0009s01740		FASCICLIN-like arabinogalactan-protein 12	cell wall.cell wall proteins.AGPs.AGP
LSDPSQYQSLVDAEWNLLYDK_2484.1929(2)	Potri.004G195100	-1	0.234521	POPTR_0004s20600	GO:0005524,GO:0044267,GO:0051082,GO:0006457	TCP-1/cpn60 chaperonin family protein	protein.folding
ALDWGPDGGPDLLVDDGGDATLLLHEGVK_2945.4527(1)	Potri.001G320500	-1	0.234012	POPTR_0001s32780	GO:0016616,GO:0048037,GO:0055114,GO:0004013,GO:0006730,GO:0004455,GO:0008652	S-adenosyl-L-homocysteine hydrolase	amino acid metabolism.degradation.aspartate family.methionine
QLLTDLEEVEEVNK_1658.8483(1)	Potri.001G418400	-1	0.233996	POPTR_0001s44430		Transport protein particle (TRAPP) component	transport.misc
MEQTFLMLKPDGVQR_1793.8924(2)	Potri.002G138800	-1	0.233994	POPTR_0002s13970	GO:0004550,GO:0005524,GO:0006165,GO:0006183,GO:0006228,GO:0006241	Nucleoside diphosphate kinase family protein	nucleotide metabolism.phosphotransfer and pyrophosphatases.nucleoside diphosphate kinase
EDLAALEKDYEEVGAESPDGEDGDEGDEY_3146.2604(1)	Potri.002G111900	-1	0.233958	POPTR_0002s11250	GO:0051258,GO:0043234,GO:0003924,GO:0005525,GO:0006184,GO:0007017,GO:0005874	tubulin alpha-2 chain	cell.organisation
GLFLLDKEGVLQHSTLNNLALGR_2508.3933(2)	Potri.006G204900	-1	0.233535	POPTR_0006s22130	GO:0016209,GO:0016491,GO:0055114,GO:0051920	2-cysteine peroxiredoxin B	redox.peroxiredoxin.BAS1
AVTGNQLLR_971.5633(1)	Potri.002G146800	-1	0.233163	POPTR_0002s14780	GO:0003735,GO:0006412,GO:0005622,GO:0005840	Ribosomal protein S13/S15	protein.synthesis.ribosomal protein.eukaryotic.40S subunit.S13
VVGSEFVQK_992.5411(2)	Potri.006G031000	-1	0.233088	POPTR_0006s02950	GO:0005524,GO:0009378,GO:0006281,GO:0006310,GO:0016887	regulatory particle triple-A ATPase 3	protein.degradation.ubiquitin.proteasom
QNGSLFDVSHMCGLSLK_1892.8994(1)	Potri.004G009600	-1	0.232559	POPTR_0004s01030	GO:0004047,GO:0006546,GO:0005737	Glycine cleavage T-protein family	amino acid metabolism.degradation.serine-glycine-cysteine group.glycine
LVVDDLKVDLK_1256.7460(1)	Potri.015G041600	-1	0.232174	POPTR_0015s04250	GO:0005515	Transducin/WD40 repeat-like superfamily protein	signalling.G-proteins
MATLSKLSNPSPAASLSAPSR_2128.1067(1)	Potri.003G161900	-1	0.232045	POPTR_0003s16030	GO:0005975	Aldolase-type TIM barrel family protein	OPP.non-reductive PP.transaldolase
SGGAPLGKELEDTVR_1528.7966(1)	Potri.001G036900	-1	0.232027	POPTR_0001s07400	GO:0003824,GO:0008152	4-coumarate:CoA ligase 2	secondary metabolism.phenylpropanoids.lignin biosynthesis.4CL
LAAEEPTVLEKTEEETPK_2014.0227(1)	Potri.002G223100	-1	0.23186	POPTR_0002s22040			not assigned.unknown
VGGLDTYVSGSPDSK_1481.7118(1)	Potri.008G201400	-1	0.231807	POPTR_0008s20590	GO:0016787	alpha/beta-Hydrolases superfamily protein	misc.misc2
NLLCTLLAVSQVVEEQAAATA_2203.1162(1)	Potri.018G053700	-1	0.23152		GO:0004375,GO:0055114	glycine decarboxylase P-protein 1	PS.photorespiration.glycine cleavage.P subunit
FGESVWFK_999.4934(2)	Potri.002G221400	-1	0.231398	POPTR_0002s22220	GO:0016020,GO:0009765	photosystem II light harvesting complex gene 2.2	PS.lightreaction.photosystem II.LHC-II
LADNCTGLQGFLVFNAVGGGTGSGLGSLLLER_3193.6311(4)	Potri.001G289500	-1	0.231022	POPTR_0001s29670	GO:0051258,GO:0043234,GO:0003924,GO:0005525,GO:0006184,GO:0007017,GO:0005874	Tubulin/FtsZ family protein	cell.organisation
ELVDSLHTQVAKLEDDLK_2053.0812(1)	Potri.017G061100	-1	0.230526	POPTR_0017s08810	GO:0016820,GO:0015991,GO:0033180	vacuolar ATP synthase subunit C (VATC) / V-ATPase C subunit / vacuolar proton pump C subunit (DET3)	transport.p- and v-ATPases
VQPDGSYKVTFGVLFNDDR_2157.0611(1)	Potri.007G116400	-1	0.230223	POPTR_0007s03140			not assigned.unknown
STKKPPPDSPNPNSLLSDPSLDNPDLGPFLLK_3400.7635(1)	Potri.003G143200	-1	0.230131	POPTR_0003s14320	GO:0005515	Tetratricopeptide repeat (TPR)-like superfamily protein	cell.organisation
DTVCLVLAEEQCEEPK_1919.8726(1)	Potri.015G080600	-1	0.229931	POPTR_0015s09220	GO:0005524,GO:0009378,GO:0006281,GO:0006310,GO:0016887	ATPase, AAA-type, CDC48 protein	protein.degradation.AAA type
NYLTFFCLGNR_1404.6729(2)	Potri.001G193000	-1	0.228919	POPTR_0001s19360	GO:0005515,GO:0003824,GO:0008152	phospholipase D alpha 2	lipid metabolism.lipid degradation.lysophospholipases.phospholipase D
FTPPSLTNNNQLRSLSFSSAVR_2436.2630(1)	Potri.014G153400	-1	0.228834	POPTR_0014s15170	GO:0008152	aconitase 3	TCA / org transformation.TCA.aconitase
SLLQSDALYQYLLETSVYPR_2359.2180(1)	Potri.001G304800	-1	0.228536	POPTR_0001s31220	GO:0008171	S-adenosyl-L-methionine-dependent methyltransferases superfamily protein	secondary metabolism.phenylpropanoids.lignin biosynthesis.CCoAOMT
AGESVLLEPTSGNTGLGLAFMAAAK_2405.2381(1)	Potri.013G035500	-1	0.228287	POPTR_0030s00390	GO:0003824,GO:0030170,GO:0008152	O-acetylserine (thiol) lyase (OAS-TL) isoform A1	amino acid metabolism.synthesis.serine-glycine-cysteine group.cysteine.OASTL
DENLLQLPDREQYNK_1874.9243(1)	Potri.019G034300	-1	0.228286	POPTR_0019s04990		evolutionarily conserved C-terminal region 2	signalling.calcium
LGRLEDVTPLPTDSTR_1769.9392(2)	Potri.001G218700	-1	0.227766	POPTR_0001s22620	GO:0003735,GO:0006412,GO:0005622,GO:0005840	Ribosomal protein S11 family protein	protein.synthesis.ribosomal protein.eukaryotic.40S subunit.S14
GNLGLDLPPEKVFMFQK_1933.0252(1)	Potri.010G233200	-1	0.227223	POPTR_0010s23940	GO:0000287,GO:0004743,GO:0030955,GO:0006096	Pyruvate kinase family protein	lipid metabolism.FA synthesis and FA elongation.pyruvate kinase
METFLFTSESVNEGHPDK_2109.9434(2)	Potri.013G004100	-1	0.225975	POPTR_0013s00550	GO:0004478,GO:0006556,GO:0005524	S-adenosylmethionine synthetase family protein	amino acid metabolism.synthesis.aspartate family.methionine
DSQDALAPLVLSPSR_1568.8279(1)	Potri.008G132500	-1	0.225764	POPTR_0008s13180	GO:0016868,GO:0005975	Phosphoglucomutase/phosphomannomutase family protein	not assigned.unknown
DALAETDKLTLETAK_1618.8534(1)	Potri.010G253500	-1	0.225058	POPTR_0010s26000	GO:0005524,GO:0016820,GO:0015991,GO:0033178,GO:0046933,GO:0046961,GO:0015992,GO:0046034,GO:0016469	vacuolar ATP synthase subunit A	transport.p- and v-ATPases.H+-transporting two-sector ATPase
LATEELCK_963.4816(2)	Potri.013G040600	-1	0.224688	POPTR_0013s03790	GO:0003854,GO:0016616,GO:0006694,GO:0055114,GO:0003824,GO:0050662,GO:0044237	GDP-D-mannose 3\',5\'-epimerase	cell wall.precursor synthesis.UXS
QVAAWGADGVLVGSAMVK_1758.9207(1)	Potri.002G045700	-1	0.224676	POPTR_0002s04640	GO:0004834,GO:0006568,GO:0000105	tryptophan synthase alpha chain	amino acid metabolism.synthesis.aromatic aa.tryptophan.tryptophan synthase
AEPSAAAETVVVEK_1400.7268(1)	Potri.019G079500	-1	0.224408	POPTR_0019s10830		PATELLIN 2	transport.misc
MKELAEAYLGHSVK_1575.8199(1)	Potri.003G184000	-1	0.224164	POPTR_0003s18220	GO:0000902,GO:0005524	heat shock protein 70	stress.abiotic.heat
MAALSQLNQFPCKTLSSK_2024.0304(1)	Potri.004G003200	-1	0.223979	POPTR_0004s00480	GO:0005198,GO:0009507	Plastid-lipid associated protein PAP / fibrillin family protein	cell.organisation
GTNLGELTSGGFSPCLKK_1866.9266(1)	Potri.004G009600	-1	0.223591	POPTR_0004s01030	GO:0004047,GO:0006546,GO:0005737	Glycine cleavage T-protein family	amino acid metabolism.degradation.serine-glycine-cysteine group.glycine
FKELAQAYEVLSDPEK_1866.9484(3)	Potri.008G018800	-1	0.223591	POPTR_0008s01960	GO:0031072,GO:0051082,GO:0006457	DNAJ homologue 2	stress.abiotic.heat
EFAPSLSEKNLTCLTR_1866.9266(1)	Potri.008G166800	-1	0.223591	POPTR_0008s16670	GO:0016491,GO:0055114,GO:0016616,GO:0016615,GO:0006108	Lactate/malate dehydrogenase family protein	TCA / org transformation.other organic acid transformatons.cyt MDH
TVRDELAGCSEK_1364.6475(2)	Potri.001G088200	-1	0.223591	POPTR_0001s10940	GO:0006508,GO:0005838	regulatory particle non-ATPase 12A	protein.degradation.ubiquitin.proteasom
AAASAATFSVGSAFSFGTK_1819.8861(1)	Potri.017G102000	-1	0.223104	POPTR_0017s13640	GO:0016491,GO:0055114,GO:0003854,GO:0016616,GO:0006694,GO:0030060,GO:0006108	malate dehydrogenase	gluconeogenesis / glyoxylate cycle.Malate DH
RDACLQVAK_1060.5568(1)	Potri.014G112400	-1	0.223067	POPTR_0014s10800	GO:0000166,GO:0004812,GO:0005524,GO:0006418,GO:0005737,GO:0004827,GO:0006433,GO:0006412	Class II aaRS and biotin synthetases superfamily protein	protein.aa activation.bifunctional aminoacyl-tRNA synthetase
NSSYFVEWLPHNVK_1719.8489(2)	Potri.016G107300	-1	0.222959		GO:0051258,GO:0043234,GO:0003924,GO:0005525,GO:0006184,GO:0007017,GO:0005874	tubulin beta 8	cell.organisation
ALEGLVGK_786.4720(1)	Potri.004G190900	-1	0.222056	POPTR_0004s20220	GO:0003871,GO:0009086,GO:0008270,GO:0008652	Cobalamin-independent synthase family protein	amino acid metabolism.synthesis.aspartate family.methionine
LVDPETGASLPRNQPGELCLR_2323.1711(1)	Potri.001G036900	-1	0.221935	POPTR_0001s07400	GO:0003824,GO:0008152	4-coumarate:CoA ligase 2	secondary metabolism.phenylpropanoids.lignin biosynthesis.4CL
GVAADLSHCNTPSQVLGFTGSSELPNSLK_2986.4575(1)	Potri.017G101900	-1	0.221877	POPTR_0017s13630	GO:0016491,GO:0055114,GO:0016616,GO:0030060,GO:0006108	malate dehydrogenase	gluconeogenesis / glyoxylate cycle.Malate DH
GLSAGLLR_786.4832(2)	Potri.001G004500	-1	0.221453	POPTR_0001s04170		Mitochondrial substrate carrier family protein	transport.metabolite transporters at the mitochondrial membrane
RYCQGLLATMELK_1582.8080(1)	Potri.004G223000	-1	0.220579	POPTR_0004s23170		Protein of unknown function (DUF1682)	not assigned.unknown
NATLTNEKEVDAHPLR_1807.9297(2)	Potri.005G098100	-1	0.220233	POPTR_0005s10090	GO:0003924,GO:0005525	Ribosomal protein S5/Elongation factor G/III/V family protein	protein.synthesis.elongation
GVQYLNELKDSVVAGFQWASK_2339.2030(2)	Potri.005G098100	-1	0.220003	POPTR_0005s10090	GO:0003924,GO:0005525	Ribosomal protein S5/Elongation factor G/III/V family protein	protein.synthesis.elongation
GNAVTFNTPK_1048.5422(1)	Potri.012G042500	-1	0.219347	POPTR_0012s03950	GO:0004871,GO:0019001,GO:0007186	extra-large GTP-binding protein 3	signalling.G-proteins
YLSGLKEERESAAELLKEAGLEEEVGSVK_3163.6369(1)	Potri.003G135600	-1	0.219332	POPTR_0003s13540	GO:0004616,GO:0050661,GO:0006098,GO:0055114	6-phosphogluconate dehydrogenase family protein	OPP.oxidative PP.6-phosphogluconate dehydrogenase
LFLLSSR_835.5036(1)	Potri.002G257700	-1	0.219288	POPTR_0002s25950	GO:0003993	HAD superfamily, subfamily IIIB acid phosphatase	misc.acid and other phosphatases
ALDDAEGLVK_1030.5415(2)	Potri.008G100800	-1	0.219283	POPTR_0008s10020	GO:0016491,GO:0050660,GO:0055114,GO:0009055,GO:0008033,GO:0045454,GO:0005737,GO:0004148	lipoamide dehydrogenase 2	TCA / org transformation.TCA.pyruvate DH.E3
GVALNFVTRDDDR_1478.7234(1)	Potri.003G043700	-1	0.218904	POPTR_0003s04150	GO:0003676,GO:0005524,GO:0008026,GO:0004386	eukaryotic translation initiation factor 4A1	RNA.processing.RNA helicase
STVHDAVLVGGSTR_1398.7336(3)	Potri.008G054600	-1	0.218524	POPTR_0008s05470	GO:0000902,GO:0005524	heat shock cognate protein 70-1	stress.abiotic.heat
VVPDPADKPLLVVQYKGEEK_2224.2224(1)	Potri.001G042700	-1	0.218242	POPTR_0001s03420	GO:0000902,GO:0005524	heat shock protein 70B	stress.abiotic.heat
LNQQRLPLTDNSLVEQGLGK_2224.1932(2)	Potri.006G073200	-1	0.218242	POPTR_0006s07290	GO:0003735,GO:0006412,GO:0005840	Ribosomal protein L30/L7 family protein	protein.synthesis.ribosomal protein.eukaryotic.60S subunit.L7
SSSVFLPHGPGAVRDLTSQLR_2224.1833(1)	Potri.017G078000	-1	0.218242	POPTR_0017s11410	GO:0016020	SPFH/Band 7/PHB domain-containing membrane-associated protein family	not assigned.unknown
TRVNVEQCFEELVLK_1863.9633(1)	Potri.002G074400	-1	0.218147	POPTR_0002s07510	GO:0003924,GO:0005525,GO:0007264,GO:0005634,GO:0005737,GO:0005622	RAB GTPASE HOMOLOG B18	signalling.G-proteins
MTKDLALLLHGPR_1464.8355(1)	Potri.008G080500	-1	0.218015	POPTR_0008s08000	GO:0016616,GO:0055114,GO:0006102,GO:0004450	cytosolic NADP+-dependent isocitrate dehydrogenase	TCA / org transformation.TCA.IDH
TQGQLDACLR_1161.5681(1)	Potri.010G142600	-1	0.217975	POPTR_0010s15250	GO:0016491,GO:0008152	NAD(P)-binding Rossmann-fold superfamily protein	misc.nitrilases, *nitrile lyases, berberine bridge enzymes, reticuline oxidases, troponine reductases
YDTVHGPWK_1102.5316(1)	Potri.015G091400	-1	0.217885	POPTR_0015s10330	GO:0016620,GO:0055114	glyceraldehyde-3-phosphate dehydrogenase C2	glycolysis.cytosolic branch.glyceraldehyde 3-phosphate dehydrogenase (GAP-DH)
DGQTREHALLAFTLGVK_1856.0025(4)	Potri.008G042500	-1	0.21782	POPTR_0008s04210	GO:0003924,GO:0005525	GTP binding Elongation factor Tu family protein	protein.synthesis.elongation
LVLYLKEDQLEYLEER_2053.0852(1)	Potri.001G466000	-1	0.217668	POPTR_0001s47020	GO:0005524,GO:0051082,GO:0006457,GO:0006950	HEAT SHOCK PROTEIN 81.4	stress.abiotic.heat
NPARTLPANPSLDLGPEYK_2053.0713(1)	Potri.017G144700	-1	0.217668	POPTR_0017s01390	GO:0016779,GO:0008152	UDP-glucose pyrophosphorylase 2	glycolysis.cytosolic branch.UGPase
FSKFFQSNMR_1291.6252(1)	Potri.010G207200	-1	0.21766	POPTR_0010s21420	GO:0003854,GO:0016616,GO:0006694,GO:0055114,GO:0003824,GO:0050662,GO:0044237,GO:0009058,GO:0008831,GO:0045226	UDP-XYL synthase 6	cell wall.precursor synthesis.UXS
VVHADEFEYKDPVDGSLSK_2135.0291(1)	Potri.008G132500	-1	0.217542	POPTR_0008s13180	GO:0016868,GO:0005975	Phosphoglucomutase/phosphomannomutase family protein	not assigned.unknown
LLSQVLSSLTASLR_1487.8792(1)	Potri.009G085100	-1	0.217274	POPTR_0009s08850	GO:0051258,GO:0043234,GO:0003924,GO:0005525,GO:0006184,GO:0007017,GO:0005874	tubulin alpha-4 chain	cell.organisation
LAVLTQGADPVVVAEDGK_1782.9484(1)	Potri.010G224300	-1	0.217181	POPTR_0010s23120	GO:0006166,GO:0004001	adenosine kinase 2	nucleotide metabolism.salvage.nucleoside kinases.adenosine kinase
SKLSHLTDVTHLFYVTWASR_2361.2350(1)	Potri.014G019500	-1	0.217171	POPTR_0602s00200		NAD(P)-binding Rossmann-fold superfamily protein	development.unspecified
VVGDVWFGAGLTLK_1461.8100(1)	Potri.017G144700	-1	0.216839	POPTR_0017s01390	GO:0016779,GO:0008152	UDP-glucose pyrophosphorylase 2	glycolysis.cytosolic branch.UGPase
VPGNENPSTLLSFATK_1674.8697(2)	Potri.008G070600	-1	0.216612	POPTR_0008s07070	GO:0006886,GO:0016192,GO:0005198,GO:0030130,GO:0030132	Clathrin, heavy chain	cell.vesicle transport
TKQDLLDFLEK_1349.7311(2)	Potri.002G082100	-1	0.216582	POPTR_0002s08260	GO:0045454	PDI-like 1-2	redox.thioredoxin
TNVVGTLTLADLCR_1532.8101(1)	Potri.001G112000	-1	0.216335	POPTR_0001s08570	GO:0003824,GO:0050662,GO:0044237,GO:0008831,GO:0045226	nucleotide-rhamnose synthase/epimerase-reductase	cell wall.precursor synthesis.UDP-glucose 4,6-dehydratase
LDAWFASR_965.4839(2)	Potri.011G147700	-1	0.21626	POPTR_0011s15080	GO:0003735,GO:0019843,GO:0006412,GO:0005840	Ribosomal protein L6 family	protein.synthesis.ribosomal protein.eukaryotic.60S subunit.L9
SSLAAEHAAAGNFDTAMR_1819.8392(2)	Potri.012G074800	-1	0.215938	POPTR_0012s07650	GO:0005515,GO:0005198,GO:0006886,GO:0016192,GO:0030117,GO:0030126	Coatomer, alpha subunit	cell.vesicle transport
VAAYLYKK_955.5611(3)	Potri.001G278800	-1	0.215418	POPTR_0001s28540	GO:0006886,GO:0016192,GO:0005198,GO:0030130,GO:0030132	Clathrin, heavy chain	cell.vesicle transport
LGPGLYNLTTVDDAERLLTSETK_2506.3035(1)	Potri.009G013600	-1	0.214925	POPTR_0009s01920	GO:0045454,GO:0016209,GO:0016491,GO:0055114	PDI-like 1-4	redox.thioredoxin.PDIL
SLGAVNCLLRR_1258.7049(1)	Potri.010G019000	-1	0.214779	POPTR_0010s02070	GO:0003855,GO:0004764,GO:0055114,GO:0005737	dehydroquinate dehydratase, putative / shikimate dehydrogenase, putative	amino acid metabolism.synthesis.aromatic aa.chorismate.dehydroquinate/shikimate dehydrogenase
GDYHRYLAEFK_1398.6801(7)	Potri.002G099800	-1	0.21446	POPTR_0002s10000	GO:0019904	general regulatory factor 2	signalling.14-3-3 proteins
QLRETEELK_1145.6161(2)	Potri.006G273300	-1	0.214346	POPTR_0006s28810	GO:0006886,GO:0016192,GO:0030117,GO:0005198,GO:0030126	Coatomer, beta subunit	cell.vesicle transport
AEPAVEEEEAPKPKPK_1748.9065(1)	Potri.004G226300	-1	0.21427	POPTR_0004s23490	GO:0003746,GO:0006414,GO:0005853,GO:0005515	Translation elongation factor EF1B, gamma chain	protein.synthesis.elongation
GNTVNVLRYFPTQALNFAFK_2301.2026(1)	Potri.001G019400	-1	0.214087	POPTR_0001s05690		ADP/ATP carrier 2	transport.metabolite transporters at the mitochondrial membrane
LHNPNSTLLGFLGGSEGLFAQK_2301.1874(1)	Potri.005G257800	-1	0.214087	POPTR_0005s27920	GO:0003872,GO:0006096,GO:0005945	Phosphofructokinase family protein	glycolysis.cytosolic branch.phosphofructokinase (PFK)
AVDVTAPGGNPVQGLR_1551.8125(1)	Potri.004G172600	-1	0.213099	POPTR_0004s17840	GO:0003676,GO:0008270,GO:0003677,GO:0006355	cold shock domain protein 1	stress.abiotic.cold
GYWKCNGLALR_1337.6783(1)	Potri.018G106800	-1	0.212829	POPTR_0018s11600	GO:0004177,GO:0006508,GO:0005622	Cytosol aminopeptidase family protein	protein.degradation
KLYEDNEYALYTVTLFHR_2275.1394(1)	Potri.017G061100	-1	0.212815	POPTR_0017s08810	GO:0016820,GO:0015991,GO:0033180	vacuolar ATP synthase subunit C (VATC) / V-ATPase C subunit / vacuolar proton pump C subunit (DET3)	transport.p- and v-ATPases
LLLVDLDLLESK_1370.8141(3)	Potri.008G042400	-1	0.212809	POPTR_0008s04200	GO:0005515	non-ATPase subunit 9	protein.degradation.ubiquitin.proteasom
LPDARPLLNVCDRFGFVPDLTHYLFVNNMLR_3702.9036(1)	Potri.009G073300	-1	0.212646	POPTR_0009s07740	GO:0006886,GO:0016192,GO:0005198,GO:0030130,GO:0030132	Clathrin, heavy chain	cell.vesicle transport
MRELMTAQATSCDLK_1770.8183(1)	Potri.010G083200	-1	0.21261	POPTR_0010s09330	GO:0003735,GO:0006412,GO:0005622,GO:0005840	Ribosomal protein S3Ae	protein.synthesis.ribosomal protein.eukaryotic.40S subunit.S3A
SALVQVDAAPFKQWYLQHYGVDLGR_2861.4733(3)	Potri.001G262100	-1	0.212247	POPTR_0001s26950		Ribosomal protein S8e family protein	protein.synthesis.ribosomal protein.eukaryotic.40S subunit.S8
EAVAQCLTANK_1204.5991(1)	Potri.009G055400	-1	0.211657	POPTR_0009s06020	GO:0005515	transducin family protein / WD-40 repeat family protein	not assigned.unknown
LQSHSGATSVLSSFTSK_1736.8814(1)	Potri.009G165000	-1	0.211624	POPTR_0009s16660	GO:0005506,GO:0009055,GO:0020037	Cytochrome C1 family	mitochondrial electron transport / ATP synthesis.cytochrome c
LSAGGSPLLAFGQR_1373.7536(1)	Potri.003G166400	-1	0.211447	POPTR_0003s16480	GO:0003824,GO:0008152	Transketolase family protein	TCA / org transformation.TCA.pyruvate DH.E1
VELLANDQGNR_1228.6280(9)	Potri.001G042600	-1	0.211222	POPTR_0001s03410	GO:0000902,GO:0005524	heat shock protein 70	stress.abiotic.heat
LVPGGAATELELAK_1368.7733(1)	Potri.019G034200	-1	0.211213	POPTR_0019s04980	GO:0005524,GO:0044267,GO:0051082,GO:0006457	TCP-1/cpn60 chaperonin family protein	protein.folding
SRDHTVSATHGDMDQNTRDLLMREFR_3089.4276(2)	Potri.003G043700	-1	0.210979	POPTR_0003s04150	GO:0003676,GO:0005524,GO:0008026,GO:0004386	eukaryotic translation initiation factor 4A1	RNA.processing.RNA helicase
QCLGELPFYSVSEEGEAPTDASK_2514.1341(2)	Potri.006G273300	-1	0.210537	POPTR_0006s28810	GO:0006886,GO:0016192,GO:0030117,GO:0005198,GO:0030126	Coatomer, beta subunit	cell.vesicle transport
TLAENSGLDTQDELVTLTGEHDR_2514.1954(1)	Potri.017G113600	-1	0.210537	POPTR_0017s13810	GO:0005524,GO:0044267,GO:0051082,GO:0006457	TCP-1/cpn60 chaperonin family protein	protein.folding
NLEQHASDNVNK_1368.6502(3)	Potri.001G236100	-1	0.210354	POPTR_0001s24290	GO:0003924,GO:0005525,GO:0007264,GO:0005634,GO:0005737,GO:0005622	Ras-related small GTP-binding family protein	signalling.G-proteins
LNKMLSCAGADR_1335.6508(2)	Potri.013G159600	-1	0.21008	POPTR_0013s15560	GO:0003735,GO:0006412,GO:0005840	Ribosomal protein L16p/L10e family protein	protein.synthesis.ribosomal protein.eukaryotic.60S subunit.L10
AFGRDLVDSHYK_1407.7015(1)	Potri.015G034700	-1	0.210078	POPTR_0015s05010	GO:0004356,GO:0006807,GO:0006542	glutamine synthase clone R1	N-metabolism.ammonia metabolism.glutamine synthetase
ELMTAQAASCDLK_1437.6713(1)	Potri.008G156300	-1	0.210017	POPTR_0008s15610	GO:0003735,GO:0006412,GO:0005622,GO:0005840	Ribosomal protein S3Ae	protein.synthesis.ribosomal protein.eukaryotic.40S subunit.S3A
LDDSDALCR_1064.4677(1)	Potri.005G079200	-1	0.209112	POPTR_0005s08100	GO:0016740,GO:0030170,GO:0009058,GO:0016769	aspartate aminotransferase	amino acid metabolism.synthesis.central amino acid metabolism.aspartate.aspartate aminotransferase
RLSSLNVENLESNR_1631.8347(2)	Potri.001G468100	-1	0.208396	POPTR_0001s47210	GO:0004332,GO:0006096	Aldolase superfamily protein	PS.calvin cycle.aldolase
RQSLRPDYLK_1275.7168(2)	Potri.003G043700	-1	0.207941	POPTR_0003s04150	GO:0003676,GO:0005524,GO:0008026,GO:0004386	eukaryotic translation initiation factor 4A1	RNA.processing.RNA helicase
ADELSNLLR_1030.5527(1)	Potri.013G138000	-1	0.207731		GO:0005524,GO:0016820,GO:0015991,GO:0033178,GO:0046933,GO:0046961,GO:0015992,GO:0046034,GO:0016469	ATP synthase subunit alpha	PS.lightreaction.ATP synthase
HVSLQTGTKHYLGPFESFYNFESHDPPYSEDLPR_3994.8671(1)	Potri.014G019500	-1	0.20738	POPTR_0602s00200		NAD(P)-binding Rossmann-fold superfamily protein	development.unspecified
LLLDSGDNPEHFLTTNPYYDSRVVGK_2950.4581(1)	Potri.001G278800	-1	0.207186	POPTR_0001s28540	GO:0006886,GO:0016192,GO:0005198,GO:0030130,GO:0030132	Clathrin, heavy chain	cell.vesicle transport
HCPNALVNMLSNPVNSTVPLAAEVFKK_2950.5278(1)	Potri.001G376500	-1	0.207186	POPTR_0001s38560	GO:0016491,GO:0055114,GO:0003854,GO:0016616,GO:0006694,GO:0030060,GO:0006108	Lactate/malate dehydrogenase family protein	TCA / org transformation.TCA.malate DH
KGVEQGPQLDSDQFEK_1804.8712(1)	Potri.012G078700	-1	0.206716	POPTR_0012s08010	GO:0016491,GO:0008152,GO:0055114	aldehyde dehydrogenase 2B4	fermentation.aldehyde dehydrogenase
SPAFNALAANFENPNAR_1804.8613(1)	Potri.018G089700	-1	0.206716	POPTR_0018s09690	GO:0003779,GO:0007010	villin 4	cell.organisation
VNSVAPWFLNTPMNEDSLQNESVVKELAYR_3450.6998(1)	Potri.010G142600	-1	0.206517	POPTR_0010s15250	GO:0016491,GO:0008152	NAD(P)-binding Rossmann-fold superfamily protein	misc.nitrilases, *nitrile lyases, berberine bridge enzymes, reticuline oxidases, troponine reductases
LSKDQADYLNVPLEGPYKPAQYR_2666.3460(1)	Potri.001G320500	-1	0.20639	POPTR_0001s32780	GO:0016616,GO:0048037,GO:0055114,GO:0004013,GO:0006730,GO:0004455,GO:0008652	S-adenosyl-L-homocysteine hydrolase	amino acid metabolism.degradation.aspartate family.methionine
FWEVVCDEHGLDPTGK_1888.8535(1)	Potri.009G067100	-1	0.206291	POPTR_0009s07150	GO:0051258,GO:0043234,GO:0003924,GO:0005525,GO:0006184,GO:0007017,GO:0005874	beta-6 tubulin	cell.organisation
LVLGNTPGGELNVEER_1696.8864(1)	Potri.005G157700	-1	0.205228	POPTR_0005s17740	GO:0019904	general regulatory factor 8	signalling.14-3-3 proteins
STGLSLYYEMADEALKNFK_2180.0580(1)	Potri.005G098100	-1	0.205148	POPTR_0005s10090	GO:0003924,GO:0005525	Ribosomal protein S5/Elongation factor G/III/V family protein	protein.synthesis.elongation
VVVTTKHNDDEQYVWESQAGGSFTVTR_3054.4439(2)	Potri.001G286700	-1	0.204906	POPTR_0001s29350	GO:0005524,GO:0051082,GO:0006457,GO:0006950	HEAT SHOCK PROTEIN 81.4	stress.abiotic.heat
LEYSMQLNASR_1311.6362(4)	Potri.013G051500	-1	0.204584	POPTR_0013s04830	GO:0046961,GO:0015991,GO:0033178	vacuolar ATP synthase subunit E1	transport.p- and v-ATPases.H+-transporting two-sector ATPase
SEAAEYQKLLATR_1479.7802(2)	Potri.001G311000	-1	0.204434	POPTR_0001s31850	GO:0003735,GO:0006412,GO:0005622,GO:0005840	Ribosomal protein S6e	protein.synthesis.ribosomal protein.eukaryotic.40S subunit.S6
QMAEETWGKQK_1335.6362(1)	Potri.013G009500	-1	0.204274	POPTR_0013s01090	GO:0005509	calreticulin 1b	signalling.calcium
FSNKDQTLVFQFSVK_1787.9327(1)	Potri.013G009500	-1	0.203791	POPTR_0013s01090	GO:0005509	calreticulin 1b	signalling.calcium
EQVFSTYSDNQPGVLLQVYEGER_2659.2522(4)	Potri.008G054000	-1	0.203536	POPTR_0008s05410	GO:0000902,GO:0005524	heat shock cognate protein 70-1	stress.abiotic.heat
LASYGTEVTAYVEQNK_1772.8701(1)	Potri.005G011200	-1	0.203531	POPTR_0005s01470		Protein of unknown function, DUF538	not assigned.unknown
LLREMFGYAR_1255.6616(4)	Potri.002G031400	-1	0.203329	POPTR_0002s03280	GO:0005524,GO:0009378,GO:0006281,GO:0006310,GO:0016887	AAA-type ATPase family protein	protein.degradation.ubiquitin.proteasom
STAVTTTSNQPGATASHGDR_1958.9162(1)	Potri.007G036500	-1	0.203313	POPTR_0007s11780	GO:0003854,GO:0016616,GO:0006694,GO:0055114,GO:0003824,GO:0050662,GO:0044237,GO:0009058	NmrA-like negative transcriptional regulator family protein	secondary metabolism.flavonoids.isoflavones.isoflavone reductase
DDGVLLLSDGNGDFTK_1665.7966(1)	Potri.013G102100	-1	0.203146	POPTR_0013s10250	GO:0016209,GO:0016491,GO:0055114	Thioredoxin superfamily protein	redox.peroxiredoxin
TQGSQNLVAKLLALPFQQCK_2244.2169(1)	Potri.001G057500	-1	0.202881	POPTR_0001s13730	GO:0006810,GO:0005622	nuclear transport factor 2B	protein.targeting.nucleus
YTFVENVKNPHSCTLLLK_2163.1267(2)	Potri.004G101500	-1	0.202751	POPTR_0004s10100	GO:0005524,GO:0044267,GO:0051082,GO:0006457	TCP-1/cpn60 chaperonin family protein	protein.folding
VGSAAQLKAMK_1104.6081(2)	Potri.013G138000	-1	0.202182		GO:0005524,GO:0016820,GO:0015991,GO:0033178,GO:0046933,GO:0046961,GO:0015992,GO:0046034,GO:0016469	ATP synthase subunit alpha	PS.lightreaction.ATP synthase
NLPDSVSDLVSLTALLLNDCEK_2416.2276(1)	Potri.019G014500	-1	0.201279	POPTR_0019s02200	GO:0043531,GO:0006915,GO:0005524	Disease resistance protein (CC-NBS-LRR class) family	stress.biotic
VQASLVANTWVLTGTPQTR_2042.1029(1)	Potri.004G078300	-1	0.201068	POPTR_0004s07650		basic transcription factor 3	RNA.regulation of transcription.General Transcription
TVKYVGEPMTHLESLASSAVR_2275.1751(1)	Potri.006G117400	-1	0.200927	POPTR_0006s11860	GO:0000287,GO:0004743,GO:0030955,GO:0006096	Pyruvate kinase family protein	glycolysis.plastid branch.pyruvate kinase (PK)
QVLVDHALANGENEKNTSTSVFQK_2631.2896(1)	Potri.006G126800	-1	0.200871	POPTR_0006s12870	GO:0016841,GO:0009058	PHE ammonia lyase 1	secondary metabolism.phenylpropanoids.lignin biosynthesis.PAL
NAVEAYVYDMRNK_1572.7475(2)	Potri.001G180100	-1	0.200682	POPTR_0001s18040	GO:0000902,GO:0005524	Heat shock protein 70 (Hsp 70) family protein	stress.abiotic.heat
SALMSFLNSECLQR_1655.7880(2)	Potri.012G115000	-1	0.20015	POPTR_0012s11470	GO:0005506,GO:0009055,GO:0016705,GO:0020037,GO:0055114	cytochrome P450, family 716, subfamily A, polypeptide 1	misc.cytochrome P450
MRELAEAFLGTSVNNAVVTVPAYFNDSQR_3200.5681(1)	Potri.010G206600	-1	0.20009	POPTR_0010s21350	GO:0000902,GO:0005524	heat shock protein 70	stress.abiotic.heat
GNTANVLRYFPTQALNFAFK_2272.1873(1)	Potri.003G204600	-1	0.199926	POPTR_0003s20360		ADP/ATP carrier 2	transport.metabolite transporters at the mitochondrial membrane
LWDLATGVSAR_1188.6371(1)	Potri.015G041600	-1	0.199749	POPTR_0015s04250	GO:0005515	Transducin/WD40 repeat-like superfamily protein	signalling.G-proteins
LAMQEFMLLPTGASSFK_1871.9282(1)	Potri.006G116800	-1	0.199591	POPTR_0006s11800	GO:0000287,GO:0004634,GO:0006096,GO:0000015	Enolase	glycolysis.cytosolic branch.enolase
APELDLSQLPSFSGEEQPQR_2228.0830(1)	Potri.003G196600	-1	0.199412	POPTR_0003s19600	GO:0004672,GO:0005524,GO:0006468,GO:0005488	Concanavalin A-like lectin protein kinase family protein	misc.myrosinases-lectin-jacalin
AVSHNALDNLRDSR_1568.7775(1)	Potri.002G146300	-1	0.198863	POPTR_0002s14730	GO:0003824,GO:0008152	Transketolase	PS.calvin cycle.transketolase
HLEENLR_910.4741(1)	Potri.006G126800	-1	0.198339	POPTR_0006s12870	GO:0016841,GO:0009058	PHE ammonia lyase 1	secondary metabolism.phenylpropanoids.lignin biosynthesis.PAL
AAPLPASEAATDSVVK_1526.8061(1)	Potri.007G116400	-1	0.198157	POPTR_0007s03140			not assigned.unknown
LDCGGGYMKLLSGEVDQK_1969.9358(1)	Potri.013G009500	-1	0.197929	POPTR_0013s01090	GO:0005509	calreticulin 1b	signalling.calcium
ALVAFYQK_939.5298(3)	Potri.001G304700	-1	0.197323	POPTR_0001s31210	GO:0003735,GO:0006412,GO:0005622,GO:0005840	Ribosomal protein S5 domain 2-like superfamily protein	protein.synthesis.ribosomal protein.eukaryotic.40S subunit.S16
GLFDFLGKK_1024.5826(1)	Potri.005G248100	-1	0.197171	POPTR_0005s26930	GO:0006950,GO:0009415	Dehydrin family protein	not assigned.unknown
LHTCTPLCTFV_1348.6389(1)	Potri.004G101700	-1	0.19717	POPTR_0004s10120	GO:0019904	general regulatory factor 7	signalling.14-3-3 proteins
GETLQEYWWCTER_1757.7588(2)	Potri.001G320500	-1	0.196954	POPTR_0001s32780	GO:0016616,GO:0048037,GO:0055114,GO:0004013,GO:0006730,GO:0004455,GO:0008652	S-adenosyl-L-homocysteine hydrolase	amino acid metabolism.degradation.aspartate family.methionine
LLYLLNQGDSFTK_1511.8104(1)	Potri.004G153500	-1	0.196628	POPTR_0004s16090	GO:0006886,GO:0016192,GO:0030117,GO:0005198,GO:0005798	coatomer gamma-2 subunit, putative / gamma-2 coat protein, putative / gamma-2 COP, putative	cell.vesicle transport
VQLVGDDLLVTNPK_1511.8315(1)	Potri.006G116800	-1	0.196628	POPTR_0006s11800	GO:0000287,GO:0004634,GO:0006096,GO:0000015	Enolase	glycolysis.cytosolic branch.enolase
NQVAMNPLNTVFDAKR_1818.9167(6)	Potri.001G042600	-1	0.196432	POPTR_0001s03410	GO:0000902,GO:0005524	heat shock protein 70	stress.abiotic.heat
GVQYLNELK_1064.5622(2)	Potri.005G098100	-1	0.196149	POPTR_0005s10090	GO:0003924,GO:0005525	Ribosomal protein S5/Elongation factor G/III/V family protein	protein.synthesis.elongation
AGQLVTWVCDPMHGNTLK_2026.9838(1)	Potri.005G073300	-1	0.19553	POPTR_0005s07450	GO:0003849,GO:0009073	3-deoxy-D-arabino-heptulosonate 7-phosphate synthase 1	amino acid metabolism.synthesis.aromatic aa.chorismate.3-deoxy-D-arabino-heptulosonate 7-phosphate synthase
LCAEAEKVFNYDLYYK_2026.9467(2)	Potri.008G027100	-1	0.19553	POPTR_0008s02740	GO:0000287,GO:0004743,GO:0030955,GO:0006096	Pyruvate kinase family protein	glycolysis.cytosolic branch.pyruvate kinase (PK)
YAVFDYDFLTNENCQK_2026.8852(1)	Potri.015G144500	-1	0.19553	POPTR_0015s13080	GO:0003779,GO:0005622	actin depolymerizing factor 7	cell.organisation
NAESWLLTTYLDDDLR_1924.9287(1)	Potri.004G003200	-1	0.195225	POPTR_0004s00480	GO:0005198,GO:0009507	Plastid-lipid associated protein PAP / fibrillin family protein	cell.organisation
AGFLNSLSDEDKTELVK_1866.9331(1)	Potri.009G012200	-1	0.194792	POPTR_0009s01740		FASCICLIN-like arabinogalactan-protein 12	cell wall.cell wall proteins.AGPs.AGP
MSTLTVPQQVPPVSEDVEQLRK_2482.2857(1)	Potri.002G095600	-1	0.194789	POPTR_0002s09610	GO:0005509,GO:0005544	annexin 1	cell.organisation
DDPDFTWEVVKPLKWDNK_2232.0972(1)	Potri.010G153500	-1	0.194494	POPTR_0010s16330	GO:0004478,GO:0006556,GO:0005524	S-adenosylmethionine synthetase 1	amino acid metabolism.synthesis.aspartate family.methionine
LLGEAAKNQAPMNPER_1739.8745(1)	Potri.013G018000	-1	0.194029	POPTR_0013s01870	GO:0000902,GO:0005524	heat shock protein 70 (Hsp 70) family protein	stress.abiotic.heat
LGTVLGLDLGTTYSCVGVYK_2116.0995(3)	Potri.001G087500	-1	0.193819	POPTR_0001s11010	GO:0000902,GO:0005524	Heat shock protein 70 (Hsp 70) family protein	stress.abiotic.heat
VGASLLLMPK_1028.6173(1)	Potri.001G036900	-1	0.193774	POPTR_0001s07400	GO:0003824,GO:0008152	4-coumarate:CoA ligase 2	secondary metabolism.phenylpropanoids.lignin biosynthesis.4CL
LSACANLESLPSGLHDLLNLESLGLQSCPK_3236.6290(1)	Potri.001G025400	-1	0.1937	POPTR_0001s06270	GO:0005515,GO:0043531,GO:0006915,GO:0005524	NB-ARC domain-containing disease resistance protein	stress.biotic
VTTTLGYGSPNK_1237.6423(2)	Potri.002G146300	-1	0.193538	POPTR_0002s14730	GO:0003824,GO:0008152	Transketolase	PS.calvin cycle.transketolase
LLEVEGPR_912.5149(2)	Potri.011G147700	-1	0.193368	POPTR_0011s15080	GO:0003735,GO:0019843,GO:0006412,GO:0005840	Ribosomal protein L6 family	protein.synthesis.ribosomal protein.eukaryotic.60S subunit.L9
QFNGLVDVYRK_1338.7165(1)	Potri.003G204600	-1	0.19327	POPTR_0003s20360		ADP/ATP carrier 2	transport.metabolite transporters at the mitochondrial membrane
STVDVFHQNQTLTDPSSLSAAYSDGEAQLDVAKR_3650.7569(1)	Potri.T140600	-1	0.192716	POPTR_0235s00200		LYR family of Fe/S cluster biogenesis protein	not assigned.unknown
QSFSSFLQGLEGVK_1526.7849(1)	Potri.019G073500	-1	0.191868	POPTR_1544s00200	GO:0004222,GO:0008270,GO:0006508,GO:0031012,GO:0008152	matrix metalloproteinase	protein.degradation.metalloprotease
QVLVDHALMNGEKEHNSSTSLFQK_2712.3410(1)	Potri.008G038200	-1	0.191344	POPTR_0008s03810	GO:0016841,GO:0009058	PHE ammonia lyase 1	secondary metabolism.phenylpropanoids.lignin biosynthesis.PAL
NNLYGTHVLLEACK_1631.8210(1)	Potri.001G383500	-1	0.191179	POPTR_0001s39210	GO:0003854,GO:0016616,GO:0006694,GO:0055114,GO:0003824,GO:0050662,GO:0044237,GO:0009058,GO:0008831,GO:0045226	rhamnose biosynthesis 1	cell wall.precursor synthesis.UDP-glucose 4,6-dehydratase
WWKGALASENVDDVK_1718.8384(1)	Potri.005G241100	-1	0.191114	POPTR_0005s26260	GO:0005524,GO:0051082,GO:0006457,GO:0006950	Chaperone protein htpG family protein	stress.abiotic.heat
VVDSMTENLRPTR_1517.7741(2)	Potri.008G027100	-1	0.190444	POPTR_0008s02740	GO:0000287,GO:0004743,GO:0030955,GO:0006096	Pyruvate kinase family protein	glycolysis.cytosolic branch.pyruvate kinase (PK)
FTFCYDALHGVGGAYAK_1876.8687(1)	Potri.008G132500	-1	0.190434	POPTR_0008s13180	GO:0016868,GO:0005975	Phosphoglucomutase/phosphomannomutase family protein	not assigned.unknown
AMLFLNFSGDSADSLK_1715.8309(1)	Potri.005G179000	-1	0.190129	POPTR_0005s20120	GO:0045454,GO:0009306,GO:0005788	PDI-like 1-1	redox.thioredoxin
ESAWALSNATSGGTHEQLK_1987.9356(1)	Potri.005G020400	-1	0.19008	POPTR_0005s02030	GO:0005515,GO:0008565,GO:0006606,GO:0005634,GO:0005737,GO:0006886,GO:0005643	importin alpha isoform 1	protein.targeting.nucleus
QLEFLDLQDEYVK_1640.8054(1)	Potri.006G031000	-1	0.189923	POPTR_0006s02950	GO:0005524,GO:0009378,GO:0006281,GO:0006310,GO:0016887	regulatory particle triple-A ATPase 3	protein.degradation.ubiquitin.proteasom
GNHFEFLPFGSGR_1464.7019(4)	Potri.005G117500	-1	0.189417	POPTR_0005s11950	GO:0005506,GO:0009055,GO:0016705,GO:0020037,GO:0055114	ferulic acid 5-hydroxylase 1	misc.cytochrome P450
ELLLHPESDDSAQLSQLETEK_2382.1671(1)	Potri.002G003100	-1	0.188705	POPTR_0002s00490	GO:0003872,GO:0006096,GO:0005945	Phosphofructokinase family protein	glycolysis.cytosolic branch.phosphofructokinase (PFK)
HLANLAGNK_937.5214(1)	Potri.006G116800	-1	0.188604	POPTR_0006s11800	GO:0000287,GO:0004634,GO:0006096,GO:0000015	Enolase	glycolysis.cytosolic branch.enolase
EKAMAELGLLYLGMGVSGGEEGAR_2438.2054(2)	Potri.T017600	-1	0.18841	POPTR_0004s10870	GO:0004616,GO:0050661,GO:0006098,GO:0055114	6-phosphogluconate dehydrogenase family protein	OPP.oxidative PP.6-phosphogluconate dehydrogenase
LKGGFYVDPEAK_1323.6943(1)	Potri.010G250900	-1	0.188073	POPTR_0010s25740	GO:0003735,GO:0006412,GO:0005840	Ribosomal protein L30/L7 family protein	protein.synthesis.ribosomal protein.eukaryotic.60S subunit.L7
TLPNLVLLGQDGK_1368.7733(7)	Potri.010G059400	-1	0.187996	POPTR_0010s06940	GO:0045454,GO:0016209,GO:0016491,GO:0055114,GO:0047134	DC1 domain-containing protein	not assigned.unknown
NVLAVAVATEYSFPQAEK_1937.9855(1)	Potri.010G191200	-1	0.18752	POPTR_0010s19860	GO:0003735,GO:0006414,GO:0005622,GO:0005840,GO:0042254	Ribosomal protein L10 family protein	protein.synthesis.ribosomal protein.eukaryotic.60S subunit.P0
SKVNEAMEVLR_1275.6725(1)	Potri.009G099300	-1	0.187503	POPTR_0009s10220	GO:0003676,GO:0003723	poly(A) binding protein 8	RNA.processing
LAEEGQKPATADPQR_1610.8133(1)	Potri.003G038900	-1	0.187405	POPTR_0003s03120	GO:0016817	Root hair defective 3 GTP-binding protein (RHD3)	signalling.G-proteins
VLSTEELDEHLTALSER_1941.9764(3)	Potri.006G110800	-1	0.187369	POPTR_0006s11140	GO:0004298,GO:0051603,GO:0005839,GO:0004175,GO:0006511,GO:0019773	20S proteasome subunit PAA2	protein.degradation.ubiquitin.proteasom
LLLSSPTQLSTTAATAK_1702.9585(1)	Potri.013G102100	-1	0.186735	POPTR_0013s10250	GO:0016209,GO:0016491,GO:0055114	Thioredoxin superfamily protein	redox.peroxiredoxin
NPDDGGSLVQDLQLSTMFTHHQK_2568.2147(2)	Potri.001G193000	-1	0.186136	POPTR_0001s19360	GO:0005515,GO:0003824,GO:0008152	phospholipase D alpha 2	lipid metabolism.lipid degradation.lysophospholipases.phospholipase D
LCPPHCLLATNTSTLDLNLVGEK_2568.2684(1)	Potri.018G082900	-1	0.186136	POPTR_0018s08940	GO:0003824,GO:0008152,GO:0003857,GO:0016491,GO:0006631,GO:0055114	Enoyl-CoA hydratase/isomerase family	lipid metabolism.lipid degradation.beta-oxidation.multifunctional
SLGFVSDDVGLDADK_1537.7380(1)	Potri.013G004100	-1	0.185911	POPTR_0013s00550	GO:0004478,GO:0006556,GO:0005524	S-adenosylmethionine synthetase family protein	amino acid metabolism.synthesis.aspartate family.methionine
GLVTSFAVNQSLFFDK_1772.9218(1)	Potri.005G195600	-1	0.185765	POPTR_0005s21740	GO:0004601,GO:0020037,GO:0006979,GO:0055114	Peroxidase superfamily protein	misc.peroxidases
GFSAPSVQRDMK_1322.6521(1)	Potri.003G184000	-1	0.185573	POPTR_0003s18220	GO:0000902,GO:0005524	heat shock protein 70	stress.abiotic.heat
FGEAVWFK_983.4985(3)	Potri.005G239200	-1	0.185248	POPTR_0005s26070	GO:0016020,GO:0009765	light-harvesting chlorophyll-protein complex II subunit B1	PS.lightreaction.photosystem II.LHC-II
LKEVEAVCNPLLTAVYQR_2104.1107(2)	Potri.001G087500	-1	0.185022	POPTR_0001s11010	GO:0000902,GO:0005524	Heat shock protein 70 (Hsp 70) family protein	stress.abiotic.heat
LSEQNYVEALKEELNK_1907.9596(1)	Potri.004G190900	-1	0.183759	POPTR_0004s20220	GO:0003871,GO:0009086,GO:0008270,GO:0008652	Cobalamin-independent synthase family protein	amino acid metabolism.synthesis.aspartate family.methionine
HWYLQSTCATSGEGLYEGLDWLSNNLASK_3300.5267(1)	Potri.013G005500	-1	0.183689	POPTR_0013s00690	GO:0005525,GO:0007264,GO:0004871,GO:0019001,GO:0007186,GO:0005634,GO:0005737,GO:0005622	ADP-ribosylation factor A1B	protein.targeting.secretory pathway.unspecified
VQQLLKDYFDGK_1453.7686(3)	Potri.001G087500	-1	0.183529	POPTR_0001s11010	GO:0000902,GO:0005524	Heat shock protein 70 (Hsp 70) family protein	stress.abiotic.heat
HAGDLGNVTVGDDGTATFTLLDK_2317.1306(1)	Potri.005G044400	-1	0.183275	POPTR_0005s04590	GO:0046872,GO:0006801,GO:0055114	copper/zinc superoxide dismutase 1	redox.dismutases and catalases
GLASMLEVLKMDYLNTAFER_2317.1567(1)	Potri.009G095800	-1	0.183275	POPTR_0009s09870	GO:0008270,GO:0016491,GO:0055114	GroES-like zinc-binding alcohol dehydrogenase family protein	secondary metabolism.phenylpropanoids.lignin biosynthesis.CAD
DQWKWASNNPWGYQSKPEK_2350.0887(1)	Potri.003G123700	-1	0.183023		GO:0003824,GO:0050662,GO:0044237,GO:0006012,GO:0003978	UDP-D-glucose/UDP-D-galactose 4-epimerase 1	cell wall.precursor synthesis.UGE
VLNLEEGGAFTSSGAEDMLKAL_2252.1115(1)	Potri.013G102100	-1	0.18298	POPTR_0013s10250	GO:0016209,GO:0016491,GO:0055114	Thioredoxin superfamily protein	redox.peroxiredoxin
GDAAVVHCAYVASAVTELPFFASK_2510.2385(1)	Potri.007G009100	-1	0.18275	POPTR_0007s14510	GO:0016491,GO:0055114,GO:0016616,GO:0030060,GO:0006108	peroxisomal NAD-malate dehydrogenase 1	gluconeogenesis / glyoxylate cycle.Malate DH
VNLSSLRCPK_1173.6409(2)	Potri.012G111200	-1	0.182479	POPTR_0012s11300	GO:0003676,GO:0016788	TUDOR-SN protein 1	RNA.regulation of transcription.Zn-finger(CCHC)
ATEDQLVTPWTLSVARDPQHNK_2506.2685(1)	Potri.018G086700	-1	0.182386	POPTR_0018s09380	GO:0016616,GO:0055114,GO:0051287	NADP-malic enzyme 4	TCA / org transformation.other organic acid transformatons.malic
SAQDLALTELAPTHPLRLGLALNFSVFYYELLNSPDR_4147.1386(1)	Potri.004G101700	-1	0.182237	POPTR_0004s10120	GO:0019904	general regulatory factor 7	signalling.14-3-3 proteins
KLQSHSGATSVLSSFTSK_1864.9763(1)	Potri.009G165000	-1	0.182041	POPTR_0009s16660	GO:0005506,GO:0009055,GO:0020037	Cytochrome C1 family	mitochondrial electron transport / ATP synthesis.cytochrome c
SESLTQLPRPQSALPPDFFDNK_2487.2514(1)	Potri.017G135500	-1	0.181878	POPTR_0017s02420		zinc ion binding	not assigned.unknown
EQALTNLSDLLRQENR_1899.9883(1)	Potri.010G164200	-1	0.181758	POPTR_0010s17140	GO:0005515	non-ATPase subunit 9	protein.degradation.ubiquitin.proteasom
AQTATTTPALTEAAPEAK_1771.9072(1)	Potri.013G135500	-1	0.181329	POPTR_0013s13910	GO:0016491,GO:0008152	protochlorophyllide oxidoreductase C	tetrapyrrole synthesis.protochlorophyllide reductase
VDSELLFAYAKLDR_1639.8690(1)	Potri.010G186900	-1	0.181145	POPTR_0010s19420	GO:0006886,GO:0016192,GO:0005198,GO:0030130,GO:0030132	Clathrin, heavy chain	cell.vesicle transport
EGVLTLQDGKTLSNELEVVEGMK_2489.2803(1)	Potri.001G054400	-1	0.180932	POPTR_0001s14040	GO:0005524,GO:0044267	heat shock protein 60	protein.folding
DEKLGSQLSPADK_1387.7063(1)	Potri.010G206600	-1	0.180849	POPTR_0010s21350	GO:0000902,GO:0005524	heat shock protein 70	stress.abiotic.heat
QLQQQEQLSFQSSGKK_1864.9399(1)	Potri.016G079500	-1	0.180721	POPTR_0016s08040			not assigned.unknown
KQLQQQEQLSFQSSGK_1864.9399(1)	Potri.016G079500	-1	0.180721	POPTR_0016s08040			not assigned.unknown
ELAQDFKTDLR_1335.6903(6)	Potri.001G016700	-1	0.180672	POPTR_0001s05450	GO:0003677,GO:0006334,GO:0000786	Histone superfamily protein	DNA.synthesis/chromatin structure.histone
VTDAVVLLDR_1100.6310(2)	Potri.001G026300	-1	0.180526	POPTR_0001s06360	GO:0009116,GO:0004590,GO:0006207	uridine 5\'-monophosphate synthase / UMP synthase (PYRE-F) (UMPS)	nucleotide metabolism.synthesis.pyrimidine.orotate phosphoribosyltransferase
YGLAAGLFTHNLDTANTLSR_2135.0880(1)	Potri.002G189900	-1	0.180175	POPTR_0002s19060	GO:0016491,GO:0008152,GO:0055114	aldehyde dehydrogenase 2B7	fermentation.aldehyde dehydrogenase
VGSVLGGQNVNVSFMSVGR_1907.9644(1)	Potri.009G096600	-1	0.179889	POPTR_0009s09950	GO:0016616,GO:0051287,GO:0008152,GO:0055114,GO:0016597,GO:0048037,GO:0004455,GO:0008652,GO:0006564,GO:0004617	D-3-phosphoglycerate dehydrogenase	amino acid metabolism.synthesis.serine-glycine-cysteine group.serine.phosphoglycerate dehydrogenase
LVQDQESLR_1087.5742(2)	Potri.001G322500	-1	0.179619	POPTR_0001s32970	GO:0016820,GO:0015991,GO:0033180	vacuolar ATP synthase subunit C (VATC) / V-ATPase C subunit / vacuolar proton pump C subunit (DET3)	transport.p- and v-ATPases
FDVGNVVMVTGGRNR_1620.8275(4)	Potri.006G103700	-1	0.179547	POPTR_0006s10460	GO:0003723,GO:0006412,GO:0005840,GO:0005622,GO:0003735	Ribosomal protein S4 (RPS4A) family protein	protein.synthesis.ribosomal protein.eukaryotic.40S subunit.S4
VSDFGLAHLAGPTPTPNR_1849.9555(1)	Potri.004G086100	-1	0.179388	POPTR_0004s08450	GO:0004672,GO:0005524,GO:0006468,GO:0005515	receptor-like kinase 1	signalling.receptor kinases.leucine rich repeat III
TAVFKCNMAGKPAVVTR_1849.9776(2)	Potri.008G027100	-1	0.179388	POPTR_0008s02740	GO:0000287,GO:0004743,GO:0030955,GO:0006096	Pyruvate kinase family protein	glycolysis.cytosolic branch.pyruvate kinase (PK)
LVNASHFFSSELR_1506.7700(1)	Potri.001G464500	-1	0.179367	POPTR_0001s46880	GO:0045735	germin-like protein 2	stress.abiotic.unspecified
LCQLLDEYSQLLLAAADNVGSTQLQNLR_3147.5991(1)	Potri.010G191200	-1	0.179362	POPTR_0010s19860	GO:0003735,GO:0006414,GO:0005622,GO:0005840,GO:0042254	Ribosomal protein L10 family protein	protein.synthesis.ribosomal protein.eukaryotic.60S subunit.P0
LNAASSSWLGQKSPFGQR_1934.9719(1)	Potri.010G117900	-1	0.179264	POPTR_0010s12790	GO:0004332,GO:0006096	Aldolase superfamily protein	PS.calvin cycle.aldolase
LTDLEEFLLMPNVANLQNVGDR_2517.2653(1)	Potri.008G070600	-1	0.17923	POPTR_0008s07070	GO:0006886,GO:0016192,GO:0005198,GO:0030130,GO:0030132	Clathrin, heavy chain	cell.vesicle transport
NTAGLGPEDAELDRFCVALLSLR_2517.2766(1)	Potri.018G053700	-1	0.17923		GO:0004375,GO:0055114	glycine decarboxylase P-protein 1	PS.photorespiration.glycine cleavage.P subunit
TLKPEHRQSFSSFLQGLEGVQK_2517.3096(2)	Potri.019G073700	-1	0.17923	POPTR_0019s10270	GO:0004222,GO:0008270,GO:0006508,GO:0031012,GO:0008152	matrix metalloproteinase	protein.degradation.metalloprotease
AAANAPLTMK_987.5292(4)	Potri.001G278800	-1	0.179057	POPTR_0001s28540	GO:0006886,GO:0016192,GO:0005198,GO:0030130,GO:0030132	Clathrin, heavy chain	cell.vesicle transport
TQNVLGEK_888.4785(4)	Potri.006G222100	-1	0.178394	POPTR_0006s23870	GO:0003735,GO:0006412,GO:0005622,GO:0005840,GO:0003723	Ribosomal protein S3 family protein	protein.synthesis.ribosomal protein.eukaryotic.40S subunit.S3
AMPNLLMLRPADGNETAGAYK_2233.1104(2)	Potri.002G146300	-1	0.178338	POPTR_0002s14730	GO:0003824,GO:0008152	Transketolase	PS.calvin cycle.transketolase
ELLSNSSDALDK_1291.6376(3)	Potri.001G286700	-1	0.177792	POPTR_0001s29350	GO:0005524,GO:0051082,GO:0006457,GO:0006950	HEAT SHOCK PROTEIN 81.4	stress.abiotic.heat
ELVELCLDR_1146.5824(1)	Potri.013G056800	-1	0.177665	POPTR_0013s05340	GO:0051258,GO:0043234,GO:0003924,GO:0005525,GO:0006184,GO:0007017,GO:0005874	tubulin alpha-5	cell.organisation
LAEVKNDVMGQFHNALYLGDVR_2489.2606(2)	Potri.012G074800	-1	0.177335	POPTR_0012s07650	GO:0005515,GO:0005198,GO:0006886,GO:0016192,GO:0030117,GO:0030126	Coatomer, alpha subunit	cell.vesicle transport
ELQSVLLQLEEELKGQK_1984.0961(1)	Potri.006G021200	-1	0.17733	POPTR_0006s02200			cell.organisation
HLRAVTTEDATAFAER_1787.9035(2)	Potri.013G123600	-1	0.177106	POPTR_0013s12740	GO:0003924,GO:0005525,GO:0007264,GO:0005634,GO:0005737,GO:0005622	RAB GTPase homolog A1F	signalling.G-proteins
KTVTAMDAVYAFD_1431.6824(1)	Potri.018G092700	-1	0.176794	POPTR_0018s10050	GO:0003677,GO:0006334,GO:0005634,GO:0000786	Histone superfamily protein	DNA.synthesis/chromatin structure.histone
VLTGNQGELR_1086.5902(1)	Potri.005G195600	-1	0.176604	POPTR_0005s21740	GO:0004601,GO:0020037,GO:0006979,GO:0055114	Peroxidase superfamily protein	misc.peroxidases
NLELGLLGADKQFR_1573.8697(3)	Potri.012G122700	-1	0.176463	POPTR_0012s12320	GO:0004298,GO:0051603,GO:0005839	proteasome subunit PAB1	protein.degradation.ubiquitin.proteasom
YSVWLGGSLLASLSTFQQMWLAK_2586.3425(1)	Potri.010G204300	-1	0.176275	POPTR_0010s21180		actin-11	cell.organisation
DLAHLEEHMKAFK_1568.7890(1)	Potri.004G009600	-1	0.176113	POPTR_0004s01030	GO:0004047,GO:0006546,GO:0005737	Glycine cleavage T-protein family	amino acid metabolism.degradation.serine-glycine-cysteine group.glycine
LAGLFKNNFAVFTNYK_1846.9850(1)	Potri.002G107700	-1	0.176071	POPTR_0002s10850	GO:0004612,GO:0005524,GO:0006094	phosphoenolpyruvate carboxykinase 1	gluconeogenesis / glyoxylate cycle.PEPCK
SGQKHLSTHSSLSNTTNK_1928.9308(1)	Potri.013G031100	-1	0.175996	POPTR_0013s03160	GO:0046872,GO:0006801,GO:0055114	copper/zinc superoxide dismutase 1	redox.dismutases and catalases
NLTCLTRLDHNR_1512.7700(4)	Potri.002G141700	-1	0.175982	POPTR_0002s14270	GO:0016491,GO:0055114,GO:0016616,GO:0016615,GO:0006108	Lactate/malate dehydrogenase family protein	TCA / org transformation.other organic acid transformatons.cyt MDH
NATAVANQFTNSLR_1507.7499(4)	Potri.006G096900	-1	0.175655	POPTR_0006s09830	GO:0016491,GO:0055114,GO:0005507	Laccase/Diphenol oxidase family protein	secondary metabolism.simple phenols
EGFEGQLSGK_1051.5055(3)	Potri.012G122700	-1	0.175143	POPTR_0012s12320	GO:0004298,GO:0051603,GO:0005839	proteasome subunit PAB1	protein.degradation.ubiquitin.proteasom
VGLTAGLCVLLQNKPEK_1840.0361(1)	Potri.004G102500	-1	0.175124	POPTR_0004s10240	GO:0016853,GO:0009507	allene oxide cyclase 3	hormone metabolism.jasmonate.synthesis-degradation.allene oxidase cyclase
AGGFAVFLR_937.5254(1)	Potri.012G015000	-1	0.175028	POPTR_0012s02220		FASCICLIN-like arabinogalactan-protein 11	cell wall.cell wall proteins.AGPs.AGP
EVEEVCDPVLKQVYEK_1963.9682(1)	Potri.013G018000	-1	0.174793	POPTR_0013s01870	GO:0000902,GO:0005524	heat shock protein 70 (Hsp 70) family protein	stress.abiotic.heat
LCLVCSHLASGQKDGAEQR_2129.0227(1)	Potri.003G088300	-1	0.174334	POPTR_0003s08660		myo-inositol polyphosphate 5-phosphatase 2	DNA.synthesis/chromatin structure
SDPVVSFRETVLEK_1605.8483(1)	Potri.005G098100	-1	0.174085	POPTR_0005s10090	GO:0003924,GO:0005525	Ribosomal protein S5/Elongation factor G/III/V family protein	protein.synthesis.elongation
LLPTASSGDSKVFYLK_1725.9422(1)	Potri.005G162400	-1	0.173889	POPTR_0005s17300	GO:0019904	general regulatory factor 2	signalling.14-3-3 proteins
FSKLHEDLTGGFR_1506.7700(1)	Potri.008G005000	-1	0.173248	POPTR_0008s00560	GO:0005524,GO:0016820,GO:0015991,GO:0033178,GO:0046933,GO:0046961,GO:0015992,GO:0046034,GO:0016469	vacuolar ATP synthase subunit A	transport.p- and v-ATPases.H+-transporting two-sector ATPase
YLGLLATGMTADAR_1452.7515(1)	Potri.006G140400	-1	0.172899	POPTR_0006s14260	GO:0004298,GO:0051603,GO:0005839,GO:0004175,GO:0006511,GO:0019773	20S proteasome subunit PAA2	protein.degradation.ubiquitin.proteasom
LEGPLAWDVLFNFEQR_1933.9807(2)	Potri.001G193000	-1	0.172849	POPTR_0001s19360	GO:0005515,GO:0003824,GO:0008152	phospholipase D alpha 2	lipid metabolism.lipid degradation.lysophospholipases.phospholipase D
VSEQFTVMFRR_1399.7151(2)	Potri.001G104600	-1	0.17237	POPTR_0001s09330	GO:0051258,GO:0043234,GO:0003924,GO:0005525,GO:0006184,GO:0007017,GO:0005874	beta-6 tubulin	cell.organisation
DGTFEVRGDPAYVR_1581.7656(1)	Potri.002G234200	-1	0.172185	POPTR_0166s00210	GO:0055114,GO:0016491	NAD(P)-linked oxidoreductase superfamily protein	hormone metabolism.auxin.induced-regulated-responsive-activated
NCFALASDRR_1209.5794(1)	Potri.005G180500	-1	0.171863	POPTR_0005s20270	GO:0004298,GO:0051603,GO:0005839	proteasome beta subunit C1	protein.degradation.ubiquitin.proteasom
ASAPSFSKAGPPK_1244.6634(1)	Potri.009G115500	-1	0.171691	POPTR_0009s11840	GO:0003779,GO:0007010	cyclase associated protein 1	DNA.unspecified
SSGGFVLPAPSEPGKR_1585.8333(2)	Potri.001G322300	-1	0.171352	POPTR_0001s32950		phosphate transporter 3;1	transport.metabolite transporters at the mitochondrial membrane
ATNVSARLDAQQK_1401.7445(3)	Potri.004G190900	-1	0.17091	POPTR_0004s20220	GO:0003871,GO:0009086,GO:0008270,GO:0008652	Cobalamin-independent synthase family protein	amino acid metabolism.synthesis.aspartate family.methionine
GMWSLPLNLPGSTFR_1675.8625(1)	Potri.012G115000	-1	0.170647	POPTR_0012s11470	GO:0005506,GO:0009055,GO:0016705,GO:0020037,GO:0055114	cytochrome P450, family 716, subfamily A, polypeptide 1	misc.cytochrome P450
AYHEQLSVPELTNAVFEPASMMAKCDPR_3192.4799(1)	Potri.003G220300	-1	0.170155	POPTR_0003s21080	GO:0051258,GO:0043234,GO:0003924,GO:0005525,GO:0006184,GO:0007017,GO:0005874	tubulin alpha-3	cell.organisation
NCDPNGPLMLYVSKMLPASDK_2350.1240(1)	Potri.007G065700	-1	0.170137	POPTR_0007s08390	GO:0003924,GO:0005525	Ribosomal protein S5/Elongation factor G/III/V family protein	protein.synthesis.elongation
TATVGVWLDAGSR_1332.6906(2)	Potri.004G118900	-1	0.16958	POPTR_0004s11790	GO:0004222,GO:0006508,GO:0008270	Insulinase (Peptidase family M16) protein	protein.targeting.mitochondria
QLGVLGWGSQGPAQAQNLRDSLAEAK_2694.3958(2)	Potri.004G043700	-1	0.169554	POPTR_0004s04370	GO:0004455,GO:0009082,GO:0055114,GO:0008652,GO:0016491	ketol-acid reductoisomerase	amino acid metabolism.synthesis.branched chain group.common
LQNGGTEVVEAKAGAGSATLSMAYAAVK_2694.3767(1)	Potri.007G009100	-1	0.169554	POPTR_0007s14510	GO:0016491,GO:0055114,GO:0016616,GO:0030060,GO:0006108	peroxisomal NAD-malate dehydrogenase 1	gluconeogenesis / glyoxylate cycle.Malate DH
VPGNENPSTLLSFATKSFNAGQVTSK_2694.3733(1)	Potri.008G070600	-1	0.169554	POPTR_0008s07070	GO:0006886,GO:0016192,GO:0005198,GO:0030130,GO:0030132	Clathrin, heavy chain	cell.vesicle transport
MAPPSVLNGAVAASSGNSAPASGR_2169.0717(1)	Potri.011G015900	-1	0.169376	POPTR_0011s02000	GO:0003872,GO:0006096,GO:0005945	Phosphofructokinase family protein	glycolysis.cytosolic branch.phosphofructokinase (PFK)
QPGLEMSTVQSELDLSYK_2024.9845(1)	Potri.017G070200	-1	0.169065	POPTR_0017s10630	GO:0004345,GO:0050661,GO:0006006,GO:0055114	glucose-6-phosphate dehydrogenase 6	OPP.oxidative PP.G6PD
ADGYLLEGKELEFYMK_1905.9303(3)	Potri.001G262100	-1	0.169062	POPTR_0001s26950		Ribosomal protein S8e family protein	protein.synthesis.ribosomal protein.eukaryotic.40S subunit.S8
ANEDVSHDLSSLLSSEER_1987.9203(3)	Potri.010G059700	-1	0.168533	POPTR_0010s06960	GO:0045454,GO:0016209,GO:0016491,GO:0055114,GO:0047134	DC1 domain-containing protein	not assigned.unknown
LSAVHSADPSK_1111.5742(1)	Potri.005G162800	-1	0.168491	POPTR_0005s17270	GO:0003849,GO:0009073	Class-II DAHP synthetase family protein	amino acid metabolism.synthesis.aromatic aa.chorismate.3-deoxy-D-arabino-heptulosonate 7-phosphate synthase
TLSNELEVVEGMK_1448.7301(1)	Potri.001G054400	-1	0.167317	POPTR_0001s14040	GO:0005524,GO:0044267	heat shock protein 60	protein.folding
GFLTLNSQPAVNGEK_1574.8173(1)	Potri.017G000300	-1	0.166534	POPTR_0017s00520	GO:0004489,GO:0006555,GO:0055114	methylenetetrahydrofolate reductase 1	C1-metabolism.methylenetetrahydrofolate reductase
TLQPFDSTPSGLNGLLSSFVNVLQEENSSR_3236.6070(1)	Potri.006G051300	-1	0.16643	POPTR_0006s04980		Adenine nucleotide alpha hydrolases-like superfamily protein	not assigned.unknown
VELGDATTAADPADVHSLSRSFPLTYGQPLAHFLR_3752.9031(1)	Potri.005G257800	-1	0.165494	POPTR_0005s27920	GO:0003872,GO:0006096,GO:0005945	Phosphofructokinase family protein	glycolysis.cytosolic branch.phosphofructokinase (PFK)
SVPAASFLVNSTTKDLNLCSGRPLQAWVDYDSLK_3752.8953(1)	Potri.010G200600	-1	0.165494	POPTR_0010s20820	GO:0004672,GO:0005524,GO:0006468,GO:0005488	Concanavalin A-like lectin protein kinase family protein	misc.myrosinases-lectin-jacalin
LGVSYHFDDELENSLKELFDDLPNLLEK_3292.6260(2)	Potri.019G023100	-1	0.165096	POPTR_0019s03990	GO:0010333,GO:0016829,GO:0008152,GO:0000287	terpene synthase 21	secondary metabolism.isoprenoids.terpenoids
YSLPVPKDQCSK_1421.7094(1)	Potri.001G322300	-1	0.165091	POPTR_0001s32950		phosphate transporter 3;1	transport.metabolite transporters at the mitochondrial membrane
AHSEPASLEEAADRR_1638.7830(2)	Potri.001G087800	-1	0.16505	POPTR_0001s10980	GO:0005515	Tetratricopeptide repeat (TPR)-like superfamily protein	cell.organisation
LCLSMLRDSVYLLR_1738.9343(1)	Potri.002G138800	-1	0.164228	POPTR_0002s13970	GO:0004550,GO:0005524,GO:0006165,GO:0006183,GO:0006228,GO:0006241	Nucleoside diphosphate kinase family protein	nucleotide metabolism.phosphotransfer and pyrophosphatases.nucleoside diphosphate kinase
CGLNYQPPTVVPGGDLAK_1885.9477(7)	Potri.001G289500	-1	0.163937	POPTR_0001s29670	GO:0051258,GO:0043234,GO:0003924,GO:0005525,GO:0006184,GO:0007017,GO:0005874	Tubulin/FtsZ family protein	cell.organisation
TASGKPFVDVLK_1261.7151(2)	Potri.006G165700	-1	0.163658	POPTR_0006s17940	GO:0004332,GO:0006096	Aldolase superfamily protein	PS.calvin cycle.aldolase
GYLVNDTVVLEAEVAVR_1846.9909(1)	Potri.006G198300	-1	0.163322	POPTR_0006s21260	GO:0004221,GO:0006511,GO:0005515	ubiquitin-specific protease 12	protein.degradation.ubiquitin.ubiquitin protease
RVSEQFTVMFR_1399.7151(2)	Potri.001G104600	-1	0.163276	POPTR_0001s09330	GO:0051258,GO:0043234,GO:0003924,GO:0005525,GO:0006184,GO:0007017,GO:0005874	beta-6 tubulin	cell.organisation
TYQEYFHLNVTGNLDSSTLQQMMLPR_3086.4710(1)	Potri.019G073800	-1	0.163234		GO:0004222,GO:0008270,GO:0006508,GO:0031012,GO:0008152	matrix metalloproteinase	protein.degradation.metalloprotease
SGVFLVEGDLNDVALLK_1788.9742(1)	Potri.002G146500	-1	0.16314	POPTR_0002s14750	GO:0016491,GO:0008152,GO:0003854,GO:0016616,GO:0006694,GO:0055114,GO:0003824,GO:0050662,GO:0044237,GO:0009058,GO:0008831,GO:0045226	UDP-D-glucuronate 4-epimerase 3	cell wall.precursor synthesis.GAE
VTVSKDDTLLLDGLGDK_1788.9589(1)	Potri.002G252900	-1	0.16314	POPTR_0002s25420	GO:0005524,GO:0044267	heat shock protein 60	protein.folding
RGYASEAVPER_1234.6175(1)	Potri.001G376500	-1	0.162718	POPTR_0001s38560	GO:0016491,GO:0055114,GO:0003854,GO:0016616,GO:0006694,GO:0030060,GO:0006108	Lactate/malate dehydrogenase family protein	TCA / org transformation.TCA.malate DH
ASNGNVTGGVLGAK_1244.6593(1)	Potri.004G043700	-1	0.162709	POPTR_0004s04370	GO:0004455,GO:0009082,GO:0055114,GO:0008652,GO:0016491	ketol-acid reductoisomerase	amino acid metabolism.synthesis.branched chain group.common
SGKNVFLEFYAPWCGHCQK_2328.0689(1)	Potri.002G082100	-1	0.162626	POPTR_0002s08260	GO:0045454	PDI-like 1-2	redox.thioredoxin
TESLMDSKKPSTGVSLSAQSLAAR_2464.2712(1)	Potri.001G461000	-1	0.162617	POPTR_0001s46530		basic helix-loop-helix (bHLH) DNA-binding superfamily protein	RNA.regulation of transcription.bHLH,Basic Helix-Loop-Helix family
AVFVDLEPTVLDEVRTGTYR_2280.1870(2)	Potri.001G289500	-1	0.162582	POPTR_0001s29670	GO:0051258,GO:0043234,GO:0003924,GO:0005525,GO:0006184,GO:0007017,GO:0005874	Tubulin/FtsZ family protein	cell.organisation
LQLNLQAANPTPLSNEAMAVGK_2280.2016(2)	Potri.019G037900	-1	0.162582	POPTR_0019s05380	GO:0003725,GO:0005622	double-stranded-RNA-binding protein 4	RNA.RNA binding
LLENEATNPR_1156.5957(1)	Potri.001G193000	-1	0.162525	POPTR_0001s19360	GO:0005515,GO:0003824,GO:0008152	phospholipase D alpha 2	lipid metabolism.lipid degradation.lysophospholipases.phospholipase D
RGFLQSNEVYLFGYAR_1920.9603(1)	Potri.017G070200	-1	0.162505	POPTR_0017s10630	GO:0004345,GO:0050661,GO:0006006,GO:0055114	glucose-6-phosphate dehydrogenase 6	OPP.oxidative PP.G6PD
ELLHVQGGQCGNQLGSK_1824.9021(1)	Potri.016G033200	-1	0.161864	POPTR_0016s03300	GO:0051258,GO:0043234,GO:0003924,GO:0005525,GO:0006184,GO:0007017,GO:0005874	beta-6 tubulin	cell.organisation
QATKDAGLLAGLNVPR_1624.9017(1)	Potri.013G018000	-1	0.160855	POPTR_0013s01870	GO:0000902,GO:0005524	heat shock protein 70 (Hsp 70) family protein	stress.abiotic.heat
TKYPDSDLYWK_1415.6842(1)	Potri.002G202300	-1	0.160054	POPTR_0002s20340	GO:0009058,GO:0005985	sucrose synthase 3	major CHO metabolism.degradation.sucrose.Susy
RDPTLAVVAYR_1260.7059(4)	Potri.001G278800	-1	0.159842	POPTR_0001s28540	GO:0006886,GO:0016192,GO:0005198,GO:0030130,GO:0030132	Clathrin, heavy chain	cell.vesicle transport
QVLVDHALMNGEK_1453.7468(1)	Potri.008G038200	-1	0.159157	POPTR_0008s03810	GO:0016841,GO:0009058	PHE ammonia lyase 1	secondary metabolism.phenylpropanoids.lignin biosynthesis.PAL
NLSEKLDEDQK_1318.6485(1)	Potri.010G013400	-1	0.15913	POPTR_0010s01700		translationally controlled tumor protein	not assigned.unknown
QVYVGHFLR_1118.6105(1)	Potri.014G025400	-1	0.159001	POPTR_0014s02550	GO:0003676,GO:0003723	poly(A) binding protein 8	RNA.processing
LGLLGLGQSATNTYNFR_1824.9603(1)	Potri.006G184500	-1	0.158683	POPTR_0006s19810	GO:0004177,GO:0006508,GO:0005622	Cytosol aminopeptidase family protein	protein.degradation
TETLRTNVTGTLTLADLCR_2135.1125(1)	Potri.001G383500	-1	0.158519	POPTR_0001s39210	GO:0003854,GO:0016616,GO:0006694,GO:0055114,GO:0003824,GO:0050662,GO:0044237,GO:0009058,GO:0008831,GO:0045226	rhamnose biosynthesis 1	cell wall.precursor synthesis.UDP-glucose 4,6-dehydratase
GPQLYQVDPSGSYFSWK_1958.9283(2)	Potri.012G122700	-1	0.158407	POPTR_0012s12320	GO:0004298,GO:0051603,GO:0005839	proteasome subunit PAB1	protein.degradation.ubiquitin.proteasom
LVPASALPDGWMGLDLGPESVK_2252.1631(1)	Potri.010G171500	-1	0.158319	POPTR_0010s17860	GO:0004618,GO:0006096	phosphoglycerate kinase 1	PS.calvin cycle.phosphoglycerate kinase
EQAVWALGNVAGDSPRCR_1986.9451(1)	Potri.005G020400	-1	0.158255	POPTR_0005s02030	GO:0005515,GO:0008565,GO:0006606,GO:0005634,GO:0005737,GO:0006886,GO:0005643	importin alpha isoform 1	protein.targeting.nucleus
NAAAGDTMLSYK_1241.5831(1)	Potri.002G103800	-1	0.158122	POPTR_0002s10400	GO:0019904	general regulatory factor 8	signalling.14-3-3 proteins
AYLPVQELVDGEELDR_1845.9229(1)	Potri.003G032800	-1	0.157254	POPTR_0003s02730	GO:0005515,GO:0003824,GO:0008152	phospholipase D alpha 1	lipid metabolism.lipid degradation.lysophospholipases.phospholipase D
SEGHYLLASDWK_1405.6747(1)	Potri.T103900	-1	0.157032		GO:0003854,GO:0016616,GO:0006694,GO:0055114,GO:0003824,GO:0050662,GO:0044237	GDP-D-mannose 3\',5\'-epimerase	cell wall.precursor synthesis.UXS
TNNTLSLLDSGVGMTKADLVNNLGTLAR_2904.5095(1)	Potri.004G073600	-1	0.15695	POPTR_0004s07190	GO:0005524,GO:0051082,GO:0006457,GO:0006950	heat shock protein 90.1	stress.abiotic.heat
ANNSLTLLDSGLGMTKSDLVNNLGTLAR_2904.5095(1)	Potri.006G002800	-1	0.15695	POPTR_0006s00470	GO:0005524,GO:0051082,GO:0006457,GO:0006950	HEAT SHOCK PROTEIN 81.4	stress.abiotic.heat
RFTSSNWVLMELACTR_1986.9524(2)	Potri.005G075900	-1	0.156929	POPTR_0005s07740	GO:0005509,GO:0005544	annexin 2	cell.organisation
SNNLVFVSGVLGLLPETGK_1944.0801(3)	Potri.001G430300	-1	0.156723	POPTR_0128s00210		endoribonuclease L-PSP family protein	RNA.processing.ribonucleases
VAQWMLQLPGVTSYMGSLGKDK_2425.2254(1)	Potri.010G224300	-1	0.156701	POPTR_0010s23120	GO:0006166,GO:0004001	adenosine kinase 2	nucleotide metabolism.salvage.nucleoside kinases.adenosine kinase
RTLQFVDWCPTGFK_1754.8683(4)	Potri.001G289500	-1	0.156425	POPTR_0001s29670	GO:0051258,GO:0043234,GO:0003924,GO:0005525,GO:0006184,GO:0007017,GO:0005874	Tubulin/FtsZ family protein	cell.organisation
FVREELGTGLLTGEK_1648.8905(1)	Potri.006G126800	-1	0.156393	POPTR_0006s12870	GO:0016841,GO:0009058	PHE ammonia lyase 1	secondary metabolism.phenylpropanoids.lignin biosynthesis.PAL
GLELLPSENFTSVSVMQAVGSVMTNK_2739.3579(4)	Potri.002G109200	-1	0.156129	POPTR_0002s10990	GO:0004372,GO:0006544,GO:0006563,GO:0016829,GO:0006520	serine hydroxymethyltransferase 2	PS.photorespiration.serine hydroxymethyltransferase
TQVTVEYKNEGGAMVPLR_1993.0059(1)	Potri.006G123200	-1	0.15602	POPTR_0006s12510	GO:0004478,GO:0006556,GO:0005524	methionine adenosyltransferase 3	amino acid metabolism.synthesis.aspartate family.methionine
FSEAATSADGLNPGVTSAGGDDELY_2444.0736(1)	Potri.017G108200	-1	0.155768	POPTR_0017s14340	GO:0005524,GO:0009378,GO:0006281,GO:0006310,GO:0016887	ATPase, AAA-type, CDC48 protein	protein.degradation.AAA type
STVHDVVLVGGSTR_1426.7649(3)	Potri.008G054000	-1	0.155631	POPTR_0008s05410	GO:0000902,GO:0005524	heat shock cognate protein 70-1	stress.abiotic.heat
EAGALLSYDPNLR_1418.7274(1)	Potri.007G129700	-1	0.155546	POPTR_0007s01850		pfkB-like carbohydrate kinase family protein	major CHO metabolism.degradation.sucrose.fructokinase
NAGVVLSYDPNLR_1418.7274(1)	Potri.017G126300	-1	0.155546	POPTR_0005s14410		pfkB-like carbohydrate kinase family protein	major CHO metabolism.degradation.sucrose.fructokinase
YPGVPYTFYPQR_1487.7318(1)	Potri.003G032800	-1	0.15535	POPTR_0003s02730	GO:0005515,GO:0003824,GO:0008152	phospholipase D alpha 1	lipid metabolism.lipid degradation.lysophospholipases.phospholipase D
MKELESLCNPLLAK_1645.8652(5)	Potri.008G054000	-1	0.155273	POPTR_0008s05410	GO:0000902,GO:0005524	heat shock cognate protein 70-1	stress.abiotic.heat
VLPALNGK_812.4876(3)	Potri.008G217700	-1	0.155206	POPTR_0008s22540	GO:0031625,GO:0006511,GO:0031461	cullin 1	protein.degradation.ubiquitin.E3.SCF.cullin
MRELLHLQGGQCGNQLGSK_2169.0540(4)	Potri.005G239900	-1	0.155142	POPTR_0005s26140	GO:0051258,GO:0043234,GO:0003924,GO:0005525,GO:0006184,GO:0007017,GO:0005874	tubulin beta-5 chain	cell.organisation
FTHYLHNLSPAELYEQALKYEK_2694.3562(2)	Potri.002G107700	-1	0.154569	POPTR_0002s10850	GO:0004612,GO:0005524,GO:0006094	phosphoenolpyruvate carboxykinase 1	gluconeogenesis / glyoxylate cycle.PEPCK
LGDQQAESK_975.4742(1)	Potri.010G116600	-1	0.154093	POPTR_0010s12680	GO:0005524,GO:0016820,GO:0015991,GO:0033178,GO:0046933,GO:0046961,GO:0015992,GO:0046034,GO:0016469,GO:0016887,GO:0006200,GO:0006754,GO:0000275,GO:0045261,GO:0015986,GO:0008553	ATP synthase alpha/beta family protein	mitochondrial electron transport / ATP synthesis.F1-ATPase
TNVLGTLNMLGLAK_1444.8192(3)	Potri.001G237200	-1	0.153931	POPTR_0001s24380	GO:0003854,GO:0016616,GO:0006694,GO:0055114,GO:0003824,GO:0050662,GO:0044237,GO:0009058,GO:0008831,GO:0045226	UDP-XYL synthase 5	cell wall.precursor synthesis.UXS
AYSDEELLR_1095.5317(3)	Potri.002G095600	-1	0.153768	POPTR_0002s09610	GO:0005509,GO:0005544	annexin 1	cell.organisation
NTRETAFALR_1178.6276(1)	Potri.010G060400	-1	0.153767	POPTR_0010s07020	GO:0003735,GO:0006412,GO:0005622,GO:0005840,GO:0015934	Ribosomal protein L22p/L17e family protein	protein.synthesis.ribosomal protein.eukaryotic.60S subunit.L17
NSTEAGVNVHYYEDEAAPTGTCAVCVVGGER_3312.4533(1)	Potri.010G224300	-1	0.153728	POPTR_0010s23120	GO:0006166,GO:0004001	adenosine kinase 2	nucleotide metabolism.salvage.nucleoside kinases.adenosine kinase
GVDTLACLSVNDAFVMK_1855.8929(1)	Potri.013G102100	-1	0.153563	POPTR_0013s10250	GO:0016209,GO:0016491,GO:0055114	Thioredoxin superfamily protein	redox.peroxiredoxin
FLNAGLFGNGTESSHTLPR_2018.0090(1)	Potri.010G224100	-1	0.153456	POPTR_0010s23100	GO:0016841,GO:0009058	PHE ammonia lyase 1	secondary metabolism.phenylpropanoids.lignin biosynthesis.PAL
MATTNKDATLPSDEK_1621.7738(1)	Potri.004G210000	-1	0.152779	POPTR_0004s21970	GO:0005515	ankyrin repeat-containing 2B	RNA.regulation of transcription.AtSR Transcription Factor family
DDLKVYGAVLENPGDAFTNASK_2324.1405(1)	Potri.001G224700	-1	0.152642	POPTR_0001s23190	GO:0003746,GO:0006414,GO:0005853	Glutathione S-transferase, C-terminal-like;Translation elongation factor EF1B/ribosomal protein S6	protein.synthesis.elongation
KPFMPPLPAYNDTATVTAFSR_2324.1744(1)	Potri.008G073700	-1	0.152642	POPTR_0008s07370	GO:0016491,GO:0055114,GO:0005507	laccase 5	secondary metabolism.simple phenols
EKEFFASMVVDAVLALGNDDR_2326.1384(1)	Potri.004G195100	-1	0.152393	POPTR_0004s20600	GO:0005524,GO:0044267,GO:0051082,GO:0006457	TCP-1/cpn60 chaperonin family protein	protein.folding
LGETAGTLDNLLACK_1575.8047(1)	Potri.010G145800	-1	0.152264	POPTR_0010s15590	GO:0046912,GO:0044262,GO:0003824,GO:0008152	ATP citrate lyase subunit B 2	TCA / org transformation.other organic acid transformatons.atp-citrate lyase
NAEMKLVDPETGASLPR_1827.9269(1)	Potri.001G036900	-1	0.152152	POPTR_0001s07400	GO:0003824,GO:0008152	4-coumarate:CoA ligase 2	secondary metabolism.phenylpropanoids.lignin biosynthesis.4CL
GLYAYGFEKPSALQQR_1827.9388(2)	Potri.003G043700	-1	0.152152	POPTR_0003s04150	GO:0003676,GO:0005524,GO:0008026,GO:0004386	eukaryotic translation initiation factor 4A1	RNA.processing.RNA helicase
TLAGKSQLFLNSYAK_1640.9006(1)	Potri.009G157400	-1	0.152089	POPTR_0009s15910	GO:0005524,GO:0044267,GO:0051082,GO:0006457	TCP-1/cpn60 chaperonin family protein	protein.folding
FLSLSDFQTLSNPVKTLAGSDR_2396.2456(1)	Potri.009G012100	-1	0.15207	POPTR_0009s01730		FASCICLIN-like arabinogalactan-protein 11	cell wall.cell wall proteins.AGPs.AGP
AVPSGDSLVLMAMTSSKPGPPPEK_2396.2200(1)	Potri.015G109300	-1	0.15207	POPTR_0015s12080	GO:0003676,GO:0016788	TUDOR-SN protein 1	RNA.regulation of transcription.Zn-finger(CCHC)
TLEAEAAHGTVTR_1355.6914(4)	Potri.001G347800	-1	0.151809	POPTR_0001s35080	GO:0016616,GO:0055114,GO:0006102,GO:0004450	Isocitrate/isopropylmalate dehydrogenase family protein	TCA / org transformation.TCA.IDH
EENVYMAKLAEQAER_1780.8534(2)	Potri.002G099800	-1	0.151402	POPTR_0002s10000	GO:0019904	general regulatory factor 2	signalling.14-3-3 proteins
EHGLNFLGPNPDSLR_1665.8343(2)	Potri.006G078200	-1	0.151393	POPTR_0006s07780	GO:0003824,GO:0008152,GO:0016874,GO:0005524,GO:0008716	acetyl Co-enzyme a carboxylase biotin carboxylase subunit	lipid metabolism.FA synthesis and FA elongation.Acetyl CoA Carboxylation.heteromeric Complex.Biotin Carboxylase
MASTFLGNSTSLQEMFRR_2091.9950(5)	Potri.001G464400	-1	0.150958	POPTR_0001s46870	GO:0051258,GO:0043234,GO:0003924,GO:0005525,GO:0006184,GO:0007017,GO:0005874	tubulin beta chain 2	cell.organisation
WTQGKLSEVTQEPQQLVAEM_2302.1384(1)	Potri.010G227700	-1	0.15092	POPTR_0010s23440	GO:0004185,GO:0006508	SERINE CARBOXYPEPTIDASE-LIKE 49	protein.degradation.serine protease
QAKPAGGRPFGGPPGDRPR_1918.0154(3)	Potri.004G073500	-1	0.150624	POPTR_0004s07180		RNA binding Plectin/S10 domain-containing protein	protein.synthesis.ribosomal protein.eukaryotic.40S subunit.S10
QSNLLDDLETLR_1416.7329(1)	Potri.012G125500	-1	0.150345	POPTR_0012s14780	GO:0005515,GO:0006886,GO:0016192,GO:0030131	clathrin adaptor complexes medium subunit family protein	cell.vesicle transport
QSNLLEDLDTLR_1416.7329(1)	Potri.015G125400	-1	0.150345	POPTR_0015s14960	GO:0005515,GO:0006886,GO:0016192,GO:0030131	clathrin adaptor complexes medium subunit family protein	cell.vesicle transport
NPYWFNR_996.4686(2)	Potri.002G146300	-1	0.150338	POPTR_0002s14730	GO:0003824,GO:0008152	Transketolase	PS.calvin cycle.transketolase
ADYEETKGLLLQVNSLG_1849.9542(1)	Potri.001G391900	-1	0.149484	POPTR_0001s40250	GO:0008964,GO:0006099,GO:0015977	phosphoenolpyruvate carboxylase 3	glycolysis.cytosolic branch.phospho-enol-pyruvate carboxylase (PEPC)
LMALLCEAK_1048.5530(1)	Potri.003G143200	-1	0.148996	POPTR_0003s14320	GO:0005515	Tetratricopeptide repeat (TPR)-like superfamily protein	cell.organisation
GNLNVEELRK_1171.6430(2)	Potri.006G229300	-1	0.148975	POPTR_0006s24570	GO:0016829,GO:0006520,GO:0004375,GO:0055114	glycine decarboxylase P-protein 1	amino acid metabolism.degradation.serine-glycine-cysteine group.glycine
VTAPSFFQFKDR_1442.7427(1)	Potri.017G100000	-1	0.148641	POPTR_0017s13430	GO:0015035,GO:0030288	Thioredoxin superfamily protein	not assigned.unknown
EEEKPQEEVLGTEFEEK_2049.9499(1)	Potri.005G248100	-1	0.148641	POPTR_0005s26930	GO:0006950,GO:0009415	Dehydrin family protein	not assigned.unknown
SNSEVEPPEFGAASDGDADR_2049.8632(1)	Potri.008G132500	-1	0.148641	POPTR_0008s13180	GO:0016868,GO:0005975	Phosphoglucomutase/phosphomannomutase family protein	not assigned.unknown
DSFLDEGFLLDKK_1526.7737(1)	Potri.001G341100	-1	0.148267	POPTR_0001s35790	GO:0005524,GO:0044267,GO:0051082,GO:0006457	TCP-1/cpn60 chaperonin family protein	protein.folding
ALLAAEYSGVDVKLAENFEMGVTNK_2669.3491(1)	Potri.004G226300	-1	0.148266	POPTR_0004s23490	GO:0003746,GO:0006414,GO:0005853,GO:0005515	Translation elongation factor EF1B, gamma chain	protein.synthesis.elongation
EGQSPWYDNLCRPVTDLLPLLESGVR_3014.5041(2)	Potri.001G068200	-1	0.148216	POPTR_0001s12930	GO:0005975	Aldolase-type TIM barrel family protein	OPP.non-reductive PP.transaldolase
HLEEHVSNLMSSNLVQTLGTMLDTVVF_3014.4962(2)	Potri.002G127900	-1	0.148216	POPTR_0002s12940	GO:0005515	Mov34/MPN/PAD-1 family protein	protein.degradation.ubiquitin.proteasom
AKEQVVAGTMHHLTLEAVEAGK_2319.2125(1)	Potri.003G192200	-1	0.147271	POPTR_0003s19140	GO:0004869	cystatin B	protein.degradation.cysteine protease
QGLLFVYDLETASALYR_1959.0222(1)	Potri.009G073300	-1	0.147099	POPTR_0009s07740	GO:0006886,GO:0016192,GO:0005198,GO:0030130,GO:0030132	Clathrin, heavy chain	cell.vesicle transport
MSKELSALAPSSMK_1479.7546(2)	Potri.008G055500	-1	0.146789	POPTR_0008s05560		actin-11	cell.organisation
LVFENSLDAR_1163.6055(3)	Potri.013G051500	-1	0.14676	POPTR_0013s04830	GO:0046961,GO:0015991,GO:0033178	vacuolar ATP synthase subunit E1	transport.p- and v-ATPases.H+-transporting two-sector ATPase
SDFVQHPLPEAALEGLWK_2037.0440(1)	Potri.011G158700	-1	0.14662	POPTR_0011s16200	GO:0008762,GO:0016491,GO:0050660,GO:0055114	FAD-binding Berberine family protein	misc.nitrilases, *nitrile lyases, berberine bridge enzymes, reticuline oxidases, troponine reductases
DLLMVDHMRK_1257.6442(2)	Potri.001G320500	-1	0.146429	POPTR_0001s32780	GO:0016616,GO:0048037,GO:0055114,GO:0004013,GO:0006730,GO:0004455,GO:0008652	S-adenosyl-L-homocysteine hydrolase	amino acid metabolism.degradation.aspartate family.methionine
FSNSFSENELLVETNNQLK_2213.0721(1)	Potri.006G021200	-1	0.146257	POPTR_0006s02200			cell.organisation
YTVYEALQHARDLYKDSLEK_2442.2300(1)	Potri.006G043200	-1	0.146162	POPTR_0006s04170	GO:0003885,GO:0055114,GO:0016020	L-galactono-1,4-lactone dehydrogenase	redox.ascorbate and glutathione.ascorbate.L-Galactono-1,4-lactone dehydrogenase
YMLLCKLMVSQADDVAGLLSSK_2442.2441(3)	Potri.008G042400	-1	0.146162	POPTR_0008s04200	GO:0005515	non-ATPase subunit 9	protein.degradation.ubiquitin.proteasom
LVLGNTPGGELNVEER_1697.8704(1)	Potri.005G157700	-1	0.145829	POPTR_0005s17740	GO:0019904	general regulatory factor 8	signalling.14-3-3 proteins
WTFEDLTVNDLSLADYLGVQAK_2498.2449(1)	Potri.006G197700	-1	0.145601	POPTR_0006s21210	GO:0006412,GO:0005840,GO:0005622,GO:0003735,GO:0015935	ribosomal protein 5B	protein.synthesis.ribosomal protein.eukaryotic.40S subunit.S5
DHADSNLVLMLAGNK_1597.8003(2)	Potri.008G061300	-1	0.145451	POPTR_0008s06160	GO:0003924,GO:0005525,GO:0007264,GO:0005622	RAB GTPase homolog A2B	signalling.G-proteins
NLSFTVWDVGGQDK_1565.7594(5)	Potri.002G191400	-1	0.145252	POPTR_0002s19210	GO:0005525,GO:0007264,GO:0004871,GO:0019001,GO:0007186,GO:0005634,GO:0005737,GO:0005622	ADP-ribosylation factor A1B	protein.targeting.secretory pathway.unspecified
LLLPKETCSLAFSFSGVR_2025.0838(1)	Potri.015G109300	-1	0.14522	POPTR_0015s12080	GO:0003676,GO:0016788	TUDOR-SN protein 1	RNA.regulation of transcription.Zn-finger(CCHC)
VLGGGSCLNAGFYTR_1571.7635(1)	Potri.001G111500	-1	0.145128	POPTR_0001s08620	GO:0016614,GO:0050660,GO:0055114	Glucose-methanol-choline (GMC) oxidoreductase family protein	misc.nitrilases, *nitrile lyases, berberine bridge enzymes, reticuline oxidases, troponine reductases
QMWKSPNGTLR_1317.6732(3)	Potri.017G144500	-1	0.145		GO:0016616,GO:0055114,GO:0006102,GO:0004450	cytosolic NADP+-dependent isocitrate dehydrogenase	TCA / org transformation.TCA.IDH
NGLLVADMSSNFCSKPVDVSK_2269.0839(1)	Potri.005G099900	-1	0.144882	POPTR_0005s10290	GO:0008152	phosphoserine aminotransferase	amino acid metabolism.synthesis.serine-glycine-cysteine group.serine.phosphoserine aminotransferase
EYAWRESVKDTPTAQPEALGV_2347.1565(1)	Potri.010G084800	-1	0.144469	POPTR_0010s09490	GO:0004298,GO:0051603,GO:0005839	20S proteasome beta subunit D1	protein.degradation.ubiquitin.proteasom
LMLDWDPK_1017.5074(4)	Potri.006G222100	-1	0.144327	POPTR_0006s23870	GO:0003735,GO:0006412,GO:0005622,GO:0005840,GO:0003723	Ribosomal protein S3 family protein	protein.synthesis.ribosomal protein.eukaryotic.40S subunit.S3
LDDNARLLDFTEK_1549.7857(1)	Potri.T120600	-1	0.144073		GO:0016616,GO:0055114,GO:0006102,GO:0004450	isocitrate dehydrogenase	TCA / org transformation.TCA.IDH
NLVEQAAVRDVQESCVYDGYVLPK_2752.3611(2)	Potri.013G093700	-1	0.143788	POPTR_0013s09160	GO:0003735,GO:0006412,GO:0005622,GO:0005840	Ribosomal protein S26e family protein	protein.synthesis.ribosomal protein.eukaryotic.40S subunit.S26
GPAPYNLEVPTYSFMEENK_2186.0110(1)	Potri.001G067900	-1	0.143666	POPTR_0001s12960	GO:0016491,GO:0051537,GO:0055114,GO:0008121,GO:0016679	Ubiquinol-cytochrome C reductase iron-sulfur subunit	mitochondrial electron transport / ATP synthesis.cytochrome c reductase
FLSFVR_768.4403(1)	Potri.009G012100	-1	0.143404	POPTR_0009s01730		FASCICLIN-like arabinogalactan-protein 11	cell wall.cell wall proteins.AGPs.AGP
FSELADPELNGK_1319.6478(2)	Potri.001G203100	-1	0.143396		GO:0004672,GO:0005524,GO:0006468	Protein kinase superfamily protein	protein.postranslational modification.kinase.receptor like cytoplasmatic kinase VII
HVPGFLEK_926.5094(1)	Potri.018G083500	-1	0.142711	POPTR_0018s09030	GO:0016209,GO:0016491,GO:0055114	thioredoxin-dependent peroxidase 1	redox.peroxiredoxin
LSFLYLVTGNLEK_1496.8359(1)	Potri.015G069700	-1	0.142569	POPTR_0015s08110	GO:0005515,GO:0005198,GO:0006886,GO:0016192,GO:0030117,GO:0030126	Coatomer, alpha subunit	cell.vesicle transport
GEGYLVDKVLDK_1335.7155(3)	Potri.008G113700	-1	0.142326	POPTR_0008s11280	GO:0004616,GO:0050661,GO:0006098,GO:0055114	6-phosphogluconate dehydrogenase family protein	OPP.oxidative PP.6-phosphogluconate dehydrogenase
QVKANAVALGNYLMGQGYK_2025.0586(1)	Potri.001G320400	-1	0.141873	POPTR_0001s32770	GO:0004372,GO:0006544,GO:0006563	serine hydroxymethyltransferase 4	C1-metabolism.glycine hydroxymethyltransferase
VPVLETPDGPLFESNALAR_2025.0651(1)	Potri.004G226300	-1	0.141873	POPTR_0004s23490	GO:0003746,GO:0006414,GO:0005853,GO:0005515	Translation elongation factor EF1B, gamma chain	protein.synthesis.elongation
HVLVLLTDMSSYADALREVSAAR_2517.3130(2)	Potri.004G177500	-1	0.141845	POPTR_0004s18400	GO:0005524,GO:0016820,GO:0015991,GO:0033178,GO:0046933,GO:0046961,GO:0015992,GO:0046034,GO:0016469	ATPase, V1 complex, subunit B protein	mitochondrial electron transport / ATP synthesis.F1-ATPase
MGEAETFAFQAELNQLLSLLLNTFYSNK_3192.5922(1)	Potri.004G073600	-1	0.140684	POPTR_0004s07190	GO:0005524,GO:0051082,GO:0006457,GO:0006950	heat shock protein 90.1	stress.abiotic.heat
ELAQQLEK_958.5204(4)	Potri.003G043700	-1	0.140178	POPTR_0003s04150	GO:0003676,GO:0005524,GO:0008026,GO:0004386	eukaryotic translation initiation factor 4A1	RNA.processing.RNA helicase
LSVYDAAMRYK_1316.6667(1)	Potri.002G229200	-1	0.139724	POPTR_0012s06320	GO:0008152	aconitase 3	TCA / org transformation.TCA.aconitase
GAVLQEARVFNDPQLDPR_2025.0512(2)	Potri.004G153500	-1	0.139455	POPTR_0004s16090	GO:0006886,GO:0016192,GO:0030117,GO:0005198,GO:0005798	coatomer gamma-2 subunit, putative / gamma-2 coat protein, putative / gamma-2 COP, putative	cell.vesicle transport
GSVLDQLVYCVNSYR_1772.8636(1)	Potri.001G180100	-1	0.139307	POPTR_0001s18040	GO:0000902,GO:0005524	Heat shock protein 70 (Hsp 70) family protein	stress.abiotic.heat
AVEFAFR_839.4410(4)	Potri.001G278800	-1	0.138819	POPTR_0001s28540	GO:0006886,GO:0016192,GO:0005198,GO:0030130,GO:0030132	Clathrin, heavy chain	cell.vesicle transport
MAPPSVLNGAVAASSGNSAPASGR_2212.0663(1)	Potri.011G015900	-1	0.138504	POPTR_0011s02000	GO:0003872,GO:0006096,GO:0005945	Phosphofructokinase family protein	glycolysis.cytosolic branch.phosphofructokinase (PFK)
AVHVSDVPNLDHVPDNASLSLYSTR_2706.3482(1)	Potri.017G063500	-1	0.138427	POPTR_0017s09050	GO:0008889,GO:0006071	senescence-related gene 3	lipid metabolism.lipid degradation.lysophospholipases.glycerophosphodiester phosphodiesterase
GTVAFSAGLHGWAFTLTNFAQMYASK_2777.3392(1)	Potri.007G065700	-1	0.138424	POPTR_0007s08390	GO:0003924,GO:0005525	Ribosomal protein S5/Elongation factor G/III/V family protein	protein.synthesis.elongation
VLACVGETLEQREAGSTMEVVAAQTK_2777.3808(1)	Potri.010G203500	-1	0.138424	POPTR_0010s21100	GO:0004807,GO:0008152	triosephosphate isomerase	PS.calvin cycle.TPI
LNPLVSNLALYDLANTPGVAADVSHLNTR_3049.5953(1)	Potri.001G376500	-1	0.138137	POPTR_0001s38560	GO:0016491,GO:0055114,GO:0003854,GO:0016616,GO:0006694,GO:0030060,GO:0006108	Lactate/malate dehydrogenase family protein	TCA / org transformation.TCA.malate DH
GLKFQLLSNPEFLAEGTALEDLFQPDR_3049.5517(1)	Potri.017G092000	-1	0.138137	POPTR_0017s12760	GO:0016616,GO:0051287,GO:0055114	UDP-glucose 6-dehydrogenase family protein	cell wall.precursor synthesis.UGD
NCYDALPENGK_1280.5576(1)	Potri.012G006400	-1	0.138074	POPTR_0012s00670	GO:0008171,GO:0008168,GO:0046983	O-methyltransferase 1	misc.O-methyl transferases
NGVTATDLVLTVTQMLR_1847.9895(1)	Potri.014G153400	-1	0.137937	POPTR_0014s15170	GO:0008152	aconitase 3	TCA / org transformation.TCA.aconitase
LLVDHVEEMLPLVYTPTVGEACQK_2741.3889(1)	Potri.003G049300	-1	0.137783	POPTR_0003s04770	GO:0016616,GO:0055114,GO:0051287	NADP-malic enzyme 4	TCA / org transformation.other organic acid transformatons.malic
TVAAQQQLNNQADQLGSLSLNDNLVS_2741.3700(1)	Potri.014G025400	-1	0.137783	POPTR_0014s02550	GO:0003676,GO:0003723	poly(A) binding protein 8	RNA.processing
MESSSVFANLVR_1339.6675(1)	Potri.018G082500	-1	0.137051	POPTR_0018s08910	GO:0016740,GO:0030170,GO:0009058,GO:0016769,GO:0008483,GO:0006520	aspartate aminotransferase 2	amino acid metabolism.synthesis.central amino acid metabolism.aspartate.aspartate aminotransferase
LFKPFDELFVDSK_1584.8308(2)	Potri.002G082100	-1	0.136924	POPTR_0002s08260	GO:0045454	PDI-like 1-2	redox.thioredoxin
MSQLKVLTGNQGELR_1674.8843(1)	Potri.005G195600	-1	0.136734	POPTR_0005s21740	GO:0004601,GO:0020037,GO:0006979,GO:0055114	Peroxidase superfamily protein	misc.peroxidases
TASGKPFVDVLKK_1389.8100(1)	Potri.006G165700	-1	0.136644	POPTR_0006s17940	GO:0004332,GO:0006096	Aldolase superfamily protein	PS.calvin cycle.aldolase
MEMQLFVKTLTGK_1525.8117(1)	Potri.017G135600	-1	0.136591	POPTR_0017s02410	GO:0005515	polyubiquitin 10	protein.degradation.ubiquitin.ubiquitin
NVLHGSDSVESATK_1443.7074(2)	Potri.002G138800	-1	0.136536	POPTR_0002s13970	GO:0004550,GO:0005524,GO:0006165,GO:0006183,GO:0006228,GO:0006241	Nucleoside diphosphate kinase family protein	nucleotide metabolism.phosphotransfer and pyrophosphatases.nucleoside diphosphate kinase
AADAREAENLVER_1443.7186(1)	Potri.003G130400	-1	0.136536	POPTR_0003s13040	GO:0006886,GO:0016192,GO:0030117,GO:0030131,GO:0005515	Adaptin family protein	cell.vesicle transport
LMGPNFVPGEK_1188.6082(1)	Potri.005G098100	-1	0.136203	POPTR_0005s10090	GO:0003924,GO:0005525	Ribosomal protein S5/Elongation factor G/III/V family protein	protein.synthesis.elongation
HWSFKVVPGAGDKPMLQVNYK_2417.2434(1)	Potri.010G205700	-1	0.136179	POPTR_0010s21270	GO:0000902,GO:0005524	heat shock protein 70	stress.abiotic.heat
LPDRDLLELLK_1324.7835(1)	Potri.006G123200	-1	0.136041	POPTR_0006s12510	GO:0004478,GO:0006556,GO:0005524	methionine adenosyltransferase 3	amino acid metabolism.synthesis.aspartate family.methionine
GGVVLDGVR_871.4996(1)	Potri.006G250300	-1	0.135961	POPTR_0006s26650	GO:0005525,GO:0007264,GO:0003723,GO:0003724,GO:0005622	RAN GTPase 3	signalling.G-proteins
TTLMLADLKDFK_1395.7552(2)	Potri.001G430300	-1	0.135646	POPTR_0128s00210		endoribonuclease L-PSP family protein	RNA.processing.ribonucleases
DERLVQHQPTQYPTSEELSLGK_2556.2576(1)	Potri.013G010000	-1	0.135474	POPTR_0013s01130	GO:0005525,GO:0007264,GO:0004871,GO:0019001,GO:0007186,GO:0005634,GO:0005737,GO:0005622,GO:0006886	secretion-associated RAS super family 2	signalling.G-proteins
FQLLSNPEFLAEGTALEDLFQPDR_2751.3512(1)	Potri.017G092000	-1	0.13534	POPTR_0017s12760	GO:0016616,GO:0051287,GO:0055114	UDP-glucose 6-dehydrogenase family protein	cell wall.precursor synthesis.UGD
LLLYSKQVGYSPDYLFLLQAMLR_2732.4732(1)	Potri.008G070600	-1	0.135112	POPTR_0008s07070	GO:0006886,GO:0016192,GO:0005198,GO:0030130,GO:0030132	Clathrin, heavy chain	cell.vesicle transport
SGQKDLFYLTGPNK_1568.7955(1)	Potri.005G241100	-1	0.134686	POPTR_0005s26260	GO:0005524,GO:0051082,GO:0006457,GO:0006950	Chaperone protein htpG family protein	stress.abiotic.heat
FVSMLVSPFASFEK_1588.8080(1)	Potri.006G224500	-1	0.134433	POPTR_0006s24090	GO:0008237,GO:0008270,GO:0006508	aminopeptidase M1	protein.degradation
TNTLLQGYSGLRFEMLEALTK_2385.2483(1)	Potri.010G224200	-1	0.134242	POPTR_0010s23110	GO:0016841,GO:0009058	PHE ammonia lyase 1	secondary metabolism.phenylpropanoids.lignin biosynthesis.PAL
LAPVWKYESSTASTLVA_1822.9585(1)	Potri.012G128600	-1	0.133904	POPTR_0012s14440	GO:0003735,GO:0006412,GO:0005622,GO:0005840	ribosomal protein S13A	protein.synthesis.ribosomal protein.eukaryotic.40S subunit.S13
LPLQEQDNSMGK_1359.6573(1)	Potri.001G110300	-1	0.133796	POPTR_0001s08760	GO:0005515,GO:0051087,GO:0006915	BCL-2-associated athanogene 1	stress.abiotic
LADVLQEK_915.5146(1)	Potri.006G260200	-1	0.133784	POPTR_0006s27650	GO:0016740,GO:0030170,GO:0009058,GO:0016769,GO:0008483,GO:0006520	aspartate aminotransferase 5	amino acid metabolism.synthesis.central amino acid metabolism.aspartate.aspartate aminotransferase
SDSPSVGWGGPGGYVYQK_1840.8501(2)	Potri.007G147300	-1	0.132952	POPTR_0007s00200	GO:0004489,GO:0006555,GO:0055114	methylenetetrahydrofolate reductase 2	C1-metabolism.methylenetetrahydrofolate reductase
NALENYAYNMRNTVR_1830.8439(1)	Potri.001G042700	-1	0.132786	POPTR_0001s03420	GO:0000902,GO:0005524	heat shock protein 70B	stress.abiotic.heat
ALTAQEAANSTGLPQGTTLTLANLSSNLNK_3001.5324(1)	Potri.010G197200	-1	0.132644	POPTR_0010s20460	GO:0003924,GO:0005525,GO:0007264,GO:0005622	RAB GTPase homolog A2B	signalling.G-proteins
ETLQDLLGHGK_1210.6426(1)	Potri.009G061600	-1	0.132329	POPTR_0009s06640	GO:0046933,GO:0015986,GO:0045261,GO:0005886	delta subunit of Mt ATP synthase	mitochondrial electron transport / ATP synthesis.F1-ATPase
NPEELPWGETGADYLVESTGVFTDKDK_2997.4000(1)	Potri.012G094100	-1	0.132119	POPTR_0012s09570	GO:0016620,GO:0055114	glyceraldehyde-3-phosphate dehydrogenase C2	glycolysis.cytosolic branch.glyceraldehyde 3-phosphate dehydrogenase (GAP-DH)
LGQQEPAKEEEPAK_1553.7806(1)	Potri.002G082100	-1	0.131953	POPTR_0002s08260	GO:0045454	PDI-like 1-2	redox.thioredoxin
NLAQADASLK_1030.5527(2)	Potri.002G122700	-1	0.131888	POPTR_0002s12420	GO:0016616,GO:0051287,GO:0008152,GO:0055114,GO:0016597,GO:0048037,GO:0004455,GO:0008652,GO:0006564,GO:0004617	D-3-phosphoglycerate dehydrogenase	amino acid metabolism.synthesis.serine-glycine-cysteine group.serine.phosphoglycerate dehydrogenase
MSKELTALAPSSMK_1493.7702(5)	Potri.001G309500	-1	0.131686	POPTR_0001s31700		actin 7	cell.organisation
FLDHLLDDHLQK_1493.7747(1)	Potri.005G117500	-1	0.131686	POPTR_0005s11950	GO:0005506,GO:0009055,GO:0016705,GO:0020037,GO:0055114	ferulic acid 5-hydroxylase 1	misc.cytochrome P450
LNLPLLPTTTLGSFPQTLELR_2324.3224(1)	Potri.009G152800	-1	0.131414	POPTR_0009s15490	GO:0003871,GO:0009086,GO:0008270,GO:0008652	Cobalamin-independent synthase family protein	amino acid metabolism.synthesis.aspartate family.methionine
DSELAMGGYQPYHLATR_1908.8909(2)	Potri.001G193000	-1	0.131402	POPTR_0001s19360	GO:0005515,GO:0003824,GO:0008152	phospholipase D alpha 2	lipid metabolism.lipid degradation.lysophospholipases.phospholipase D
DLKDVEGLREGASPFEVVK_2088.0972(1)	Potri.002G156000	-1	0.131294	POPTR_0002s15740	GO:0016616,GO:0055114,GO:0051287	NAD-dependent malic enzyme 2	TCA / org transformation.other organic acid transformatons.malic
NNSLVYGGGSAELSCSVAVEAAADR_2497.1624(1)	Potri.008G182300	-1	0.131096	POPTR_0008s18260	GO:0005524,GO:0044267,GO:0051082,GO:0006457	TCP-1/cpn60 chaperonin family protein	protein.folding
SVEDLYEK_982.4728(2)	Potri.007G147300	-1	0.130115	POPTR_0007s00200	GO:0004489,GO:0006555,GO:0055114	methylenetetrahydrofolate reductase 2	C1-metabolism.methylenetetrahydrofolate reductase
SDLMKLAMTTLSSK_1525.7964(1)	Potri.001G341100	-1	0.13001	POPTR_0001s35790	GO:0005524,GO:0044267,GO:0051082,GO:0006457	TCP-1/cpn60 chaperonin family protein	protein.folding
RATNVSDR_918.4752(1)	Potri.009G152800	-1	0.129535	POPTR_0009s15490	GO:0003871,GO:0009086,GO:0008270,GO:0008652	Cobalamin-independent synthase family protein	amino acid metabolism.synthesis.aspartate family.methionine
AELVQFHLLPQYLSSSQFQTVSNPLTTQAGSGGR_3661.8609(1)	Potri.012G127900	-1	0.129507	POPTR_0012s14510		FASCICLIN-like arabinogalactan-protein 11	cell wall.cell wall proteins.AGPs.AGP
AATVVSLATSLTAAVVPSSFSSSSSFVFTK_2949.5455(1)	Potri.018G106800	-1	0.129183	POPTR_0018s11600	GO:0004177,GO:0006508,GO:0005622	Cytosol aminopeptidase family protein	protein.degradation
TLHLYTLNMEK_1362.7086(1)	Potri.007G147300	-1	0.129143	POPTR_0007s00200	GO:0004489,GO:0006555,GO:0055114	methylenetetrahydrofolate reductase 2	C1-metabolism.methylenetetrahydrofolate reductase
MLAVLETNLLWVNPDCGLK_2186.1348(2)	Potri.019G038200	-1	0.12906		GO:0003871,GO:0009086,GO:0008270,GO:0008652	Cobalamin-independent synthase family protein	amino acid metabolism.synthesis.aspartate family.methionine
VSLYQDAHVPDK_1371.6903(1)	Potri.003G032800	-1	0.128523	POPTR_0003s02730	GO:0005515,GO:0003824,GO:0008152	phospholipase D alpha 1	lipid metabolism.lipid degradation.lysophospholipases.phospholipase D
MVTTTTVPDNLTR_1464.7363(1)	Potri.005G157700	-1	0.12851	POPTR_0005s17740	GO:0019904	general regulatory factor 8	signalling.14-3-3 proteins
DNVFVTVVASLQYR_1610.8537(1)	Potri.017G078000	-1	0.128318	POPTR_0017s11410	GO:0016020	SPFH/Band 7/PHB domain-containing membrane-associated protein family	not assigned.unknown
HRVFELSLADLQGDEDHAYR_2371.1425(1)	Potri.010G083200	-1	0.128224	POPTR_0010s09330	GO:0003735,GO:0006412,GO:0005622,GO:0005840	Ribosomal protein S3Ae	protein.synthesis.ribosomal protein.eukaryotic.40S subunit.S3A
LFKVDDHLGVALAGLTADGR_2068.1186(1)	Potri.005G229200	-1	0.128086	POPTR_0005s25080	GO:0004298,GO:0051603,GO:0005839,GO:0004175,GO:0006511,GO:0019773	proteasome alpha subunit F1	protein.degradation.ubiquitin.proteasom
DEHCLCHLATGDMLR_1827.7936(1)	Potri.015G092800	-1	0.128002	POPTR_0015s10490	GO:0005524,GO:0019205,GO:0006139,GO:0004017	adenylate kinase 1	nucleotide metabolism.phosphotransfer and pyrophosphatases.adenylate kinase
VFAESLLR_934.5356(2)	Potri.001G322500	-1	0.127871	POPTR_0001s32970	GO:0016820,GO:0015991,GO:0033180	vacuolar ATP synthase subunit C (VATC) / V-ATPase C subunit / vacuolar proton pump C subunit (DET3)	transport.p- and v-ATPases
RFSDPSVQSDLK_1378.6961(1)	Potri.010G206600	-1	0.127852	POPTR_0010s21350	GO:0000902,GO:0005524	heat shock protein 70	stress.abiotic.heat
VFHPNLNSNGNLCLDLLK_2068.0645(1)	Potri.004G175000	-1	0.127837	POPTR_0004s18090	GO:0016881	ubiquitin-conjugating enzyme 10	protein.degradation.ubiquitin.E2
SYLSGDQLSK_1097.5473(2)	Potri.001G224700	-1	0.127396	POPTR_0001s23190	GO:0003746,GO:0006414,GO:0005853	Glutathione S-transferase, C-terminal-like;Translation elongation factor EF1B/ribosomal protein S6	protein.synthesis.elongation
SSVCDLAPK_976.4768(1)	Potri.002G021800	-1	0.126867	POPTR_0002s02340	GO:0051258,GO:0043234,GO:0003924,GO:0005525,GO:0006184,GO:0007017,GO:0005874	tubulin beta-5 chain	cell.organisation
ETVVEVPNVSWEDLGGLETVK_2300.1656(1)	Potri.006G125500	-1	0.126461	POPTR_0006s12740	GO:0005524,GO:0009378,GO:0006281,GO:0006310,GO:0016887	ATPase, AAA-type, CDC48 protein	protein.degradation.AAA type
MSTKEVDEQMLNVQNK_1909.8994(16)	Potri.001G104600	-1	0.125476	POPTR_0001s09330	GO:0051258,GO:0043234,GO:0003924,GO:0005525,GO:0006184,GO:0007017,GO:0005874	beta-6 tubulin	cell.organisation
QTEPVLDYYKK_1383.7155(1)	Potri.015G092800	-1	0.12495	POPTR_0015s10490	GO:0005524,GO:0019205,GO:0006139,GO:0004017	adenylate kinase 1	nucleotide metabolism.phosphotransfer and pyrophosphatases.adenylate kinase
AEGEMLVEDVQPSKSTQYTSAAQK_2597.2399(1)	Potri.015G125400	-1	0.124869	POPTR_0015s14960	GO:0005515,GO:0006886,GO:0016192,GO:0030131	clathrin adaptor complexes medium subunit family protein	cell.vesicle transport
NKDVQLTDFVESEFLAEQVDALK_2638.3247(1)	Potri.010G184500	-1	0.124838	POPTR_0010s19190	GO:0008199,GO:0006879,GO:0006826,GO:0005488	ferritin 2	metal handling.binding, chelation and storage
ENLGGGKLVTVEDLVHNHWATYGR_2666.3321(1)	Potri.008G132500	-1	0.124507	POPTR_0008s13180	GO:0016868,GO:0005975	Phosphoglucomutase/phosphomannomutase family protein	not assigned.unknown
ELSPQDAALLLQVTFR_1800.9854(1)	Potri.015G126800	-1	0.124224	POPTR_0015s14830		BCL-2-associated athanogene 7	signalling.calcium
AHGRLNPYMSSPCHLELLLSEK_2552.2749(1)	Potri.015G094400	-1	0.124192	POPTR_0015s10650	GO:0003735,GO:0006412,GO:0005622,GO:0005840,GO:0015934	Ribosomal protein L22p/L17e family protein	protein.synthesis.ribosomal protein.eukaryotic.60S subunit.L17
FVDNRPFNDQR_1407.6764(1)	Potri.001G383500	-1	0.124049	POPTR_0001s39210	GO:0003854,GO:0016616,GO:0006694,GO:0055114,GO:0003824,GO:0050662,GO:0044237,GO:0009058,GO:0008831,GO:0045226	rhamnose biosynthesis 1	cell wall.precursor synthesis.UDP-glucose 4,6-dehydratase
LCDTNATPLSCR_1407.6356(1)	Potri.010G076700	-1	0.124049	POPTR_0010s08720	GO:0003677,GO:0006352,GO:0016570,GO:0005634	zinc knuckle (CCHC-type) family protein	RNA.regulation of transcription.C3H zinc finger family
AFFDVHEQEGSHPGGVHLEMTGQNVTECLGGSRPVTFDDLSSR_4700.1529(1)	Potri.002G099200	-1	0.123878	POPTR_0002s09950	GO:0003849,GO:0009073	Class-II DAHP synthetase family protein	amino acid metabolism.synthesis.aromatic aa.chorismate.3-deoxy-D-arabino-heptulosonate 7-phosphate synthase
AWAGKPENVGK_1157.5949(1)	Potri.018G090100	-1	0.123876	POPTR_0018s09730	GO:0004332,GO:0006096	Aldolase superfamily protein	PS.calvin cycle.aldolase
ASDLVGLQSLLRR_1427.8329(3)	Potri.012G123000	-1	0.123685	POPTR_0012s15020	GO:0043531,GO:0006915,GO:0005524	NB-ARC domain-containing disease resistance protein	stress.biotic
YLDEFSELHFFGDK_1746.8010(2)	Potri.014G080300	-1	0.123662	POPTR_0014s07610	GO:0004615,GO:0019307,GO:0005737	phosphomannomutase	cell wall.precursor synthesis.phosphomannomutase
ASHVALECTLQSHPNMVLLGEEVAASK_2907.4339(2)	Potri.002G003100	-1	0.123614	POPTR_0002s00490	GO:0003872,GO:0006096,GO:0005945	Phosphofructokinase family protein	glycolysis.cytosolic branch.phosphofructokinase (PFK)
RVLYASQLTAKPR_1502.8802(2)	Potri.005G098100	-1	0.123198	POPTR_0005s10090	GO:0003924,GO:0005525	Ribosomal protein S5/Elongation factor G/III/V family protein	protein.synthesis.elongation
QTVAVGVLK_914.5669(4)	Potri.008G042500	-1	0.122913	POPTR_0008s04210	GO:0003924,GO:0005525	GTP binding Elongation factor Tu family protein	protein.synthesis.elongation
MAFSCLLRSTPAAPLVEASR_2177.1206(1)	Potri.010G172400	-1	0.122893	POPTR_0010s17930	GO:0016620,GO:0055114	glyceraldehyde-3-phosphate dehydrogenase of plastid 2	glycolysis.cytosolic branch.glyceraldehyde 3-phosphate dehydrogenase (GAP-DH)
VAVLNSKRPSLLALSR_1724.0541(1)	Potri.014G068200	-1	0.122754		GO:0003824,GO:0008152	Transketolase	PS.calvin cycle.transketolase
DNLTLWTSDVQDQLDEP_1988.9084(1)	Potri.002G103800	-1	0.122745	POPTR_0002s10400	GO:0019904	general regulatory factor 8	signalling.14-3-3 proteins
WFQVKYEGVLLNK_1623.8893(2)	Potri.006G181500	-1	0.122714	POPTR_0006s19530	GO:0003735,GO:0006412,GO:0005622,GO:0005840	Ribosomal L5P family protein	protein.synthesis.ribosomal protein.eukaryotic.60S subunit.L11
QLVAADAKLNFDDNAAFR_1979.9821(2)	Potri.002G259600	-1	0.122626	POPTR_0002s26120	GO:0003824,GO:0008152	ATP citrate lyase (ACL) family protein	TCA / org transformation.TCA.succinyl-CoA ligase
DFVDQLPQGCRLTVVSDSCHSGGLLDETK_3233.5202(1)	Potri.010G175000	-1	0.122384	POPTR_0010s18240	GO:0004197,GO:0006508	metacaspase 4	protein.degradation
AGLVTGSSQTLHAK_1411.7540(1)	Potri.002G257900	-1	0.12211	POPTR_0002s25970	GO:0016760,GO:0030244,GO:0016020	cellulose synthase A4	cell wall.cellulose synthesis.cellulose synthase
LNTASALVSGTVLGTYEDNR_2081.0509(1)	Potri.006G184500	-1	0.122092	POPTR_0006s19810	GO:0004177,GO:0006508,GO:0005622	Cytosol aminopeptidase family protein	protein.degradation
VHGWEVMHLLVDFCPNWYK_2430.1522(1)	Potri.008G038100	-1	0.121519	POPTR_0008s03800	GO:0006166,GO:0004001	adenosine kinase 2	nucleotide metabolism.salvage.nucleoside kinases.adenosine kinase
YETCYQLALALKDEVEDLEK_2430.1745(1)	Potri.T070100	-1	0.121519	POPTR_0019s05430	GO:0003871,GO:0009086,GO:0008270,GO:0008652	Cobalamin-independent synthase family protein	amino acid metabolism.synthesis.aspartate family.methionine
YDRTLLVADPR_1318.7114(3)	Potri.001G304700	-1	0.121519	POPTR_0001s31210	GO:0003735,GO:0006412,GO:0005622,GO:0005840	Ribosomal protein S5 domain 2-like superfamily protein	protein.synthesis.ribosomal protein.eukaryotic.40S subunit.S16
GAGANLLRAVAGAGVLAGYDK_1944.0661(2)	Potri.001G019400	-1	0.121474	POPTR_0001s05690		ADP/ATP carrier 2	transport.metabolite transporters at the mitochondrial membrane
WVVSDWK_919.4672(2)	Potri.005G015100	-1	0.120486		GO:0005509	calreticulin 1a	signalling.calcium
VDLDTVEK_918.4779(1)	Potri.008G182300	-1	0.120457	POPTR_0008s18260	GO:0005524,GO:0044267,GO:0051082,GO:0006457	TCP-1/cpn60 chaperonin family protein	protein.folding
QRQFELDSLR_1291.6753(1)	Potri.005G094400	-1	0.119914	POPTR_0005s09720	GO:0000166,GO:0004812,GO:0005524,GO:0006418,GO:0005737,GO:0004828,GO:0006434,GO:0006412	seryl-tRNA synthetase / serine--tRNA ligase	protein.aa activation.serine-tRNA ligase
LTTPSFGDLNHLLSATMSGVTCCLR_2751.3263(7)	Potri.001G106100	-1	0.119719	POPTR_0001s09180	GO:0051258,GO:0043234,GO:0003924,GO:0005525,GO:0006184,GO:0007017,GO:0005874	tubulin beta 8	cell.organisation
VHNAGHMVPMDQPEASLEMLK_2350.0988(1)	Potri.010G227700	-1	0.119236	POPTR_0010s23440	GO:0004185,GO:0006508	SERINE CARBOXYPEPTIDASE-LIKE 49	protein.degradation.serine protease
TYPEEMLQTGLSTLDVMNSLAR_2470.1840(2)	Potri.004G177500	-1	0.118805	POPTR_0004s18400	GO:0005524,GO:0016820,GO:0015991,GO:0033178,GO:0046933,GO:0046961,GO:0015992,GO:0046034,GO:0016469	ATPase, V1 complex, subunit B protein	mitochondrial electron transport / ATP synthesis.F1-ATPase
SPPSETNLPAEVK_1368.7005(1)	Potri.016G056200	-1	0.118583	POPTR_0016s05650	GO:0003779,GO:0007010	villin 2	cell.organisation
MHSNHLLLEEPLRMASLLEPSK_2545.3265(1)	Potri.006G117400	-1	0.118462	POPTR_0006s11860	GO:0000287,GO:0004743,GO:0030955,GO:0006096	Pyruvate kinase family protein	glycolysis.plastid branch.pyruvate kinase (PK)
DGKYSQVVSNALDMK_1654.8105(2)	Potri.005G196600	-1	0.118319	POPTR_0005s21860	GO:0003723,GO:0003735,GO:0006412,GO:0005622,GO:0005840	Ribosomal protein S13/S18 family	protein.synthesis.ribosomal protein.eukaryotic.40S subunit.S18
EVNGVWSVEGSK_1290.6325(1)	Potri.010G229300	-1	0.118125	POPTR_0010s23600	GO:0003824,GO:0043169,GO:0005975,GO:0004553	limit dextrinase	major CHO metabolism.degradation.starch.limit dextrinase/ pullulanase
LASLGLDNTETNR_1403.7125(1)	Potri.010G117900	-1	0.118071	POPTR_0010s12790	GO:0004332,GO:0006096	Aldolase superfamily protein	PS.calvin cycle.aldolase
ANSLAQLGR_929.5163(1)	Potri.010G117900	-1	0.117481	POPTR_0010s12790	GO:0004332,GO:0006096	Aldolase superfamily protein	PS.calvin cycle.aldolase
SHDEMLLAASEALAAQVTQKNFDK_2618.2766(1)	Potri.003G049300	-1	0.117225	POPTR_0003s04770	GO:0016616,GO:0055114,GO:0051287	NADP-malic enzyme 4	TCA / org transformation.other organic acid transformatons.malic
VDKGTVELAGTNGETTTQGLDGLGQR_2618.2904(1)	Potri.018G090100	-1	0.117225	POPTR_0018s09730	GO:0004332,GO:0006096	Aldolase superfamily protein	PS.calvin cycle.aldolase
GLVHVFFAQR_1173.6527(1)	Potri.018G082900	-1	0.117144	POPTR_0018s08940	GO:0003824,GO:0008152,GO:0003857,GO:0016491,GO:0006631,GO:0055114	Enoyl-CoA hydratase/isomerase family	lipid metabolism.lipid degradation.beta-oxidation.multifunctional
YVPRAVLMDLEPGTMESLR_2177.1093(2)	Potri.002G021800	-1	0.117143	POPTR_0002s02340	GO:0051258,GO:0043234,GO:0003924,GO:0005525,GO:0006184,GO:0007017,GO:0005874	tubulin beta-5 chain	cell.organisation
EPVFSFWFNR_1328.6422(1)	Potri.001G356900	-1	0.117061	POPTR_0001s36700	GO:0004190,GO:0006508,GO:0006629	aspartic proteinase A1	protein.degradation.aspartate protease
HNLTLFAPK_1040.5887(3)	Potri.010G244900	-1	0.116639	POPTR_0010s25110		FASCICLIN-like arabinogalactan protein 17 precursor	cell wall.cell wall proteins.AGPs.AGP
VESNNLLSR_1031.5480(1)	Potri.001G051900	-1	0.115888	POPTR_0001s14280	GO:0016747,GO:0008152	peroxisomal 3-ketoacyl-CoA thiolase 3	amino acid metabolism.degradation.branched chain group.shared
LGSTKSMSNEGLK_1351.6886(1)	Potri.019G130700	-1	0.115778	POPTR_0019s15110	GO:0005506,GO:0009055,GO:0016705,GO:0020037,GO:0055114	cinnamate-4-hydroxylase	misc.cytochrome P450
HLLYLTGWSVYTELSLVRDSR_2508.3245(1)	Potri.001G193000	-1	0.115593	POPTR_0001s19360	GO:0005515,GO:0003824,GO:0008152	phospholipase D alpha 2	lipid metabolism.lipid degradation.lysophospholipases.phospholipase D
NAAYLGTPGK_991.5207(2)	Potri.006G165700	-1	0.115581	POPTR_0006s17940	GO:0004332,GO:0006096	Aldolase superfamily protein	PS.calvin cycle.aldolase
LNFAVFPSLQGGPHNHQLGALAVALK_2699.4780(2)	Potri.001G320400	-1	0.115544	POPTR_0001s32770	GO:0004372,GO:0006544,GO:0006563	serine hydroxymethyltransferase 4	C1-metabolism.glycine hydroxymethyltransferase
GYELVSGGTENHLVLVNLK_2042.0917(4)	Potri.008G002900	-1	0.115087	POPTR_0008s00350	GO:0004372,GO:0006544,GO:0006563,GO:0016829,GO:0006520	serine transhydroxymethyltransferase 1	PS.photorespiration.serine hydroxymethyltransferase
TVQGLVEELEKR_1400.7744(1)	Potri.009G009300	-1	0.114919	POPTR_0009s01470	GO:0005524,GO:0044267	chaperonin-60alpha	protein.folding
SPTLAMLNAESTKCTPPQNGSK_2332.1272(1)	Potri.009G160900	-1	0.11481	POPTR_0009s16250			cell.vesicle transport
KLAGDPNLHFVETPALAPPEVPLDLAAQAQ_3123.6361(1)	Potri.006G250300	-1	0.11477	POPTR_0006s26650	GO:0005525,GO:0007264,GO:0003723,GO:0003724,GO:0005622	RAN GTPase 3	signalling.G-proteins
ELEGLCNPLLSK_1372.7141(1)	Potri.001G042700	-1	0.114226	POPTR_0001s03420	GO:0000902,GO:0005524	heat shock protein 70B	stress.abiotic.heat
MASSTTKPLFTPPSTTLTSSSSSSSQPPTR_3069.5045(1)	Potri.010G249600	-1	0.113683	POPTR_0010s25600	GO:0016616,GO:0051287,GO:0008152,GO:0055114,GO:0016597,GO:0048037,GO:0004455,GO:0008652,GO:0006564,GO:0004617	D-3-phosphoglycerate dehydrogenase	amino acid metabolism.synthesis.serine-glycine-cysteine group.serine.phosphoglycerate dehydrogenase
APLTTFLVEPFVPHDQEFYFSLVSER_3069.5244(1)	Potri.013G004400	-1	0.113683	POPTR_0013s00580		ATP-citrate lyase A-3	TCA / org transformation.other organic acid transformatons.atp-citrate lyase
LSSDQTTAAQLVAKDPAFFTGSEVR_2639.3311(1)	Potri.004G118900	-1	0.11346	POPTR_0004s11790	GO:0004222,GO:0006508,GO:0008270	Insulinase (Peptidase family M16) protein	protein.targeting.mitochondria
DLETAYWELVVK_1465.7573(2)	Potri.001G068200	-1	0.113454	POPTR_0001s12930	GO:0005975	Aldolase-type TIM barrel family protein	OPP.non-reductive PP.transaldolase
AAEYATSAAAASPPSQPPPVQSEGK_2413.1518(1)	Potri.010G116600	-1	0.11337	POPTR_0010s12680	GO:0005524,GO:0016820,GO:0015991,GO:0033178,GO:0046933,GO:0046961,GO:0015992,GO:0046034,GO:0016469,GO:0016887,GO:0006200,GO:0006754,GO:0000275,GO:0045261,GO:0015986,GO:0008553	ATP synthase alpha/beta family protein	mitochondrial electron transport / ATP synthesis.F1-ATPase
TKAMVEDLLR_1175.6453(2)	Potri.001G112000	-1	0.113337	POPTR_0001s08570	GO:0003824,GO:0050662,GO:0044237,GO:0008831,GO:0045226	nucleotide-rhamnose synthase/epimerase-reductase	cell wall.precursor synthesis.UDP-glucose 4,6-dehydratase
LSVASKPSLAA_1043.6095(1)	Potri.002G099500	-1	0.113263	POPTR_0002s09970	GO:0003735,GO:0006412,GO:0005622,GO:0005840	Ribosomal protein S6e	protein.synthesis.ribosomal protein.eukaryotic.40S subunit.S6
SAVANLNQLSESEK_1490.7333(1)	Potri.017G144700	-1	0.113202	POPTR_0017s01390	GO:0016779,GO:0008152	UDP-glucose pyrophosphorylase 2	glycolysis.cytosolic branch.UGPase
YSGDSDLQLER_1282.5910(2)	Potri.001G464400	-1	0.112679	POPTR_0001s46870	GO:0051258,GO:0043234,GO:0003924,GO:0005525,GO:0006184,GO:0007017,GO:0005874	tubulin beta chain 2	cell.organisation
QWGSRTPGHPENFETPGVEVTTGPLGQGVANAVGLALAEK_4074.0203(1)	Potri.014G068200	-1	0.112525		GO:0003824,GO:0008152	Transketolase	PS.calvin cycle.transketolase
SYLSGYQASK_1103.5368(1)	Potri.012G096400	-1	0.111824	POPTR_0012s09840	GO:0003746,GO:0006414,GO:0005853	Translation elongation factor EF1B/ribosomal protein S6 family protein	protein.synthesis.elongation
VQRAVCMLSNNTAVAEVFSR_2252.1275(3)	Potri.003G220300	-1	0.111693	POPTR_0003s21080	GO:0051258,GO:0043234,GO:0003924,GO:0005525,GO:0006184,GO:0007017,GO:0005874	tubulin alpha-3	cell.organisation
FLSQPFHVAEVFTGAPGK_1932.0014(2)	Potri.008G126600	-1	0.111608	POPTR_0008s12550	GO:0005524,GO:0016820,GO:0015991,GO:0033178,GO:0046933,GO:0046961,GO:0015992,GO:0046034,GO:0016469,GO:0016887,GO:0006200,GO:0006754,GO:0000275,GO:0045261,GO:0015986,GO:0008553	ATP synthase alpha/beta family protein	mitochondrial electron transport / ATP synthesis.F1-ATPase
LDCFPALNMHTDWVR_1874.8677(1)	Potri.008G141300	-1	0.111563	POPTR_0008s14080	GO:0005515	transducin family protein / WD-40 repeat family protein	protein.targeting.secretory pathway.plasma membrane
TFPTLDPR_946.4993(1)	Potri.002G189900	-1	0.111317	POPTR_0002s19060	GO:0016491,GO:0008152,GO:0055114	aldehyde dehydrogenase 2B7	fermentation.aldehyde dehydrogenase
MASLKVPASVPPPYEDAEQLNK_2442.2221(1)	Potri.005G075900	-1	0.10989	POPTR_0005s07740	GO:0005509,GO:0005544	annexin 2	cell.organisation
TVQQQATGTADQLASLSLNDNLGP_2442.2107(1)	Potri.009G099300	-1	0.10989	POPTR_0009s10220	GO:0003676,GO:0003723	poly(A) binding protein 8	RNA.processing
YFNVMLLGPTQSPYEGGVFK_2263.1104(1)	Potri.011G111400	-1	0.109503	POPTR_0011s11260	GO:0016881	ubiquitin-conjugating enzyme 35	protein.degradation.ubiquitin.E2
GVEALLSSDLQGLTTYEQEALEALKPELK_3145.6515(1)	Potri.004G112800	-1	0.109152	POPTR_0004s11170	GO:0016491,GO:0055114,GO:0003854,GO:0016616,GO:0006694,GO:0030060,GO:0006108	malate dehydrogenase	gluconeogenesis / glyoxylate cycle.Malate DH
TLDVYDYLPFFYSR_1798.8687(1)	Potri.006G114800	-1	0.108182	POPTR_0006s11570	GO:0016491,GO:0050660,GO:0055114	monodehydroascorbate reductase 1	redox.ascorbate and glutathione.ascorbate
YADELVKNAAYLGTPGK_1809.9381(1)	Potri.006G165700	-1	0.107254	POPTR_0006s17940	GO:0004332,GO:0006096	Aldolase superfamily protein	PS.calvin cycle.aldolase
GDNVNGDAFDEK_1281.5230(2)	Potri.002G099200	-1	0.107215	POPTR_0002s09950	GO:0003849,GO:0009073	Class-II DAHP synthetase family protein	amino acid metabolism.synthesis.aromatic aa.chorismate.3-deoxy-D-arabino-heptulosonate 7-phosphate synthase
YALRENLEKDLEKEK_1877.9967(2)	Potri.012G088200	-1	0.106457	POPTR_0012s09000	GO:0005524,GO:0009378,GO:0006281,GO:0006310	ATPase, AAA-type, CDC48 protein	protein.degradation.AAA type
VGEEDANTTSLSLMPQLR_1960.9644(2)	Potri.012G122400	-1	0.106296		GO:0043531,GO:0006915,GO:0005524	NB-ARC domain-containing disease resistance protein	stress.biotic
GFQLRDLEHSSEAQENR_2015.9530(1)	Potri.017G061100	-1	0.106047	POPTR_0017s08810	GO:0016820,GO:0015991,GO:0033180	vacuolar ATP synthase subunit C (VATC) / V-ATPase C subunit / vacuolar proton pump C subunit (DET3)	transport.p- and v-ATPases
MAERPPAERGSFGR_1560.7700(1)	Potri.006G052400	-1	0.105601	POPTR_0006s05090	GO:0003723,GO:0003735,GO:0006412,GO:0005622,GO:0005840	Ribosomal protein S5 family protein	protein.synthesis.ribosomal protein.eukaryotic.40S subunit.S2
LLGPGLNK_811.5036(1)	Potri.004G202800	-1	0.105224	POPTR_0004s21290	GO:0003723,GO:0003735,GO:0006412,GO:0015934	Ribosomal protein L1p/L10e family	protein.synthesis.ribosomal protein.eukaryotic.60S subunit.L10A
ALPYMDYVFGNETEARTFAK_2323.1063(1)	Potri.010G224300	-1	0.105125	POPTR_0010s23120	GO:0006166,GO:0004001	adenosine kinase 2	nucleotide metabolism.salvage.nucleoside kinases.adenosine kinase
YFFYSVQYRPR_1525.7587(1)	Potri.009G012100	-1	0.105103	POPTR_0009s01730		FASCICLIN-like arabinogalactan-protein 11	cell wall.cell wall proteins.AGPs.AGP
EAAESTLTAYK_1183.5841(2)	Potri.002G099800	-1	0.104601	POPTR_0002s10000	GO:0019904	general regulatory factor 2	signalling.14-3-3 proteins
LNVYYNEASGGKYVPR_1829.9181(2)	Potri.002G021800	-1	0.104577	POPTR_0002s02340	GO:0051258,GO:0043234,GO:0003924,GO:0005525,GO:0006184,GO:0007017,GO:0005874	tubulin beta-5 chain	cell.organisation
FGLLANWQR_1104.5949(1)	Potri.016G073100	-1	0.104015	POPTR_0016s07400	GO:0016881	ubiquitin E2 variant 1D-4	protein.degradation.ubiquitin.E2
ARYDELVK_993.5364(1)	Potri.010G218700	-1	0.103963	POPTR_0010s22560	GO:0003924,GO:0005525	GTP binding Elongation factor Tu family protein	protein.synthesis.elongation
NFEDLSPTLGVDFKVK_1808.9429(1)	Potri.002G074400	-1	0.103769	POPTR_0002s07510	GO:0003924,GO:0005525,GO:0007264,GO:0005634,GO:0005737,GO:0005622	RAB GTPASE HOMOLOG B18	signalling.G-proteins
MEQTFLMLKPDGVQR_1808.9033(2)	Potri.002G138800	-1	0.103769	POPTR_0002s13970	GO:0004550,GO:0005524,GO:0006165,GO:0006183,GO:0006228,GO:0006241	Nucleoside diphosphate kinase family protein	nucleotide metabolism.phosphotransfer and pyrophosphatases.nucleoside diphosphate kinase
ENENLALSWASKFATK_1808.9177(1)	Potri.004G223000	-1	0.103769	POPTR_0004s23170		Protein of unknown function (DUF1682)	not assigned.unknown
NATLTNEKEVDAHPLR_1808.9137(2)	Potri.005G098100	-1	0.103769	POPTR_0005s10090	GO:0003924,GO:0005525	Ribosomal protein S5/Elongation factor G/III/V family protein	protein.synthesis.elongation
DSTLLMQLLRDNLTLWTSDLTDEAGDELK_3307.6250(1)	Potri.017G113300	-1	0.103762	POPTR_0017s13840	GO:0019904	general regulatory factor 7	signalling.14-3-3 proteins
GLDVVLNDESK_1188.6107(2)	Potri.001G180100	-1	0.102826	POPTR_0001s18040	GO:0000902,GO:0005524	Heat shock protein 70 (Hsp 70) family protein	stress.abiotic.heat
VGDSLPDSVDWR_1345.6383(1)	Potri.014G024100	-1	0.10265	POPTR_0014s02410	GO:0008234,GO:0006508	Granulin repeat cysteine protease family protein	protein.degradation.cysteine protease
LLAGVTLAHGGVLPNLNPVLLPK_2306.3959(1)	Potri.006G082300	-1	0.102462	POPTR_0006s08230	GO:0003677	histone H2A 12	DNA.synthesis/chromatin structure.histone
FSEGTSADRELQR_1495.7136(4)	Potri.002G031400	-1	0.102379	POPTR_0002s03280	GO:0005524,GO:0009378,GO:0006281,GO:0006310,GO:0016887	AAA-type ATPase family protein	protein.degradation.ubiquitin.proteasom
VVVTEVLDGGRFYVQTVGDQK_2309.2136(1)	Potri.012G111200	-1	0.102161	POPTR_0012s11300	GO:0003676,GO:0016788	TUDOR-SN protein 1	RNA.regulation of transcription.Zn-finger(CCHC)
SLLQSDALYQYLLETSVYPREPECMKELRELTAK_4074.0563(1)	Potri.001G304800	-1	0.101907	POPTR_0001s31220	GO:0008171	S-adenosyl-L-methionine-dependent methyltransferases superfamily protein	secondary metabolism.phenylpropanoids.lignin biosynthesis.CCoAOMT
LFETALR_849.4829(3)	Potri.008G042400	-1	0.101757	POPTR_0008s04200	GO:0005515	non-ATPase subunit 9	protein.degradation.ubiquitin.proteasom
LQNLTPNLGVVYSGMGPDFR_2180.0692(2)	Potri.012G123500	-1	0.101684	POPTR_0012s14990	GO:0004298,GO:0051603,GO:0005839,GO:0043531,GO:0004175,GO:0006511,GO:0019773,GO:0006915,GO:0005524	NB-ARC domain-containing disease resistance protein	stress.biotic
RVNSGFWVGLYSSHLTSGLGVR_2392.2520(1)	Potri.001G237200	-1	0.101499	POPTR_0001s24380	GO:0003854,GO:0016616,GO:0006694,GO:0055114,GO:0003824,GO:0050662,GO:0044237,GO:0009058,GO:0008831,GO:0045226	UDP-XYL synthase 5	cell wall.precursor synthesis.UXS
GLLEPLSDSFLNLVNADFTAKK_2392.2759(1)	Potri.010G249600	-1	0.101499	POPTR_0010s25600	GO:0016616,GO:0051287,GO:0008152,GO:0055114,GO:0016597,GO:0048037,GO:0004455,GO:0008652,GO:0006564,GO:0004617	D-3-phosphoglycerate dehydrogenase	amino acid metabolism.synthesis.serine-glycine-cysteine group.serine.phosphoglycerate dehydrogenase
ANSEATLGTYKGDATLGEGASESLHVK_2707.3057(1)	Potri.018G090100	-1	0.100531	POPTR_0018s09730	GO:0004332,GO:0006096	Aldolase superfamily protein	PS.calvin cycle.aldolase
HEFTTPPPAAAAAKEEEKPAETEK_2579.2624(1)	Potri.013G106000	-1	0.10046	POPTR_0013s11070		SEC14 cytosolic factor family protein / phosphoglyceride transfer family protein	transport.misc
MASSTTKPLFTPPSTTLTSSSSSSSQPPTR_3111.5151(1)	Potri.010G249600	-1	0.10021	POPTR_0010s25600	GO:0016616,GO:0051287,GO:0008152,GO:0055114,GO:0016597,GO:0048037,GO:0004455,GO:0008652,GO:0006564,GO:0004617	D-3-phosphoglycerate dehydrogenase	amino acid metabolism.synthesis.serine-glycine-cysteine group.serine.phosphoglycerate dehydrogenase
FEELNMDLFRK_1441.7144(2)	Potri.001G042600	-1	0.100065	POPTR_0001s03410	GO:0000902,GO:0005524	heat shock protein 70	stress.abiotic.heat
FLTKNEDGVSVSPLCLMNQDK_2395.1632(2)	Potri.012G006400	-1	0.0998711	POPTR_0012s00670	GO:0008171,GO:0008168,GO:0046983	O-methyltransferase 1	misc.O-methyl transferases
RAGQLVTWVSDPMHGNTLK_2110.0862(2)	Potri.002G099200	-1	0.0997489	POPTR_0002s09950	GO:0003849,GO:0009073	Class-II DAHP synthetase family protein	amino acid metabolism.synthesis.aromatic aa.chorismate.3-deoxy-D-arabino-heptulosonate 7-phosphate synthase
LQLQRDDTTFDAYVVGK_1969.0025(1)	Potri.014G155200	-1	0.0993568	POPTR_0014s15330	GO:0016787	alpha/beta-Hydrolases superfamily protein	misc.misc2
WVHELREK_1096.5898(1)	Potri.006G214200	-1	0.0993558	POPTR_0006s23070	GO:0003735,GO:0006412,GO:0005622,GO:0005840	Ribosomal L29 family protein	protein.synthesis.ribosomal protein.eukaryotic.60S subunit.L35
GGGHTSQLYALR_1259.6491(3)	Potri.001G304700	-1	0.0992955	POPTR_0001s31210	GO:0003735,GO:0006412,GO:0005622,GO:0005840	Ribosomal protein S5 domain 2-like superfamily protein	protein.synthesis.ribosomal protein.eukaryotic.40S subunit.S16
LLDVVYNASNNELVR_1718.9072(4)	Potri.001G262100	-1	0.0992048	POPTR_0001s26950		Ribosomal protein S8e family protein	protein.synthesis.ribosomal protein.eukaryotic.40S subunit.S8
SELAEFVFANK_1254.6365(1)	Potri.009G013600	-1	0.0991855	POPTR_0009s01920	GO:0045454,GO:0016209,GO:0016491,GO:0055114	PDI-like 1-4	redox.thioredoxin.PDIL
LTFSVSPFSYSR_1390.7001(1)	Potri.018G106800	-1	0.0991771	POPTR_0018s11600	GO:0004177,GO:0006508,GO:0005622	Cytosol aminopeptidase family protein	protein.degradation
SMTVFWSTLAQSMTARPMK_2173.0603(2)	Potri.019G038200	-1	0.0985335		GO:0003871,GO:0009086,GO:0008270,GO:0008652	Cobalamin-independent synthase family protein	amino acid metabolism.synthesis.aspartate family.methionine
VLVNLEQQSPDLAQGVHGHLTK_2384.2568(1)	Potri.006G123200	-1	0.0983385	POPTR_0006s12510	GO:0004478,GO:0006556,GO:0005524	methionine adenosyltransferase 3	amino acid metabolism.synthesis.aspartate family.methionine
GMDKLLQSTGR_1205.6307(1)	Potri.001G341100	-1	0.0978109	POPTR_0001s35790	GO:0005524,GO:0044267,GO:0051082,GO:0006457	TCP-1/cpn60 chaperonin family protein	protein.folding
GDLLYNTLDESKGFYR_1890.9232(1)	Potri.005G099900	-1	0.0975804	POPTR_0005s10290	GO:0008152	phosphoserine aminotransferase	amino acid metabolism.synthesis.serine-glycine-cysteine group.serine.phosphoserine aminotransferase
AALEQQTVLQFAPSSSSTLSAK_2306.1875(1)	Potri.010G192000	-1	0.097548	POPTR_0010s19940	GO:0005515	eukaryotic translation initiation factor 2	protein.degradation.ubiquitin.proteasom
GFLTLNSQPAVNAEK_1589.8169(1)	Potri.007G147300	-1	0.0974285	POPTR_0007s00200	GO:0004489,GO:0006555,GO:0055114	methylenetetrahydrofolate reductase 2	C1-metabolism.methylenetetrahydrofolate reductase
VLACVGETLEQREAGSTMEVHFELR_2861.3921(1)	Potri.010G203500	-1	0.0973204	POPTR_0010s21100	GO:0004807,GO:0008152	triosephosphate isomerase	PS.calvin cycle.TPI
SDPVVSFR_906.4680(2)	Potri.005G098100	-1	0.0972901	POPTR_0005s10090	GO:0003924,GO:0005525	Ribosomal protein S5/Elongation factor G/III/V family protein	protein.synthesis.elongation
NELEEKMLLNLHK_1610.8571(2)	Potri.002G127900	-1	0.0970837	POPTR_0002s12940	GO:0005515	Mov34/MPN/PAD-1 family protein	protein.degradation.ubiquitin.proteasom
FVFAGPSKSAETLTR_1610.8537(1)	Potri.T011100	-1	0.0970837	POPTR_0895s00200		Sec14p-like phosphatidylinositol transfer family protein	protein.targeting.secretory pathway.unspecified
ATVQGNSFQK_1079.5480(2)	Potri.006G050200	-1	0.0968188	POPTR_0006s04870	GO:0003779,GO:0007010	villin 2	cell.organisation
VAASEEPVAPEPEAPAEAETK_2122.0186(1)	Potri.002G223100	-1	0.0964498	POPTR_0002s22040			not assigned.unknown
EWREAGGQQVPR_1412.7029(1)	Potri.006G191400	-1	0.0959985	POPTR_0006s20580		Emsy N Terminus (ENT)/ plant Tudor-like domains-containing protein	not assigned.unknown
FNLVDPVER_1088.5735(4)	Potri.006G096900	-1	0.0959941	POPTR_0006s09830	GO:0016491,GO:0055114,GO:0005507	Laccase/Diphenol oxidase family protein	secondary metabolism.simple phenols
AVANETGAFFFCLNGPELMSK_2303.0835(2)	Potri.006G125500	-1	0.0957858	POPTR_0006s12740	GO:0005524,GO:0009378,GO:0006281,GO:0006310,GO:0016887	ATPase, AAA-type, CDC48 protein	protein.degradation.AAA type
NPNPVPLPLLDLNYLLESDGRK_2477.3399(1)	Potri.007G146300	-1	0.0953536	POPTR_0007s00300		Late embryogenesis abundant protein, group 2	development.late embryogenesis abundant
MPLSSDLNNPR_1243.6099(1)	Potri.001G383500	-1	0.0953061	POPTR_0001s39210	GO:0003854,GO:0016616,GO:0006694,GO:0055114,GO:0003824,GO:0050662,GO:0044237,GO:0009058,GO:0008831,GO:0045226	rhamnose biosynthesis 1	cell wall.precursor synthesis.UDP-glucose 4,6-dehydratase
TTGLVLDSGDGVSHTVPLYEGYALPHALLR_3151.6422(6)	Potri.001G309500	-1	0.0952106	POPTR_0001s31700		actin 7	cell.organisation
GLDVDALYLTHLQVNQAQK_2126.1240(1)	Potri.010G060400	-1	0.0949761	POPTR_0010s07020	GO:0003735,GO:0006412,GO:0005622,GO:0005840,GO:0015934	Ribosomal protein L22p/L17e family protein	protein.synthesis.ribosomal protein.eukaryotic.60S subunit.L17
GESLSLHTASGSESVEWVEGSLLAQKQALTWYK_3593.7646(1)	Potri.006G144500	-1	0.0949024	POPTR_0006s14680	GO:0004553,GO:0005975,GO:0005529,GO:0004565,GO:0009341	beta galactosidase 1	misc.gluco-, galacto- and mannosidases.beta-galactosidase
YPLEHGLVSNWDDMEK_1932.8796(6)	Potri.001G309500	-1	0.0948853	POPTR_0001s31700		actin 7	cell.organisation
YKSSFDAFSQLLK_1533.7948(1)	Potri.001G019400	-1	0.0947645	POPTR_0001s05690		ADP/ATP carrier 2	transport.metabolite transporters at the mitochondrial membrane
GWDAQVLGEAPYK_1433.7060(1)	Potri.006G113300	-1	0.0947267	POPTR_0006s11400	GO:0003824,GO:0046872,GO:0004619,GO:0030145,GO:0006007,GO:0005737	Phosphoglycerate mutase, 2,3-bisphosphoglycerate-independent	not assigned.unknown
MDPVTAWGNTSLESVDPELHDLLEKEK_3053.4772(1)	Potri.001G320400	-1	0.0947157	POPTR_0001s32770	GO:0004372,GO:0006544,GO:0006563	serine hydroxymethyltransferase 4	C1-metabolism.glycine hydroxymethyltransferase
EKATEAAAGTDALGGFQK_1764.8763(1)	Potri.015G109200	-1	0.0945703	POPTR_0015s12070	GO:0005509	calnexin 1	signalling.calcium
TLGWDQYPHGR_1329.6335(2)	Potri.007G147300	-1	0.0944566	POPTR_0007s00200	GO:0004489,GO:0006555,GO:0055114	methylenetetrahydrofolate reductase 2	C1-metabolism.methylenetetrahydrofolate reductase
LSDLEEFLLMPNVANLQNVGDR_2487.2548(1)	Potri.010G186900	-1	0.0943996	POPTR_0010s19420	GO:0006886,GO:0016192,GO:0005198,GO:0030130,GO:0030132	Clathrin, heavy chain	cell.vesicle transport
GNSDATLGKYAGGGTGGLASESLFEK_2487.1998(1)	Potri.011G165000	-1	0.0943996	POPTR_0011s16780	GO:0004332,GO:0006096	Aldolase superfamily protein	PS.calvin cycle.aldolase
DAGVLAGLNVMRLLNEPTAAALAYGLDK_2874.4917(6)	Potri.008G054000	-1	0.0943645	POPTR_0008s05410	GO:0000902,GO:0005524	heat shock cognate protein 70-1	stress.abiotic.heat
KSNAGFGAFN_1012.4847(1)	Potri.001G095800	-1	0.0942769	POPTR_0001s10220	GO:0004616,GO:0050661,GO:0006098,GO:0055114	6-phosphogluconate dehydrogenase family protein	OPP.oxidative PP.6-phosphogluconate dehydrogenase
FDGLLGLGFQELSVGK_1679.9003(1)	Potri.001G356900	-1	0.0942485	POPTR_0001s36700	GO:0004190,GO:0006508,GO:0006629	aspartic proteinase A1	protein.degradation.aspartate protease
QNDGKLFGYNTDYVGALSALEEGLR_2731.3210(2)	Potri.010G019000	-1	0.0940756	POPTR_0010s02070	GO:0003855,GO:0004764,GO:0055114,GO:0005737	dehydroquinate dehydratase, putative / shikimate dehydrogenase, putative	amino acid metabolism.synthesis.aromatic aa.chorismate.dehydroquinate/shikimate dehydrogenase
QADLFFPPDFADDFPVAMQLSHK_2636.2490(1)	Potri.010G186900	-1	0.0939961	POPTR_0010s19420	GO:0006886,GO:0016192,GO:0005198,GO:0030130,GO:0030132	Clathrin, heavy chain	cell.vesicle transport
GGAFTGEVSAEMLVNLDLPWVLLGHSERR_3169.6099(1)	Potri.008G056300	-1	0.0936226	POPTR_0008s05640	GO:0004807,GO:0008152	triosephosphate isomerase	PS.calvin cycle.TPI
FGTQLFTETVTK_1371.7155(1)	Potri.001G456800	-1	0.0936006		GO:0016491,GO:0050660,GO:0055114	NADPH-dependent thioredoxin reductase A	redox.thioredoxin
AKEQVVAGTMHHLTLEALEAGK_2333.2282(1)	Potri.001G032900	-1	0.0933332	POPTR_0001s07020	GO:0004869	cystatin B	protein.degradation.cysteine protease
DLALLLHGSK_1066.6255(1)	Potri.T120600	-1	0.0932881		GO:0016616,GO:0055114,GO:0006102,GO:0004450	isocitrate dehydrogenase	TCA / org transformation.TCA.IDH
AETETFAFQAELNQLLSLLLNTFYSNK_3106.5619(1)	Potri.006G002800	-1	0.0929797	POPTR_0006s00470	GO:0005524,GO:0051082,GO:0006457,GO:0006950	HEAT SHOCK PROTEIN 81.4	stress.abiotic.heat
DFDEALFQHFTTKFK_1873.9119(1)	Potri.001G180100	-1	0.092668	POPTR_0001s18040	GO:0000902,GO:0005524	Heat shock protein 70 (Hsp 70) family protein	stress.abiotic.heat
AALVQFHALALLQQLR_1792.0592(2)	Potri.004G153500	-1	0.0926263	POPTR_0004s16090	GO:0006886,GO:0016192,GO:0030117,GO:0005198,GO:0005798	coatomer gamma-2 subunit, putative / gamma-2 coat protein, putative / gamma-2 COP, putative	cell.vesicle transport
DVDELAR_817.4050(1)	Potri.001G341100	-1	0.0925094	POPTR_0001s35790	GO:0005524,GO:0044267,GO:0051082,GO:0006457	TCP-1/cpn60 chaperonin family protein	protein.folding
VDVDELK_817.4302(2)	Potri.005G232700	-1	0.0925094	POPTR_0005s25420	GO:0045454,GO:0016209,GO:0016491,GO:0055114,GO:0015035,GO:0009055,GO:0006662	thioredoxin H-type 1	redox.thioredoxin
YRFVLDVANSLSQSQL_1840.9439(1)	Potri.001G307200	-1	0.0923782	POPTR_0001s31470	GO:0008270,GO:0016491,GO:0055114	cinnamyl alcohol dehydrogenase 9	secondary metabolism.phenylpropanoids.lignin biosynthesis.CAD
VKEYLPLVGLADFNK_1705.9523(1)	Potri.018G082500	-1	0.092374	POPTR_0018s08910	GO:0016740,GO:0030170,GO:0009058,GO:0016769,GO:0008483,GO:0006520	aspartate aminotransferase 2	amino acid metabolism.synthesis.central amino acid metabolism.aspartate.aspartate aminotransferase
QLFHPEQLLSGK_1396.7583(7)	Potri.001G289500	-1	0.0922694	POPTR_0001s29670	GO:0051258,GO:0043234,GO:0003924,GO:0005525,GO:0006184,GO:0007017,GO:0005874	Tubulin/FtsZ family protein	cell.organisation
LGDLYQTQLFAK_1396.7471(2)	Potri.006G117400	-1	0.0922694	POPTR_0006s11860	GO:0000287,GO:0004743,GO:0030955,GO:0006096	Pyruvate kinase family protein	glycolysis.plastid branch.pyruvate kinase (PK)
VVGVDTSGDGVK_1132.5844(1)	Potri.008G100800	-1	0.0922543	POPTR_0008s10020	GO:0016491,GO:0050660,GO:0055114,GO:0009055,GO:0008033,GO:0045454,GO:0005737,GO:0004148	lipoamide dehydrogenase 2	TCA / org transformation.TCA.pyruvate DH.E3
KGVETLLSSDLQGLTEYEQK_2238.1500(1)	Potri.017G102000	-1	0.0921432	POPTR_0017s13640	GO:0016491,GO:0055114,GO:0003854,GO:0016616,GO:0006694,GO:0030060,GO:0006108	malate dehydrogenase	gluconeogenesis / glyoxylate cycle.Malate DH
LELVQFHLLPR_1364.8049(1)	Potri.015G013300	-1	0.0919773	POPTR_0015s01560		FASCICLIN-like arabinogalactan-protein 11	cell wall.cell wall proteins.AGPs.AGP
VPVLETPDGPLFESNALARYVTR_2545.3297(1)	Potri.004G226300	-1	0.0913985	POPTR_0004s23490	GO:0003746,GO:0006414,GO:0005853,GO:0005515	Translation elongation factor EF1B, gamma chain	protein.synthesis.elongation
AANVTAPGGNPVQGLR_1522.7972(1)	Potri.009G132000	-1	0.0907304	POPTR_0009s13460	GO:0003676,GO:0008270,GO:0003677,GO:0006355	cold shock domain protein 1	stress.abiotic.cold
QLLLHPESDDSAQLSQLETEK_2381.1831(1)	Potri.005G257800	-1	0.0905558	POPTR_0005s27920	GO:0003872,GO:0006096,GO:0005945	Phosphofructokinase family protein	glycolysis.cytosolic branch.phosphofructokinase (PFK)
LNTDRGVMLTDGK_1419.7260(1)	Potri.002G072100	-1	0.0903511	POPTR_0002s07290	GO:0008270,GO:0016491,GO:0055114	alcohol dehydrogenase 1	misc.alcohol dehydrogenases
NKENLGGGELVTVEDLVR_1942.0240(1)	Potri.010G109500	-1	0.089897	POPTR_0010s11970	GO:0016868,GO:0005975	Phosphoglucomutase/phosphomannomutase family protein	not assigned.unknown
QRFAGVDMR_1079.5415(2)	Potri.008G150000	-1	0.0898963	POPTR_0008s14940	GO:0003735,GO:0006412,GO:0005622,GO:0005840	Ribosomal protein S5 domain 2-like superfamily protein	protein.synthesis.ribosomal protein.eukaryotic.40S subunit.S16
GGNNLLVMCDTYTPQGEPLPTNKR_2675.2916(2)	Potri.008G200100	-1	0.0894838	POPTR_0008s20460	GO:0004356,GO:0006807,GO:0006542	glutamine synthetase 2	N-metabolism.ammonia metabolism.glutamine synthetase
GVNPDEAVAYGAAVQGGLLSGEGGEETK_2675.2795(1)	Potri.013G018000	-1	0.0894838	POPTR_0013s01870	GO:0000902,GO:0005524	heat shock protein 70 (Hsp 70) family protein	stress.abiotic.heat
VHALLNYNETNQLLK_1769.9545(2)	Potri.005G015100	-1	0.0892393		GO:0005509	calreticulin 1a	signalling.calcium
RTTYAQSSQLR_1310.6811(2)	Potri.008G156300	-1	0.0891844	POPTR_0008s15610	GO:0003735,GO:0006412,GO:0005622,GO:0005840	Ribosomal protein S3Ae	protein.synthesis.ribosomal protein.eukaryotic.40S subunit.S3A
NSVSVKESAAPVAAPGTGK_1769.9392(1)	Potri.005G073300	-1	0.0891622	POPTR_0005s07450	GO:0003849,GO:0009073	3-deoxy-D-arabino-heptulosonate 7-phosphate synthase 1	amino acid metabolism.synthesis.aromatic aa.chorismate.3-deoxy-D-arabino-heptulosonate 7-phosphate synthase
ENVSSEALEAAR_1275.6175(2)	Potri.013G159600	-1	0.0891139	POPTR_0013s15560	GO:0003735,GO:0006412,GO:0005840	Ribosomal protein L16p/L10e family protein	protein.synthesis.ribosomal protein.eukaryotic.60S subunit.L10
QLEDGRTLADYNLQK_1764.8763(13)	Potri.001G418500	-1	0.0891034	POPTR_0001s44440	GO:0005515	polyubiquitin 10	protein.degradation.ubiquitin.ubiquitin
LASVAEGLARDGDGK_1458.7547(1)	Potri.001G142500	-1	0.0890653	POPTR_0001s02490	GO:0006952,GO:0009607	Polyketide cyclase/dehydrase and lipid transport superfamily protein	stress.abiotic.unspecified
ESGKSSVLLDVKPWDDETDMVALEK_2791.3706(1)	Potri.001G224700	-1	0.0887301	POPTR_0001s23190	GO:0003746,GO:0006414,GO:0005853	Glutathione S-transferase, C-terminal-like;Translation elongation factor EF1B/ribosomal protein S6	protein.synthesis.elongation
STTAELSAANEELAASKSQQLDLEQR_2791.3592(1)	Potri.006G021200	-1	0.0887301	POPTR_0006s02200			cell.organisation
GTLTASGDLVPLSYLAGLLTGRPNSK_2601.4246(5)	Potri.006G126800	-1	0.0885934	POPTR_0006s12870	GO:0016841,GO:0009058	PHE ammonia lyase 1	secondary metabolism.phenylpropanoids.lignin biosynthesis.PAL
VKAANLEGGGEFTVSSADDLLK_2221.1347(2)	Potri.001G423500	-1	0.0882292		GO:0016209,GO:0016491,GO:0055114	thioredoxin-dependent peroxidase 1	redox.peroxiredoxin
GLCFEVCDVVLHADALHR_2111.0162(1)	Potri.005G098100	-1	0.0882206	POPTR_0005s10090	GO:0003924,GO:0005525	Ribosomal protein S5/Elongation factor G/III/V family protein	protein.synthesis.elongation
GTGYSMKGHLNVDTPFGAMK_2111.0049(1)	Potri.007G146300	-1	0.0882206	POPTR_0007s00300		Late embryogenesis abundant protein, group 2	development.late embryogenesis abundant
TTKPVPSGSPWYGPDR_1744.8653(2)	Potri.005G239200	-1	0.0880445	POPTR_0005s26070	GO:0016020,GO:0009765	light-harvesting chlorophyll-protein complex II subunit B1	PS.lightreaction.photosystem II.LHC-II
QHWSRHTPAGAAFEAEWNAK_2294.0850(1)	Potri.002G146300	-1	0.0880379	POPTR_0002s14730	GO:0003824,GO:0008152	Transketolase	PS.calvin cycle.transketolase
ATNTTAGATPAPPR_1325.6808(1)	Potri.015G112900	-1	0.0880025	POPTR_0015s12460	GO:0003735,GO:0006412,GO:0005622,GO:0005840,GO:0015935	40s ribosomal protein SA	protein.synthesis.ribosomal protein.eukaryotic.40S subunit.SA
EDELPTSTQSYTPK_1595.7435(1)	Potri.006G214000	-1	0.0873752	POPTR_0006s23050	GO:0003854,GO:0016616,GO:0006694,GO:0055114,GO:0003824,GO:0050662,GO:0044237,GO:0009058,GO:0008831,GO:0045226	UDP-glucuronic acid decarboxylase 1	cell wall.precursor synthesis.UXS
AVFNVENDLGTYTLRAVDDPR_2365.1783(1)	Potri.009G118300	-1	0.0870973	POPTR_0009s12090	GO:0003854,GO:0016616,GO:0006694,GO:0055114,GO:0003824,GO:0050662,GO:0044237	NmrA-like negative transcriptional regulator family protein	secondary metabolism.flavonoids.isoflavones.isoflavone reductase
QATVGPVNTSRPGLFNMR_1945.0072(1)	Potri.001G130200	-1	0.0868173	POPTR_0001s01230	GO:0000062	acyl-CoA-binding protein 6	lipid metabolism.FA synthesis and FA elongation.acyl-CoA binding protein
FVTNVSGVYALGDVLPGPMLAHK_2385.2635(1)	Potri.008G100800	-1	0.0867131	POPTR_0008s10020	GO:0016491,GO:0050660,GO:0055114,GO:0009055,GO:0008033,GO:0045454,GO:0005737,GO:0004148	lipoamide dehydrogenase 2	TCA / org transformation.TCA.pyruvate DH.E3
CKAAVAWEAAKPLSLEEVEVAPPQANEVR_3163.6092(1)	Potri.002G072100	-1	0.0865557	POPTR_0002s07290	GO:0008270,GO:0016491,GO:0055114	alcohol dehydrogenase 1	misc.alcohol dehydrogenases
AGEEKGVPDFWLVAMK_1776.8989(1)	Potri.006G148600	-1	0.086293	POPTR_0006s15090	GO:0006334,GO:0005634	nucleosome assembly protein 1;2	DNA.synthesis/chromatin structure
TLQFVDWCPTGFK_1598.7672(4)	Potri.001G289500	-1	0.0861884	POPTR_0001s29670	GO:0051258,GO:0043234,GO:0003924,GO:0005525,GO:0006184,GO:0007017,GO:0005874	Tubulin/FtsZ family protein	cell.organisation
EAGALLSYDPNLRLPLWPSAEEAR_2669.3569(1)	Potri.007G129700	-1	0.0860739	POPTR_0007s01850		pfkB-like carbohydrate kinase family protein	major CHO metabolism.degradation.sucrose.fructokinase
VAGNESPSTLLSFASRSFNAGQLTSK_2669.3529(1)	Potri.009G073300	-1	0.0860739	POPTR_0009s07740	GO:0006886,GO:0016192,GO:0005198,GO:0030130,GO:0030132	Clathrin, heavy chain	cell.vesicle transport
LKEENGLSYKPDQLLVSNGAK_2303.2242(1)	Potri.005G079200	-1	0.086032	POPTR_0005s08100	GO:0016740,GO:0030170,GO:0009058,GO:0016769	aspartate aminotransferase	amino acid metabolism.synthesis.central amino acid metabolism.aspartate.aspartate aminotransferase
LSLHVFFTEDGR_1420.7219(2)	Potri.001G101400	-1	0.0859849	POPTR_0001s09660	GO:0006886,GO:0016192,GO:0030117,GO:0030131,GO:0005515	Adaptin family protein	cell.vesicle transport
VSNWADVVLAYEPVWALGTGK_2275.1757(2)	Potri.008G056300	-1	0.0858781	POPTR_0008s05640	GO:0004807,GO:0008152	triosephosphate isomerase	PS.calvin cycle.TPI
QCKGLELLASENFTSFAVLEALGSALTNK_3111.6031(1)	Potri.017G059300	-1	0.0858311	POPTR_0017s08600	GO:0004372,GO:0006544,GO:0006563	serine hydroxymethyltransferase 4	PS.photorespiration.serine hydroxymethyltransferase
LLDWENTAPK_1186.6103(2)	Potri.002G229200	-1	0.0852733	POPTR_0012s06320	GO:0008152	aconitase 3	TCA / org transformation.TCA.aconitase
EALGELLNGDR_1186.6062(2)	Potri.004G075500	-1	0.0852733		GO:0016021	Endomembrane protein 70 protein family	DNA.unspecified
LLQSSSVAPDVVVAADGSGNYK_2177.1085(1)	Potri.014G010500	-1	0.084941	POPTR_0014s00640	GO:0030599,GO:0042545,GO:0005618	pectin methylesterase 3	cell wall.pectin*esterases.PME
EAGGLVYDPSGKDFDLTSQR_2155.0302(3)	Potri.006G014900	-1	0.0847826	POPTR_0006s01600	GO:0046854,GO:0004437	Inositol monophosphatase family protein	minor CHO metabolism.myo-inositol.inositol phosphatase
ATVPGQLLWELVK_1453.8413(2)	Potri.001G194000	-1	0.084578	POPTR_0001s19490	GO:0006412,GO:0005840,GO:0005622,GO:0003735	Ribosomal L28e protein family	protein.synthesis.ribosomal protein.eukaryotic.60S subunit.L28
VAVNSMDPSAPLSEQTLGQALATAREHLTR_3163.6164(1)	Potri.001G197200	-1	0.084547	POPTR_0001s20390		SNARE-like superfamily protein	protein.targeting.secretory pathway.unspecified
LTGDALKDLYK_1236.6834(1)	Potri.006G116800	-1	0.0842922	POPTR_0006s11800	GO:0000287,GO:0004634,GO:0006096,GO:0000015	Enolase	glycolysis.cytosolic branch.enolase
VPASVPPPYEDAEQLHK_1876.9440(1)	Potri.007G092500	-1	0.0842419	POPTR_0007s05490	GO:0005509,GO:0005544	annexin 2	cell.organisation
AHTDQVTALATPLDNSDMLVSSSR_2545.2199(1)	Potri.015G041600	-1	0.0842264	POPTR_0015s04250	GO:0005515	Transducin/WD40 repeat-like superfamily protein	signalling.G-proteins
GTFLEFR_869.4516(1)	Potri.014G080500	-1	0.0838607	POPTR_0014s07630	GO:0004615,GO:0019307,GO:0005737	phosphomannomutase	cell wall.precursor synthesis.phosphomannomutase
SLSVESLKPSDTFPRR_1818.9708(2)	Potri.006G229300	-1	0.0835782	POPTR_0006s24570	GO:0016829,GO:0006520,GO:0004375,GO:0055114	glycine decarboxylase P-protein 1	amino acid metabolism.degradation.serine-glycine-cysteine group.glycine
GLGFSAADPLFSSHVVSK_1818.9385(1)	Potri.008G084500	-1	0.0835782	POPTR_0008s08410	GO:0004618,GO:0006096	phosphoglycerate kinase 1	PS.calvin cycle.phosphoglycerate kinase
YAEVKPALSNMVAAAKR_1818.9895(1)	Potri.009G152800	-1	0.0835782	POPTR_0009s15490	GO:0003871,GO:0009086,GO:0008270,GO:0008652	Cobalamin-independent synthase family protein	amino acid metabolism.synthesis.aspartate family.methionine
KLNLPLLPTTTLGSFPQTMDLR_2456.3581(1)	Potri.004G190900	-1	0.0829682	POPTR_0004s20220	GO:0003871,GO:0009086,GO:0008270,GO:0008652	Cobalamin-independent synthase family protein	amino acid metabolism.synthesis.aspartate family.methionine
ELMTAQAASCDLKELVR_1934.9674(1)	Potri.008G156300	-1	0.0829358	POPTR_0008s15610	GO:0003735,GO:0006412,GO:0005622,GO:0005840	Ribosomal protein S3Ae	protein.synthesis.ribosomal protein.eukaryotic.40S subunit.S3A
GASFVLDCAKPVEDK_1635.8047(1)	Potri.014G128800	-1	0.0828732	POPTR_0014s12340	GO:0003735,GO:0006412,GO:0005622,GO:0005840	Ribosomal L22e protein family	protein.synthesis.ribosomal protein.eukaryotic.60S subunit.L22
DSASNVLLASSPSAAAAVGMGSGGVR_2374.1667(2)	Potri.010G019000	-1	0.0821082	POPTR_0010s02070	GO:0003855,GO:0004764,GO:0055114,GO:0005737	dehydroquinate dehydratase, putative / shikimate dehydrogenase, putative	amino acid metabolism.synthesis.aromatic aa.chorismate.dehydroquinate/shikimate dehydrogenase
VLGKMEGVESYDLDLK_1795.9146(2)	Potri.008G023800	-1	0.0820278	POPTR_0008s02430	GO:0046872,GO:0030001	homolog of anti-oxidant 1	metal handling.binding, chelation and storage
GTPQLEVTFEVDANGLLNVKAEDK_2588.3090(3)	Potri.001G087500	-1	0.0816503	POPTR_0001s11010	GO:0000902,GO:0005524	Heat shock protein 70 (Hsp 70) family protein	stress.abiotic.heat
YSVWLGGSLLASLSTFQQMWLAK_2588.3105(1)	Potri.010G204300	-1	0.0816503	POPTR_0010s21180		actin-11	cell.organisation
VLMESWYYLKDALLDGGLPFNK_2588.3105(1)	Potri.012G006400	-1	0.0816503	POPTR_0012s00670	GO:0008171,GO:0008168,GO:0046983	O-methyltransferase 1	misc.O-methyl transferases
YKSLSSGFGVLLK_1398.7991(1)	Potri.001G322300	-1	0.0815805	POPTR_0001s32950		phosphate transporter 3;1	transport.metabolite transporters at the mitochondrial membrane
LEFVQFHLLPR_1398.7892(1)	Potri.009G012100	-1	0.0815805	POPTR_0009s01730		FASCICLIN-like arabinogalactan-protein 11	cell wall.cell wall proteins.AGPs.AGP
YALTYREVLALLMQR_1840.0150(4)	Potri.006G103700	-1	0.0814142	POPTR_0006s10460	GO:0003723,GO:0006412,GO:0005840,GO:0005622,GO:0003735	Ribosomal protein S4 (RPS4A) family protein	protein.synthesis.ribosomal protein.eukaryotic.40S subunit.S4
TLAGKSQLFLNSYAK_1641.8846(1)	Potri.009G157400	-1	0.0813345	POPTR_0009s15910	GO:0005524,GO:0044267,GO:0051082,GO:0006457	TCP-1/cpn60 chaperonin family protein	protein.folding
AALGLSEHGFNTACLTK_1789.8902(2)	Potri.005G123900	-1	0.0801063	POPTR_0005s12530	GO:0009055,GO:0016491,GO:0055114	succinate dehydrogenase 1-1	TCA / org transformation.TCA.succinate dehydrogenase
ELLHLQAGQCGNQLGGK_1822.9229(1)	Potri.003G126800	-1	0.0799747	POPTR_0003s12690	GO:0051258,GO:0043234,GO:0003924,GO:0005525,GO:0006184,GO:0007017,GO:0005874	beta-6 tubulin	cell.organisation
ANAVALGNYLMSKGYK_1699.8836(1)	Potri.017G059300	-1	0.07981	POPTR_0017s08600	GO:0004372,GO:0006544,GO:0006563	serine hydroxymethyltransferase 4	PS.photorespiration.serine hydroxymethyltransferase
ALGTELEWYPGK_1363.6892(2)	Potri.006G148600	-1	0.0796859	POPTR_0006s15090	GO:0006334,GO:0005634	nucleosome assembly protein 1;2	DNA.synthesis/chromatin structure
AMLGQWEDAAK_1219.5776(2)	Potri.003G114000	-1	0.0795146	POPTR_0003s11350		tetraticopeptide domain-containing thioredoxin	redox.thioredoxin
KLASMADLYVNDAFGTAHR_2081.0120(1)	Potri.008G084500	-1	0.0792739	POPTR_0008s08410	GO:0004618,GO:0006096	phosphoglycerate kinase 1	PS.calvin cycle.phosphoglycerate kinase
SNGNQGGPTQRASALAALSSAFNPSSGK_2675.3132(1)	Potri.016G056200	-1	0.0786263	POPTR_0016s05650	GO:0003779,GO:0007010	villin 2	cell.organisation
DGLNELNR_930.4639(1)	Potri.019G034300	-1	0.0784009	POPTR_0019s04990		evolutionarily conserved C-terminal region 2	signalling.calcium
AAGEEAVLREMPEATVMKPAVMLGTEDR_3001.4791(2)	Potri.002G255900	-1	0.077977	POPTR_0002s25720	GO:0003854,GO:0016616,GO:0006694,GO:0055114,GO:0003824,GO:0050662,GO:0044237,GO:0008831,GO:0045226	NAD(P)-binding Rossmann-fold superfamily protein	mitochondrial electron transport / ATP synthesis.NADH-DH.localisation not clear
VYSSYLQLDLADVEPCVSGPKRPHDR_3001.4837(1)	Potri.014G153400	-1	0.077977	POPTR_0014s15170	GO:0008152	aconitase 3	TCA / org transformation.TCA.aconitase
TDSLVADFGESALGR_1537.7493(1)	Potri.013G110800	-1	0.0779611	POPTR_0013s11520		cytosolic invertase 2	major CHO metabolism.degradation.sucrose.invertases.neutral
LKEFQSAVDAAR_1335.6903(1)	Potri.009G073300	-1	0.0778637	POPTR_0009s07740	GO:0006886,GO:0016192,GO:0005198,GO:0030130,GO:0030132	Clathrin, heavy chain	cell.vesicle transport
TNMVMVFGELTTK_1470.7331(3)	Potri.006G123200	-1	0.0775903	POPTR_0006s12510	GO:0004478,GO:0006556,GO:0005524	methionine adenosyltransferase 3	amino acid metabolism.synthesis.aspartate family.methionine
MRELLHLQAGQCGNQLGGK_2152.0751(1)	Potri.003G126800	-1	0.0771052	POPTR_0003s12690	GO:0051258,GO:0043234,GO:0003924,GO:0005525,GO:0006184,GO:0007017,GO:0005874	beta-6 tubulin	cell.organisation
AQLNATLNQYKNEFGNDLNK_2297.1044(1)	Potri.002G095600	-1	0.0767573	POPTR_0002s09610	GO:0005509,GO:0005544	annexin 1	cell.organisation
EVTVTNDGATLLK_1342.7213(1)	Potri.001G341100	-1	0.0761953	POPTR_0001s35790	GO:0005524,GO:0044267,GO:0051082,GO:0006457	TCP-1/cpn60 chaperonin family protein	protein.folding
GYSFTTTAER_1132.5269(3)	Potri.008G055500	-1	0.0761534	POPTR_0008s05560		actin-11	cell.organisation
HVLVLLTDMSSYADALR_1919.9895(2)	Potri.004G177500	-1	0.0760072	POPTR_0004s18400	GO:0005524,GO:0016820,GO:0015991,GO:0033178,GO:0046933,GO:0046961,GO:0015992,GO:0046034,GO:0016469	ATPase, V1 complex, subunit B protein	mitochondrial electron transport / ATP synthesis.F1-ATPase
DLFLRELLSNASDALDK_1920.0073(1)	Potri.005G241100	-1	0.0760072	POPTR_0005s26260	GO:0005524,GO:0051082,GO:0006457,GO:0006950	Chaperone protein htpG family protein	stress.abiotic.heat
VNQLGSVTESLEAVKMSK_1920.0107(2)	Potri.006G116800	-1	0.0760072	POPTR_0006s11800	GO:0000287,GO:0004634,GO:0006096,GO:0000015	Enolase	glycolysis.cytosolic branch.enolase
RGFLQSNEVYLFGYAR_1919.9763(1)	Potri.017G070200	-1	0.0760072	POPTR_0017s10630	GO:0004345,GO:0050661,GO:0006006,GO:0055114	glucose-6-phosphate dehydrogenase 6	OPP.oxidative PP.G6PD
ELLNVSQNQHHYK_1609.8081(1)	Potri.013G051500	-1	0.0759348	POPTR_0013s04830	GO:0046961,GO:0015991,GO:0033178	vacuolar ATP synthase subunit E1	transport.p- and v-ATPases.H+-transporting two-sector ATPase
FGHVTFFWNGNR_1481.7073(1)	Potri.006G113300	-1	0.0758131	POPTR_0006s11400	GO:0003824,GO:0046872,GO:0004619,GO:0030145,GO:0006007,GO:0005737	Phosphoglycerate mutase, 2,3-bisphosphoglycerate-independent	not assigned.unknown
ESTLHLVLR_1067.6208(14)	Potri.001G418500	-1	0.0755538	POPTR_0001s44440	GO:0005515	polyubiquitin 10	protein.degradation.ubiquitin.ubiquitin
RESLQHFK_1044.5585(1)	Potri.001G189700	-1	0.0754295	POPTR_0001s19050	GO:0016616,GO:0055114,GO:0051287	NADP-malic enzyme 4	TCA / org transformation.other organic acid transformatons.malic
ELLCAQEEVK_1218.6035(1)	Potri.006G029000	-1	0.0753752		GO:0005524,GO:0009378,GO:0006281,GO:0006310	regulatory particle triple-A ATPase 3	protein.degradation.ubiquitin.proteasom
GNPTVEADVTTSDGVLSR_1817.8876(1)	Potri.006G116800	-1	0.0753384	POPTR_0006s11800	GO:0000287,GO:0004634,GO:0006096,GO:0000015	Enolase	glycolysis.cytosolic branch.enolase
EYGLTTEAVLAAAK_1436.7631(1)	Potri.002G146300	-1	0.0751557	POPTR_0002s14730	GO:0003824,GO:0008152	Transketolase	PS.calvin cycle.transketolase
AHGGFSVFAGVGERTR_1647.8350(2)	Potri.008G126600	-1	0.0751501	POPTR_0008s12550	GO:0005524,GO:0016820,GO:0015991,GO:0033178,GO:0046933,GO:0046961,GO:0015992,GO:0046034,GO:0016469,GO:0016887,GO:0006200,GO:0006754,GO:0000275,GO:0045261,GO:0015986,GO:0008553	ATP synthase alpha/beta family protein	mitochondrial electron transport / ATP synthesis.F1-ATPase
DELLPVTTKLVDPETGLQK_2096.1485(1)	Potri.002G216400	-1	0.0750852	POPTR_0002s22410	GO:0016747,GO:0008152	peroxisomal 3-ketoacyl-CoA thiolase 3	amino acid metabolism.degradation.branched chain group.shared
ELLCAQEEVKR_1374.7046(1)	Potri.006G029000	-1	0.0746851		GO:0005524,GO:0009378,GO:0006281,GO:0006310	regulatory particle triple-A ATPase 3	protein.degradation.ubiquitin.proteasom
TTEKELSDDEDDEPK_1750.7501(1)	Potri.004G073600	-1	0.0743299	POPTR_0004s07190	GO:0005524,GO:0051082,GO:0006457,GO:0006950	heat shock protein 90.1	stress.abiotic.heat
LCEPALVSVDPTVTSLGSNQEAHVFKSK_3013.5299(1)	Potri.006G144500	-1	0.0743218	POPTR_0006s14680	GO:0004553,GO:0005975,GO:0005529,GO:0004565,GO:0009341	beta galactosidase 1	misc.gluco-, galacto- and mannosidases.beta-galactosidase
ANFNDKFDEHR_1392.6291(1)	Potri.004G113900	-1	0.0740517	POPTR_0004s11260		Ribosomal protein L7Ae/L30e/S12e/Gadd45 family protein	protein.synthesis.ribosomal protein.eukaryotic.60S subunit.L7A
LLGATNPAASEPGTLRGDFALDVGR_2499.2838(1)	Potri.002G138800	-1	0.0738634	POPTR_0002s13970	GO:0004550,GO:0005524,GO:0006165,GO:0006183,GO:0006228,GO:0006241	Nucleoside diphosphate kinase family protein	nucleotide metabolism.phosphotransfer and pyrophosphatases.nucleoside diphosphate kinase
AAGASWLQFDEPK_1419.6903(1)	Potri.004G190900	-1	0.0735152	POPTR_0004s20220	GO:0003871,GO:0009086,GO:0008270,GO:0008652	Cobalamin-independent synthase family protein	amino acid metabolism.synthesis.aspartate family.methionine
CQLYDLTGVPPER_1547.7523(1)	Potri.003G033700	-1	0.0735041	POPTR_0003s02840	GO:0005515,GO:0004221,GO:0006511	ubiquitin-specific protease 7	protein.degradation.ubiquitin.ubiquitin protease
ALHGGNFQGTPLGVSMDNVR_2070.0185(2)	Potri.006G126800	-1	0.0734167	POPTR_0006s12870	GO:0016841,GO:0009058	PHE ammonia lyase 1	secondary metabolism.phenylpropanoids.lignin biosynthesis.PAL
AGAEMLVMAYGR_1268.6126(1)	Potri.001G383500	-1	0.0733599	POPTR_0001s39210	GO:0003854,GO:0016616,GO:0006694,GO:0055114,GO:0003824,GO:0050662,GO:0044237,GO:0009058,GO:0008831,GO:0045226	rhamnose biosynthesis 1	cell wall.precursor synthesis.UDP-glucose 4,6-dehydratase
STAGDTHLGGEDFDNR_1691.7256(1)	Potri.010G205700	-1	0.0728942	POPTR_0010s21270	GO:0000902,GO:0005524	heat shock protein 70	stress.abiotic.heat
VSNLVYVDQPTGTGYSYSSDRR_2464.1739(1)	Potri.010G227700	-1	0.072366	POPTR_0010s23440	GO:0004185,GO:0006508	SERINE CARBOXYPEPTIDASE-LIKE 49	protein.degradation.serine protease
MGGNGKVFTLAEVSAHNSPK_2086.0386(1)	Potri.002G242500	-1	0.0719891	POPTR_0002s24400	GO:0020037	cytochrome B5 isoform B	redox.ascorbate and glutathione
EGLKLEETEDEK_1419.6849(1)	Potri.001G466000	-1	0.0719552	POPTR_0001s47020	GO:0005524,GO:0051082,GO:0006457,GO:0006950	HEAT SHOCK PROTEIN 81.4	stress.abiotic.heat
LEEAVRSVEMEGLFWGASK_2138.0587(1)	Potri.012G096400	-1	0.071752	POPTR_0012s09840	GO:0003746,GO:0006414,GO:0005853	Translation elongation factor EF1B/ribosomal protein S6 family protein	protein.synthesis.elongation
FVGHTKDVLSVAFSLDNR_2005.0502(1)	Potri.015G041600	-1	0.0716552	POPTR_0015s04250	GO:0005515	Transducin/WD40 repeat-like superfamily protein	signalling.G-proteins
ETCSLAFSFSGVRCPGR_1930.8899(1)	Potri.015G109300	-1	0.0715943	POPTR_0015s12080	GO:0003676,GO:0016788	TUDOR-SN protein 1	RNA.regulation of transcription.Zn-finger(CCHC)
TPFTAGLGLDK_1119.6045(1)	Potri.008G100800	-1	0.0711275	POPTR_0008s10020	GO:0016491,GO:0050660,GO:0055114,GO:0009055,GO:0008033,GO:0045454,GO:0005737,GO:0004148	lipoamide dehydrogenase 2	TCA / org transformation.TCA.pyruvate DH.E3
DLYYLTGESKK_1316.6733(1)	Potri.004G073600	-1	0.0710885	POPTR_0004s07190	GO:0005524,GO:0051082,GO:0006457,GO:0006950	heat shock protein 90.1	stress.abiotic.heat
LLDTFYQLR_1168.6361(2)	Potri.006G273300	-1	0.0710808	POPTR_0006s28810	GO:0006886,GO:0016192,GO:0030117,GO:0005198,GO:0030126	Coatomer, beta subunit	cell.vesicle transport
KPTFSFAPRSVFFGQNLR_2099.1185(1)	Potri.004G224400	-1	0.0707456	POPTR_0004s23310	GO:0000902,GO:0005524	chloroplast heat shock protein 70-2	stress.abiotic.heat
TQFQELLSSTK_1281.6685(2)	Potri.005G154600	-1	0.0705115		GO:0005524,GO:0016820,GO:0015991,GO:0033178,GO:0046933,GO:0046961,GO:0015992,GO:0046034,GO:0016469	ATP synthase subunit alpha	PS.lightreaction.ATP synthase
WVLLGHSER_1096.5898(1)	Potri.009G129500	-1	0.0703803	POPTR_0009s13210	GO:0004807,GO:0008152	triosephosphate isomerase	PS.calvin cycle.TPI
TNMVMVFGELTTKANVDYEK_2306.1043(2)	Potri.006G123200	-1	0.0703626	POPTR_0006s12510	GO:0004478,GO:0006556,GO:0005524	methionine adenosyltransferase 3	amino acid metabolism.synthesis.aspartate family.methionine
TTDELQRLTTTSFVDESSVLGR_2455.2311(1)	Potri.012G123500	-1	0.0703282	POPTR_0012s14990	GO:0004298,GO:0051603,GO:0005839,GO:0043531,GO:0004175,GO:0006511,GO:0019773,GO:0006915,GO:0005524	NB-ARC domain-containing disease resistance protein	stress.biotic
DDPDFTWEVVKPLKWEKPQA_2428.2183(1)	Potri.014G114700	-1	0.0702544	POPTR_0014s11000	GO:0004478,GO:0006556,GO:0005524	S-adenosylmethionine synthetase 2	amino acid metabolism.synthesis.aspartate family.methionine
VVLDHGAVPMFVQLLSSGSDDVR_2442.2333(1)	Potri.013G007300	-1	0.0701621	POPTR_0013s00880	GO:0005515,GO:0008565,GO:0006606,GO:0005634,GO:0005737,GO:0006886,GO:0005643	importin alpha isoform 4	protein.targeting.nucleus
GSDHLRDVFGHMGLSDKDLVALSGGHTLGR_3163.5701(1)	Potri.009G015400	-1	0.0700707	POPTR_0009s02070	GO:0004601,GO:0020037,GO:0006979,GO:0055114	ascorbate peroxidase 2	redox.ascorbate and glutathione.ascorbate
VGAEFLARHYHQLVLYLPNPTWGNHTK_3163.6112(1)	Potri.018G082500	-1	0.0700707	POPTR_0018s08910	GO:0016740,GO:0030170,GO:0009058,GO:0016769,GO:0008483,GO:0006520	aspartate aminotransferase 2	amino acid metabolism.synthesis.central amino acid metabolism.aspartate.aspartate aminotransferase
CHGSFDFLFVDADKDNYLNYHK_2705.2089(1)	Potri.009G099800	-1	0.0700699	POPTR_0009s10270	GO:0008171	S-adenosyl-L-methionine-dependent methyltransferases superfamily protein	secondary metabolism.phenylpropanoids.lignin biosynthesis.CCoAOMT
DVNPLGATLLGR_1226.6739(1)	Potri.001G193000	-1	0.0700182	POPTR_0001s19360	GO:0005515,GO:0003824,GO:0008152	phospholipase D alpha 2	lipid metabolism.lipid degradation.lysophospholipases.phospholipase D
QMRAPVSSMTPK_1332.6763(1)	Potri.017G120200	-1	0.0698642	POPTR_0005s15075	GO:0003723,GO:0006412,GO:0005840,GO:0005622,GO:0003735	Ribosomal protein S4 (RPS4A) family protein	protein.synthesis.ribosomal protein.eukaryotic.40S subunit.S4
HLSDPFGNNLLTVLAGSAER_2111.0880(1)	Potri.019G063100	-1	0.0694412	POPTR_0019s09140	GO:0016020,GO:0009765	light harvesting complex of photosystem II 5	PS.lightreaction.photosystem II.LHC-II
GTFFGNYKPR_1168.5898(3)	Potri.002G072100	-1	0.0693023	POPTR_0002s07290	GO:0008270,GO:0016491,GO:0055114	alcohol dehydrogenase 1	misc.alcohol dehydrogenases
HVLDEAERSLHDALCVLSQTVNDSR_2865.3796(1)	Potri.001G341100	-1	0.0689294	POPTR_0001s35790	GO:0005524,GO:0044267,GO:0051082,GO:0006457	TCP-1/cpn60 chaperonin family protein	protein.folding
GLPGPCDDTLLLVCGPPGMMKHLSGDK_2865.3767(1)	Potri.006G218600	-1	0.0689294	POPTR_0006s23520	GO:0016491,GO:0055114	FAD/NAD(P)-binding oxidoreductase	redox.misc
MDPVTVWGNSSLQTVDPELHDLLEK_2865.3975(1)	Potri.017G059300	-1	0.0689294	POPTR_0017s08600	GO:0004372,GO:0006544,GO:0006563	serine hydroxymethyltransferase 4	PS.photorespiration.serine hydroxymethyltransferase
LMTPPTDSSSGGSGNWLFK_1981.9324(1)	Potri.017G014800	-1	0.0688628	POPTR_0017s04660		26S proteasome regulatory subunit S2 1A	protein.degradation.ubiquitin.proteasom
LLHYGSLSLLTEPCK_1730.9146(1)	Potri.017G126300	-1	0.0686943	POPTR_0005s14410		pfkB-like carbohydrate kinase family protein	major CHO metabolism.degradation.sucrose.fructokinase
LAELSGKGVTTLLGGGDSVAAVEK_2272.2395(2)	Potri.008G084500	-1	0.0684805	POPTR_0008s08410	GO:0004618,GO:0006096	phosphoglycerate kinase 1	PS.calvin cycle.phosphoglycerate kinase
GVPQLEVTFEVDANGLLHVK_2166.1441(1)	Potri.013G018000	-1	0.0683937	POPTR_0013s01870	GO:0000902,GO:0005524	heat shock protein 70 (Hsp 70) family protein	stress.abiotic.heat
LLAEYLWLGGSGMDLR_1793.9255(4)	Potri.005G093200	-1	0.0678032	POPTR_0005s09610	GO:0004356,GO:0006807,GO:0006542	glutamine synthase clone F11	N-metabolism.ammonia metabolism.glutamine synthetase
VEDALNATKAAVEEGLVVGGGCTLLR_2642.3818(1)	Potri.003G222400	-1	0.0677049	POPTR_0003s20870	GO:0005524,GO:0044267	TCP-1/cpn60 chaperonin family protein	protein.folding
FYSLPALNDPRLEK_1662.8850(1)	Potri.002G229200	-1	0.0676424	POPTR_0012s06320	GO:0008152	aconitase 3	TCA / org transformation.TCA.aconitase
HPELDVPNLQVLKLMQSFK_2253.1947(4)	Potri.004G073500	-1	0.0673433	POPTR_0004s07180		RNA binding Plectin/S10 domain-containing protein	protein.synthesis.ribosomal protein.eukaryotic.40S subunit.S10
LSKDQADYLNVPVEGPYKPAQYR_2651.3464(1)	Potri.017G059400	-1	0.067031	POPTR_0017s08610	GO:0016616,GO:0048037,GO:0055114,GO:0004013,GO:0006730,GO:0004455,GO:0008652	S-adenosyl-L-homocysteine hydrolase	not assigned.unknown
DGSTTAGNASQVSDGAGAVLLMK_2150.0394(1)	Potri.002G216400	-1	0.0666253	POPTR_0002s22410	GO:0016747,GO:0008152	peroxisomal 3-ketoacyl-CoA thiolase 3	amino acid metabolism.degradation.branched chain group.shared
LMENEKNEVLVADNYFTGSK_2303.0747(3)	Potri.001G237200	-1	0.0664437	POPTR_0001s24380	GO:0003854,GO:0016616,GO:0006694,GO:0055114,GO:0003824,GO:0050662,GO:0044237,GO:0009058,GO:0008831,GO:0045226	UDP-XYL synthase 5	cell wall.precursor synthesis.UXS
NPFSLSGSRFQVR_1494.7812(1)	Potri.014G155200	-1	0.0663124	POPTR_0014s15330	GO:0016787	alpha/beta-Hydrolases superfamily protein	misc.misc2
ELNSVNDNPLLDVSRNK_1926.9879(5)	Potri.006G126800	-1	0.066103	POPTR_0006s12870	GO:0016841,GO:0009058	PHE ammonia lyase 1	secondary metabolism.phenylpropanoids.lignin biosynthesis.PAL
LELPLPNEQSR_1295.6954(4)	Potri.002G031400	-1	0.0660161	POPTR_0002s03280	GO:0005524,GO:0009378,GO:0006281,GO:0006310,GO:0016887	AAA-type ATPase family protein	protein.degradation.ubiquitin.proteasom
TRENVLQCFK_1295.6413(1)	Potri.010G229600	-1	0.0660161	POPTR_0010s23620	GO:0003924,GO:0005525,GO:0007264,GO:0005634,GO:0005737,GO:0005622	RAB GTPase homolog C2A	signalling.G-proteins
SDSPSVGWGGPGGYVYQKAYLEFFCSK_2986.3717(2)	Potri.007G147300	-1	0.0655467	POPTR_0007s00200	GO:0004489,GO:0006555,GO:0055114	methylenetetrahydrofolate reductase 2	C1-metabolism.methylenetetrahydrofolate reductase
DQADYLNVPVEGPYKPAQYR_2323.1353(1)	Potri.017G059400	-1	0.0644951	POPTR_0017s08610	GO:0016616,GO:0048037,GO:0055114,GO:0004013,GO:0006730,GO:0004455,GO:0008652	S-adenosyl-L-homocysteine hydrolase	not assigned.unknown
TFAKVHGWETENVEELALK_2201.1237(2)	Potri.008G038100	-1	0.0643714	POPTR_0008s03800	GO:0006166,GO:0004001	adenosine kinase 2	nucleotide metabolism.salvage.nucleoside kinases.adenosine kinase
VGPMTPLPDLVTLHPPK_1812.0088(4)	Potri.006G222100	-1	0.0641405	POPTR_0006s23870	GO:0003735,GO:0006412,GO:0005622,GO:0005840,GO:0003723	Ribosomal protein S3 family protein	protein.synthesis.ribosomal protein.eukaryotic.40S subunit.S3
DPKDLQQELTDGDVVLSE_2001.9499(1)	Potri.006G077200	-1	0.0641011	POPTR_0006s07680	GO:0003735,GO:0006412,GO:0005840	Ribosomal protein L11 family protein	protein.synthesis.ribosomal protein.eukaryotic.60S subunit.L12
AGFAGDDAPR_976.4483(5)	Potri.001G309500	-1	0.0639747	POPTR_0001s31700		actin 7	cell.organisation
KALQLPEYPDANELETVLK_2171.1594(1)	Potri.005G073300	-1	0.0639162	POPTR_0005s07450	GO:0003849,GO:0009073	3-deoxy-D-arabino-heptulosonate 7-phosphate synthase 1	amino acid metabolism.synthesis.aromatic aa.chorismate.3-deoxy-D-arabino-heptulosonate 7-phosphate synthase
NLLENWLAEDKLECTEELGDLVK_2731.3495(4)	Potri.001G278800	-1	0.063795	POPTR_0001s28540	GO:0006886,GO:0016192,GO:0005198,GO:0030130,GO:0030132	Clathrin, heavy chain	cell.vesicle transport
VYFDMTLGGVPAGR_1482.7410(1)	Potri.005G240200	-1	0.0631686	POPTR_0005s26170	GO:0003755,GO:0006457	rotamase CYP 3	cell.cycle.peptidylprolyl isomerase
DFGEDSEALNVVQQHLK_1928.9348(1)	Potri.005G206300	-1	0.0628912	POPTR_0005s22790	GO:0006412,GO:0005840,GO:0005622,GO:0003735	Ribosomal protein L7Ae/L30e/S12e/Gadd45 family protein	protein.synthesis.ribosomal protein.eukaryotic.40S subunit.S12
ELNTTNNGLTLLAPTDNAFSSLK_2434.2460(1)	Potri.009G012200	-1	0.0627972	POPTR_0009s01740		FASCICLIN-like arabinogalactan-protein 12	cell wall.cell wall proteins.AGPs.AGP
RFSDASVQGDLK_1322.6699(1)	Potri.008G054700	-1	0.0626639	POPTR_0008s05480	GO:0000902,GO:0005524	heat shock cognate protein 70-1	stress.abiotic.heat
QTNMPVEETR_1204.5627(1)	Potri.001G189700	-1	0.0626052	POPTR_0001s19050	GO:0016616,GO:0055114,GO:0051287	NADP-malic enzyme 4	TCA / org transformation.other organic acid transformatons.malic
GLTMASTFVGNSTSLQEMFRR_2333.1377(1)	Potri.002G021800	-1	0.0620956	POPTR_0002s02340	GO:0051258,GO:0043234,GO:0003924,GO:0005525,GO:0006184,GO:0007017,GO:0005874	tubulin beta-5 chain	cell.organisation
QFLERPGLMDYK_1496.7566(1)	Potri.010G254200	-1	0.0618022	POPTR_0010s26070	GO:0004427,GO:0009678,GO:0015992,GO:0016020	Inorganic H pyrophosphatase family protein	transport.amino acids
ADQLTDDQLSEFK_1551.7173(1)	Potri.009G021500	-1	0.0617305	POPTR_0009s02660		calmodulin 5	signalling.calcium
TSFSKVASSSSGLSLTNTQPWR_2342.1623(1)	Potri.001G068200	-1	0.0611182	POPTR_0001s12930	GO:0005975	Aldolase-type TIM barrel family protein	OPP.non-reductive PP.transaldolase
VDFLFLGGGMLFTFYK_1854.9499(1)	Potri.010G171600	-1	0.0610839	POPTR_0010s17870	GO:0004618,GO:0006096	phosphoglycerate kinase	PS.calvin cycle.phosphoglycerate kinase
SGVLNSLSDHQK_1285.6383(1)	Potri.012G015000	-1	0.060739	POPTR_0012s02220		FASCICLIN-like arabinogalactan-protein 11	cell wall.cell wall proteins.AGPs.AGP
EHLAAYGEGNER_1345.6131(6)	Potri.004G085400	-1	0.0605904	POPTR_0004s08380	GO:0004356,GO:0006807,GO:0006542	glutamine synthase clone R1	N-metabolism.ammonia metabolism.glutamine synthetase
THLRELLSDTDR_1455.7550(1)	Potri.008G118900	-1	0.0604202	POPTR_0008s11770	GO:0004347,GO:0006094,GO:0006096	Sugar isomerase (SIS) family protein	glycolysis.cytosolic branch.glucose-6-phosphate isomerase
EALAVAEEETTK_1290.6424(1)	Potri.003G197600	-1	0.0602824	POPTR_0003s19720	GO:0046872	Regulator of chromosome condensation (RCC1) family with FYVE zinc finger domain	cell.division
RGMLLEVACR_1204.6289(1)	Potri.010G244900	-1	0.0600533	POPTR_0010s25110		FASCICLIN-like arabinogalactan protein 17 precursor	cell wall.cell wall proteins.AGPs.AGP
MRELLHLQGGQCGNQLGSK_2168.0700(4)	Potri.005G239900	-1	0.0597074	POPTR_0005s26140	GO:0051258,GO:0043234,GO:0003924,GO:0005525,GO:0006184,GO:0007017,GO:0005874	tubulin beta-5 chain	cell.organisation
LQLGQGSAGEVTRNMLK_1801.9589(1)	Potri.003G220400	-1	0.0596774	POPTR_0003s21070		Mitochondrial substrate carrier family protein	transport.metabolite transporters at the mitochondrial membrane
FSFHGQPAELK_1260.6371(2)	Potri.002G229200	-1	0.0596247	POPTR_0012s06320	GO:0008152	aconitase 3	TCA / org transformation.TCA.aconitase
VQQLLKDYFDGKEPNK_1922.9858(3)	Potri.001G087500	-1	0.0596049	POPTR_0001s11010	GO:0000902,GO:0005524	Heat shock protein 70 (Hsp 70) family protein	stress.abiotic.heat
TMLELLNQLDGFEASNK_1922.9528(3)	Potri.008G144100	-1	0.0596049	POPTR_0008s14310	GO:0005524,GO:0009378,GO:0006281,GO:0006310,GO:0016887	regulatory particle triple-A ATPase 6A	protein.degradation.ubiquitin.proteasom
VGSVLGGQNVNVSFMSVGR_1922.9753(1)	Potri.009G096600	-1	0.0596049	POPTR_0009s09950	GO:0016616,GO:0051287,GO:0008152,GO:0055114,GO:0016597,GO:0048037,GO:0004455,GO:0008652,GO:0006564,GO:0004617	D-3-phosphoglycerate dehydrogenase	amino acid metabolism.synthesis.serine-glycine-cysteine group.serine.phosphoglycerate dehydrogenase
GNMQLFSVDQQR_1438.6743(4)	Potri.001G278800	-1	0.0595919	POPTR_0001s28540	GO:0006886,GO:0016192,GO:0005198,GO:0030130,GO:0030132	Clathrin, heavy chain	cell.vesicle transport
LLGSPSDDVREQAVWALGNVAGDSPK_2682.3369(2)	Potri.008G214100	-1	0.059555	POPTR_0008s22930	GO:0005515,GO:0008565,GO:0006606,GO:0005634,GO:0005737,GO:0006886,GO:0005643	importin alpha isoform 1	protein.targeting.nucleus
TLGEWAGLCKLDSEGK_1763.8633(2)	Potri.003G181200	-1	0.059256	POPTR_0003s17960	GO:0006412,GO:0005840,GO:0005622,GO:0003735	Ribosomal protein L7Ae/L30e/S12e/Gadd45 family protein	protein.synthesis.ribosomal protein.eukaryotic.40S subunit.S12
LLPTASAGDSKVFYLK_1709.9472(1)	Potri.002G099800	-1	0.0589873	POPTR_0002s10000	GO:0019904	general regulatory factor 2	signalling.14-3-3 proteins
THFPSVNR_957.4901(1)	Potri.010G145800	-1	0.0588484	POPTR_0010s15590	GO:0046912,GO:0044262,GO:0003824,GO:0008152	ATP citrate lyase subunit B 2	TCA / org transformation.other organic acid transformatons.atp-citrate lyase
FEFQAEVSR_1112.5371(1)	Potri.005G241100	-1	0.0585857	POPTR_0005s26260	GO:0005524,GO:0051082,GO:0006457,GO:0006950	Chaperone protein htpG family protein	stress.abiotic.heat
SSNLSLQVPLLDFEGFESSR_2225.1085(1)	Potri.017G135800	-1	0.0581065	POPTR_0017s02400	GO:0016491,GO:0016706,GO:0055114	2-oxoglutarate (2OG) and Fe(II)-dependent oxygenase superfamily protein	hormone metabolism.ethylene.synthesis-degradation
QWKGLELLPSENFTSVSVMQAVGSVMTNK_3196.6017(4)	Potri.002G109200	-1	0.0579544	POPTR_0002s10990	GO:0004372,GO:0006544,GO:0006563,GO:0016829,GO:0006520	serine hydroxymethyltransferase 2	PS.photorespiration.serine hydroxymethyltransferase
SQALEAHAASFATFKVAGNESPSTLLSFASR_3196.5909(1)	Potri.009G073300	-1	0.0579544	POPTR_0009s07740	GO:0006886,GO:0016192,GO:0005198,GO:0030130,GO:0030132	Clathrin, heavy chain	cell.vesicle transport
TGSGFVVCASKGANNRPLTGVVFEPFEEVK_3196.6096(1)	Potri.010G184500	-1	0.0579544	POPTR_0010s19190	GO:0008199,GO:0006879,GO:0006826,GO:0005488	ferritin 2	metal handling.binding, chelation and storage
GDTLLLK_759.4611(2)	Potri.006G125500	-1	0.0571299	POPTR_0006s12740	GO:0005524,GO:0009378,GO:0006281,GO:0006310,GO:0016887	ATPase, AAA-type, CDC48 protein	protein.degradation.AAA type
FQLDSLVVLDMQHSELR_2030.0375(1)	Potri.012G135700	-1	0.0571255		GO:0005524,GO:0043531,GO:0005515,GO:0007165,GO:0005622,GO:0045087,GO:0031224,GO:0004888,GO:0006915	Disease resistance protein (TIR-NBS-LRR class) family	stress.biotic.PR-proteins
AQKPGLEEAQEQLHK_1705.8868(1)	Potri.015G129800	-1	0.0568608	POPTR_0015s14510	GO:0003735,GO:0006412,GO:0005622,GO:0005840	Ribosomal protein S10p/S20e family protein	protein.synthesis.ribosomal protein.eukaryotic.40S subunit.S20
TKDTLQNLCLELATMGDLK_2164.0989(1)	Potri.006G273300	-1	0.0568047	POPTR_0006s28810	GO:0006886,GO:0016192,GO:0030117,GO:0005198,GO:0030126	Coatomer, beta subunit	cell.vesicle transport
TMLELLNQLDGFEASNKLK_2164.1318(3)	Potri.008G144100	-1	0.0568047	POPTR_0008s14310	GO:0005524,GO:0009378,GO:0006281,GO:0006310,GO:0016887	regulatory particle triple-A ATPase 6A	protein.degradation.ubiquitin.proteasom
HSESENTLLKDDVLLANEK_2155.0877(1)	Potri.006G021200	-1	0.0566785	POPTR_0006s02200			cell.organisation
SGKSDLELPLALRPTSETVMYPYFSK_2929.5016(1)	Potri.014G112400	-1	0.0566742	POPTR_0014s10800	GO:0000166,GO:0004812,GO:0005524,GO:0006418,GO:0005737,GO:0004827,GO:0006433,GO:0006412	Class II aaRS and biotin synthetases superfamily protein	protein.aa activation.bifunctional aminoacyl-tRNA synthetase
LLLTSTSEVYGDPLVHPQPESYWGNVNPLGVR_3537.8013(1)	Potri.001G237200	-1	0.0559959	POPTR_0001s24380	GO:0003854,GO:0016616,GO:0006694,GO:0055114,GO:0003824,GO:0050662,GO:0044237,GO:0009058,GO:0008831,GO:0045226	UDP-XYL synthase 5	cell wall.precursor synthesis.UXS
EGGVLPGLK_869.5091(1)	Potri.018G090100	-1	0.0559719	POPTR_0018s09730	GO:0004332,GO:0006096	Aldolase superfamily protein	PS.calvin cycle.aldolase
YQGVPLPEAYERLLLDTGDQQHFVR_2944.4952(1)	Potri.001G337400	-1	0.0559486	POPTR_0001s36160	GO:0004345,GO:0050661,GO:0006006,GO:0055114	glucose-6-phosphate dehydrogenase 6	OPP.oxidative PP.G6PD
HHPGQLEAAALMEHLLDGSAYVKEAQK_2944.4622(1)	Potri.010G224100	-1	0.0559486	POPTR_0010s23100	GO:0016841,GO:0009058	PHE ammonia lyase 1	secondary metabolism.phenylpropanoids.lignin biosynthesis.PAL
ELGLWFKEGELCQWTPAQAPWLRE_2944.4451(1)	Potri.012G093800	-1	0.0559486	POPTR_0012s09540	GO:0004550,GO:0005524,GO:0006165,GO:0006183,GO:0006228,GO:0006241	nucleoside diphosphate kinase 2	nucleotide metabolism.phosphotransfer and pyrophosphatases.nucleoside diphosphate kinase
AAVAWEANKPLVLEEVQVAPPQAGEVR_2871.5363(1)	Potri.002G254900	-1	0.0557067	POPTR_0002s25620	GO:0008270,GO:0016491,GO:0055114	GroES-like zinc-binding dehydrogenase family protein	misc.alcohol dehydrogenases
EQAVWALGNVAGDSPRCR_1985.9611(1)	Potri.005G020400	-1	0.0555403	POPTR_0005s02030	GO:0005515,GO:0008565,GO:0006606,GO:0005634,GO:0005737,GO:0006886,GO:0005643	importin alpha isoform 1	protein.targeting.nucleus
MVNHFVQEFK_1278.6300(6)	Potri.008G054000	-1	0.0553786	POPTR_0008s05410	GO:0000902,GO:0005524	heat shock cognate protein 70-1	stress.abiotic.heat
ALDETLQWLER_1373.7060(1)	Potri.003G184000	-1	0.0552781	POPTR_0003s18220	GO:0000902,GO:0005524	heat shock protein 70	stress.abiotic.heat
FGFQYFLPFAKEGLNK_1905.9898(2)	Potri.006G177500	-1	0.0551566	POPTR_0006s19140	GO:0005506,GO:0016491,GO:0006633,GO:0055114	Fatty acid hydroxylase superfamily	secondary metabolism.wax
SRTLTAVHEAMLEDLVYPAELVGK_2642.3858(3)	Potri.004G099200	-1	0.055116	POPTR_0004s09830	GO:0003735,GO:0006412,GO:0005622,GO:0005840	Ribosomal protein S7e family protein	protein.synthesis.ribosomal protein.eukaryotic.40S subunit.S7
GNPTVEADVTTSDGVLSR_1818.8716(1)	Potri.006G116800	-1	0.0550448	POPTR_0006s11800	GO:0000287,GO:0004634,GO:0006096,GO:0000015	Enolase	glycolysis.cytosolic branch.enolase
TLEMMYKDVLEALR_1711.8757(1)	Potri.003G032800	-1	0.0546355	POPTR_0003s02730	GO:0005515,GO:0003824,GO:0008152	phospholipase D alpha 1	lipid metabolism.lipid degradation.lysophospholipases.phospholipase D
LSVDYGK_781.4090(10)	Potri.001G289500	-1	0.054211	POPTR_0001s29670	GO:0051258,GO:0043234,GO:0003924,GO:0005525,GO:0006184,GO:0007017,GO:0005874	Tubulin/FtsZ family protein	cell.organisation
DLLGDRVEK_1044.5684(1)	Potri.004G073600	-1	0.0541725	POPTR_0004s07190	GO:0005524,GO:0051082,GO:0006457,GO:0006950	heat shock protein 90.1	stress.abiotic.heat
DVQLTDFVESEFLAEQVDALK_2396.1868(1)	Potri.010G184500	-1	0.0540915	POPTR_0010s19190	GO:0008199,GO:0006879,GO:0006826,GO:0005488	ferritin 2	metal handling.binding, chelation and storage
YPTMSPLKELVDSLHTQVAK_2257.1897(1)	Potri.017G061100	-1	0.0540516	POPTR_0017s08810	GO:0016820,GO:0015991,GO:0033180	vacuolar ATP synthase subunit C (VATC) / V-ATPase C subunit / vacuolar proton pump C subunit (DET3)	transport.p- and v-ATPases
NALMALGVDEEPNLESLK_1942.9790(1)	Potri.010G249600	-1	0.0540243	POPTR_0010s25600	GO:0016616,GO:0051287,GO:0008152,GO:0055114,GO:0016597,GO:0048037,GO:0004455,GO:0008652,GO:0006564,GO:0004617	D-3-phosphoglycerate dehydrogenase	amino acid metabolism.synthesis.serine-glycine-cysteine group.serine.phosphoglycerate dehydrogenase
LMHETTATALAYGLYK_1782.9095(2)	Potri.001G180100	-1	0.0536061	POPTR_0001s18040	GO:0000902,GO:0005524	Heat shock protein 70 (Hsp 70) family protein	stress.abiotic.heat
LASLAELYVNDAFGTAHR_1947.9923(1)	Potri.008G084400	-1	0.0535505	POPTR_0008s08400	GO:0004618,GO:0006096	phosphoglycerate kinase	PS.calvin cycle.phosphoglycerate kinase
DLAGDTSGDYERMLLALLGHGDA_2390.1293(1)	Potri.007G092500	-1	0.0534913	POPTR_0007s05490	GO:0005509,GO:0005544	annexin 2	cell.organisation
ALFVDLEPTVLDEVR_1715.9214(1)	Potri.002G111900	-1	0.0534134	POPTR_0002s11250	GO:0051258,GO:0043234,GO:0003924,GO:0005525,GO:0006184,GO:0007017,GO:0005874	tubulin alpha-2 chain	cell.organisation
LVDPETGSSLPR_1270.6638(1)	Potri.003G188500	-1	0.0533038	POPTR_0003s18720	GO:0003824,GO:0008152	4-coumarate:CoA ligase 2	secondary metabolism.phenylpropanoids.lignin biosynthesis.4CL
VLPALNGK_811.5036(3)	Potri.008G217700	-1	0.0533027	POPTR_0008s22540	GO:0031625,GO:0006511,GO:0031461	cullin 1	protein.degradation.ubiquitin.E3.SCF.cullin
LVSQLLTLMDGLK_1430.8287(5)	Potri.006G125500	-1	0.0532679	POPTR_0006s12740	GO:0005524,GO:0009378,GO:0006281,GO:0006310,GO:0016887	ATPase, AAA-type, CDC48 protein	protein.degradation.AAA type
WNYDGSSTGQAPGEDSEVLLYPQALFK_2972.3949(6)	Potri.007G069600	-1	0.0529933	POPTR_0799s00200	GO:0004356,GO:0006807,GO:0006542	glutamine synthase clone R1	N-metabolism.ammonia metabolism.glutamine synthetase
NAYKALLAAEYSGVDVK_1811.9538(1)	Potri.004G226300	-1	0.0529624	POPTR_0004s23490	GO:0003746,GO:0006414,GO:0005853,GO:0005515	Translation elongation factor EF1B, gamma chain	protein.synthesis.elongation
TEWLDGK_848.4149(3)	Potri.002G021500	-1	0.0526572	POPTR_0002s02310	GO:0003755,GO:0006457	rotamase CYP 3	cell.cycle.peptidylprolyl isomerase
TDTVLLAPGQTTNVLVTANKNTGK_2456.3355(1)	Potri.006G097000	-1	0.0524112	POPTR_0006s09840	GO:0016491,GO:0055114,GO:0005507	Laccase/Diphenol oxidase family protein	secondary metabolism.simple phenols
LTDGTLLTQLER_1359.7478(2)	Potri.004G153500	-1	0.051406	POPTR_0004s16090	GO:0006886,GO:0016192,GO:0030117,GO:0005198,GO:0005798	coatomer gamma-2 subunit, putative / gamma-2 coat protein, putative / gamma-2 COP, putative	cell.vesicle transport
GDEVLVLDNFFTGR_1581.7907(2)	Potri.006G214000	-1	0.0501636	POPTR_0006s23050	GO:0003854,GO:0016616,GO:0006694,GO:0055114,GO:0003824,GO:0050662,GO:0044237,GO:0009058,GO:0008831,GO:0045226	UDP-glucuronic acid decarboxylase 1	cell wall.precursor synthesis.UXS
DDPELYVYPNLR_1493.7271(2)	Potri.005G015100	-1	0.0500972		GO:0005509	calreticulin 1a	signalling.calcium
NLFWADSGDLVALASDTSFYLLK_2546.2813(1)	Potri.001G179200	-1	0.0500061	POPTR_0001s17940	GO:0005515,GO:0005198,GO:0006886,GO:0016192,GO:0030117	Coatomer, beta\' subunit	cell.vesicle transport
ATEDQLVTPWTLSVAR_1786.9334(1)	Potri.018G086700	-1	0.0497345	POPTR_0018s09380	GO:0016616,GO:0055114,GO:0051287	NADP-malic enzyme 4	TCA / org transformation.other organic acid transformatons.malic
NPNNNPLSLLLNSLTPPPFLSQR_2546.3725(1)	Potri.008G038100	-1	0.0496549	POPTR_0008s03800	GO:0006166,GO:0004001	adenosine kinase 2	nucleotide metabolism.salvage.nucleoside kinases.adenosine kinase
MAFLVDNGK_994.5026(4)	Potri.006G096900	-1	0.0493407	POPTR_0006s09830	GO:0016491,GO:0055114,GO:0005507	Laccase/Diphenol oxidase family protein	secondary metabolism.simple phenols
AVLLADMAHLSGLVAAGVLPSPFEYADVVTTTTHK_3594.8876(1)	Potri.002G109200	-1	0.0493101	POPTR_0002s10990	GO:0004372,GO:0006544,GO:0006563,GO:0016829,GO:0006520	serine hydroxymethyltransferase 2	PS.photorespiration.serine hydroxymethyltransferase
TTLSLFLSLNFCFVCLSVLSYFQREHREK_3594.8237(1)	Potri.003G128600	-1	0.0493101	POPTR_0003s12870	GO:0005215,GO:0006810,GO:0016020	plasma membrane intrinsic protein 1;4	transport.Major Intrinsic Proteins.PIP
EPAGPPVPLMQPACNAAGTK_2005.9834(1)	Potri.003G156500	-1	0.0492132	POPTR_0003s15520	GO:0008725,GO:0006284	DNA glycosylase superfamily protein	DNA.repair
QVLFESRNPFVEQAVQYAVAAAHVTFDK_3164.6164(1)	Potri.001G135500	-1	0.0490591	POPTR_0001s01790	GO:0005524,GO:0016310,GO:0016301	GHMP kinase family protein	secondary metabolism.isoprenoids.mevalonate pathway.phosphomevalonate kinase
SQALEAHAASFAAFKVAGNDNASLLLSFASR_3164.6123(1)	Potri.001G278800	-1	0.0490591	POPTR_0001s28540	GO:0006886,GO:0016192,GO:0005198,GO:0030130,GO:0030132	Clathrin, heavy chain	cell.vesicle transport
DTGLFGVYAVAKPDSLDDLAWALMHETTK_3164.5609(1)	Potri.004G118900	-1	0.0490591	POPTR_0004s11790	GO:0004222,GO:0006508,GO:0008270	Insulinase (Peptidase family M16) protein	protein.targeting.mitochondria
ESSSVFANLVR_1208.6270(1)	Potri.018G082500	-1	0.0487919	POPTR_0018s08910	GO:0016740,GO:0030170,GO:0009058,GO:0016769,GO:0008483,GO:0006520	aspartate aminotransferase 2	amino acid metabolism.synthesis.central amino acid metabolism.aspartate.aspartate aminotransferase
LLDQTSVTHLFPLTK_1712.9581(2)	Potri.006G140400	-1	0.0486683	POPTR_0006s14260	GO:0004298,GO:0051603,GO:0005839,GO:0004175,GO:0006511,GO:0019773	20S proteasome subunit PAA2	protein.degradation.ubiquitin.proteasom
ELLERQSAWR_1287.6804(3)	Potri.008G113700	-1	0.0485815	POPTR_0008s11280	GO:0004616,GO:0050661,GO:0006098,GO:0055114	6-phosphogluconate dehydrogenase family protein	OPP.oxidative PP.6-phosphogluconate dehydrogenase
VLLQFEDFANHNAFDLLAK_2206.1179(3)	Potri.001G189700	-1	0.0480376	POPTR_0001s19050	GO:0016616,GO:0055114,GO:0051287	NADP-malic enzyme 4	TCA / org transformation.other organic acid transformatons.malic
VVHEQLCSMVERSDLELLGPNNQYLPK_3168.5817(1)	Potri.001G004800	-1	0.0479348	POPTR_0001s04200	GO:0005515	ARM repeat superfamily protein	protein.targeting.nucleus
LETYLYNMRSTLNDK_1860.9160(1)	Potri.013G018000	-1	0.0478738	POPTR_0013s01870	GO:0000902,GO:0005524	heat shock protein 70 (Hsp 70) family protein	stress.abiotic.heat
YRLLGSEGDLGSWGHEYVR_2194.0676(1)	Potri.017G014800	-1	0.0478436	POPTR_0017s04660		26S proteasome regulatory subunit S2 1A	protein.degradation.ubiquitin.proteasom
EMVLLGTQYAGEMKK_1713.8550(2)	Potri.002G107700	-1	0.0476822	POPTR_0002s10850	GO:0004612,GO:0005524,GO:0006094	phosphoenolpyruvate carboxykinase 1	gluconeogenesis / glyoxylate cycle.PEPCK
EHVVGWYSTGPK_1359.6692(1)	Potri.010G192200	-1	0.0475081	POPTR_0010s19960	GO:0005515	Mov34/MPN/PAD-1 family protein	protein.degradation.ubiquitin.proteasom
FLVEASAK_864.4825(5)	Potri.002G034400	-1	0.0473697	POPTR_0002s03580	GO:0016491,GO:0008152,GO:0003854,GO:0016616,GO:0006694,GO:0055114,GO:0003824,GO:0050662,GO:0044237	NmrA-like negative transcriptional regulator family protein	secondary metabolism.flavonoids.isoflavones.isoflavone reductase
ASSDKPELVDR_1258.6274(1)	Potri.007G146300	-1	0.04688	POPTR_0007s00300		Late embryogenesis abundant protein, group 2	development.late embryogenesis abundant
WKETELPFEK_1306.6678(1)	Potri.T059600	-1	0.0466052	POPTR_0017s01480	GO:0016021	Endomembrane protein 70 protein family	DNA.unspecified
ALSSPNLDLQK_1185.6474(1)	Potri.006G273300	-1	0.046562	POPTR_0006s28810	GO:0006886,GO:0016192,GO:0030117,GO:0005198,GO:0030126	Coatomer, beta subunit	cell.vesicle transport
LEPEGKFFFSATSGVDK_1858.9222(1)	Potri.002G061500	-1	0.0463022	POPTR_0002s06240		HSP20-like chaperones superfamily protein	not assigned.unknown
AMLSTSLSGPK_1091.5765(1)	Potri.009G129500	-1	0.0459727	POPTR_0009s13210	GO:0004807,GO:0008152	triosephosphate isomerase	PS.calvin cycle.TPI
ASQLPQSK_858.4680(1)	Potri.017G102000	-1	0.0455951	POPTR_0017s13640	GO:0016491,GO:0055114,GO:0003854,GO:0016616,GO:0006694,GO:0030060,GO:0006108	malate dehydrogenase	gluconeogenesis / glyoxylate cycle.Malate DH
GLQTSEDYR_1068.4956(3)	Potri.005G015100	-1	0.0455798		GO:0005509	calreticulin 1a	signalling.calcium
DNVFVTVVASLQYRAMAEK_2157.1009(1)	Potri.017G078000	-1	0.0455179	POPTR_0017s11410	GO:0016020	SPFH/Band 7/PHB domain-containing membrane-associated protein family	not assigned.unknown
MDYLNTAFERLEK_1629.7941(1)	Potri.009G095800	-1	0.0454263	POPTR_0009s09870	GO:0008270,GO:0016491,GO:0055114	GroES-like zinc-binding alcohol dehydrogenase family protein	secondary metabolism.phenylpropanoids.lignin biosynthesis.CAD
LDTGNYSWGSEAVTR_1655.7660(4)	Potri.001G262100	-1	0.0451428	POPTR_0001s26950		Ribosomal protein S8e family protein	protein.synthesis.ribosomal protein.eukaryotic.40S subunit.S8
VGPEGGLATSLSNEAEGLPLR_2067.0717(1)	Potri.001G214500	-1	0.0450848	POPTR_0001s22160	GO:0016844,GO:0009058	strictosidine synthase-like 3	secondary metabolism.N misc.alkaloid-like
NAVFGDSSALAPGGVRLGAPAMTSR_2418.2194(1)	Potri.017G059300	-1	0.0445623	POPTR_0017s08600	GO:0004372,GO:0006544,GO:0006563	serine hydroxymethyltransferase 4	PS.photorespiration.serine hydroxymethyltransferase
LVTLGLPEKPLELPLFPLVLGR_2414.4785(1)	Potri.001G307200	-1	0.0445027	POPTR_0001s31470	GO:0008270,GO:0016491,GO:0055114	cinnamyl alcohol dehydrogenase 9	secondary metabolism.phenylpropanoids.lignin biosynthesis.CAD
VLTMGFNGELHPSR_1557.7842(2)	Potri.008G038200	-1	0.0441115	POPTR_0008s03810	GO:0016841,GO:0009058	PHE ammonia lyase 1	secondary metabolism.phenylpropanoids.lignin biosynthesis.PAL
LEDLSSQLQTQAAEQFK_1935.9658(3)	Potri.001G034400	-1	0.0436862	POPTR_0001s07160	GO:0005515	Nascent polypeptide-associated complex (NAC), alpha subunit family protein	protein.synthesis.elongation
EVLHPEWELK_1279.6681(1)	Potri.003G142700	-1	0.0435267	POPTR_0003s14270	GO:0006508,GO:0005838	regulatory particle non-ATPase 12A	protein.degradation.ubiquitin.proteasom
YGLNHVTYLLEQNK_1691.8751(2)	Potri.004G113800	-1	0.0430436	POPTR_0004s11250		Ribosomal protein L7Ae/L30e/S12e/Gadd45 family protein	protein.synthesis.ribosomal protein.eukaryotic.60S subunit.L7A
NLSNSSSADAFK_1240.5804(1)	Potri.008G100800	-1	0.0427932	POPTR_0008s10020	GO:0016491,GO:0050660,GO:0055114,GO:0009055,GO:0008033,GO:0045454,GO:0005737,GO:0004148	lipoamide dehydrogenase 2	TCA / org transformation.TCA.pyruvate DH.E3
ELAEQLAKDPSFNQMAEQLQK_2418.1969(1)	Potri.004G210000	-1	0.0426445	POPTR_0004s21970	GO:0005515	ankyrin repeat-containing 2B	RNA.regulation of transcription.AtSR Transcription Factor family
NQEFLEATREPSVTFLVAK_2179.1394(1)	Potri.001G356900	-1	0.0420827	POPTR_0001s36700	GO:0004190,GO:0006508,GO:0006629	aspartic proteinase A1	protein.degradation.aspartate protease
GLYPLETLSTVGKLCAEAEK_2179.1315(1)	Potri.006G117400	-1	0.0420827	POPTR_0006s11860	GO:0000287,GO:0004743,GO:0030955,GO:0006096	Pyruvate kinase family protein	glycolysis.plastid branch.pyruvate kinase (PK)
AGHFTVFAR_1005.5265(1)	Potri.009G012200	-1	0.0417457	POPTR_0009s01740		FASCICLIN-like arabinogalactan-protein 12	cell wall.cell wall proteins.AGPs.AGP
AHMGLFTELGVLYAR_1677.8781(4)	Potri.001G278800	-1	0.0417384	POPTR_0001s28540	GO:0006886,GO:0016192,GO:0005198,GO:0030130,GO:0030132	Clathrin, heavy chain	cell.vesicle transport
DTLCLALADDSCDEPKLR_2091.9686(2)	Potri.006G125500	-1	0.0413013	POPTR_0006s12740	GO:0005524,GO:0009378,GO:0006281,GO:0006310,GO:0016887	ATPase, AAA-type, CDC48 protein	protein.degradation.AAA type
QVFSGPVVTLK_1174.6830(1)	Potri.019G053800	-1	0.0411317	POPTR_0019s08100		Ribonuclease E inhibitor RraA/Dimethylmenaquinone methyltransferase	C1-metabolism
SEEMQVDLSLSPR_1490.7155(1)	Potri.005G079200	-1	0.0411112	POPTR_0005s08100	GO:0016740,GO:0030170,GO:0009058,GO:0016769	aspartate aminotransferase	amino acid metabolism.synthesis.central amino acid metabolism.aspartate.aspartate aminotransferase
RGGVDEPFAWNSR_1490.7135(1)	Potri.015G109300	-1	0.0411112	POPTR_0015s12080	GO:0003676,GO:0016788	TUDOR-SN protein 1	RNA.regulation of transcription.Zn-finger(CCHC)
ATSNALSTASLLCSPK_1620.8262(2)	Potri.004G213400	-1	0.0410679	POPTR_0004s22340	GO:0005524,GO:0044267	chaperonin-60alpha	protein.folding
LKHHPGQLEAAALMEHLLDGSAYVK_2729.4079(1)	Potri.010G224100	-1	0.0410112	POPTR_0010s23100	GO:0016841,GO:0009058	PHE ammonia lyase 1	secondary metabolism.phenylpropanoids.lignin biosynthesis.PAL
EKSQGMDLSLYGSSK_1629.7789(2)	Potri.013G040600	-1	0.040736	POPTR_0013s03790	GO:0003854,GO:0016616,GO:0006694,GO:0055114,GO:0003824,GO:0050662,GO:0044237	GDP-D-mannose 3\',5\'-epimerase	cell wall.precursor synthesis.UXS
QLSLDDLTKPVDEESLK_1930.0015(2)	Potri.004G043900	-1	0.0397952	POPTR_0004s04380	GO:0005524,GO:0016887	AAA-type ATPase family protein	protein.degradation.AAA type
ETYWGNVNPLGER_1534.7285(2)	Potri.006G214000	-1	0.0396566	POPTR_0006s23050	GO:0003854,GO:0016616,GO:0006694,GO:0055114,GO:0003824,GO:0050662,GO:0044237,GO:0009058,GO:0008831,GO:0045226	UDP-glucuronic acid decarboxylase 1	cell wall.precursor synthesis.UXS
QKLLQADSVLFASPEYNFSVTGPLK_2752.4556(1)	Potri.001G028000	-1	0.0395599	POPTR_0001s06530	GO:0009055,GO:0016491,GO:0050662	NADPH:quinone oxidoreductase	mitochondrial electron transport / ATP synthesis.NADH-DH.complex I
RLDAGFLGVEK_1204.6684(1)	Potri.012G123500	-1	0.039351	POPTR_0012s14990	GO:0004298,GO:0051603,GO:0005839,GO:0043531,GO:0004175,GO:0006511,GO:0019773,GO:0006915,GO:0005524	NB-ARC domain-containing disease resistance protein	stress.biotic
SNSEVEPPEFGAAADGDADRNMLLGK_2691.2203(1)	Potri.010G109500	-1	0.0392055	POPTR_0010s11970	GO:0016868,GO:0005975	Phosphoglucomutase/phosphomannomutase family protein	not assigned.unknown
TLASVLGSEDAAKEALLYSYK_2229.1649(2)	Potri.013G112800	-1	0.0388746	POPTR_0013s11710	GO:0004252,GO:0042802,GO:0043086	Proteinase inhibitor, propeptide	protein.degradation.subtilases
EGLNVEEAFQCLAK_1607.7734(1)	Potri.009G115000	-1	0.0385664	POPTR_0009s11790	GO:0003924,GO:0005525,GO:0007264,GO:0005634,GO:0005737,GO:0005622	RAB GTPase homolog G3F	signalling.G-proteins
QQSLLPSFLYSSSSYAK_1905.9593(1)	Potri.001G322300	-1	0.03843	POPTR_0001s32950		phosphate transporter 3;1	transport.metabolite transporters at the mitochondrial membrane
SVKPPLFSSFGDLALALGENFEK_2466.2915(1)	Potri.012G017500	-1	0.038116	POPTR_0012s02460	GO:0008565,GO:0006886	ARM repeat superfamily protein	protein.targeting.nucleus
LLEELMLGEDK_1289.6657(1)	Potri.001G341100	-1	0.0375864	POPTR_0001s35790	GO:0005524,GO:0044267,GO:0051082,GO:0006457	TCP-1/cpn60 chaperonin family protein	protein.folding
AVGNVNTLLGPALLGK_1536.9108(1)	Potri.006G116800	-1	0.0374081	POPTR_0006s11800	GO:0000287,GO:0004634,GO:0006096,GO:0000015	Enolase	glycolysis.cytosolic branch.enolase
LGSNVLAYVNMVCASLRNSLPK_2406.2632(1)	Potri.002G171200	-1	0.0372174	POPTR_0002s17220	GO:0003924,GO:0005525	DYNAMIN-like 1B	misc.dynamin
LPDKELLK_955.5823(1)	Potri.014G114700	-1	0.0370063	POPTR_0014s11000	GO:0004478,GO:0006556,GO:0005524	S-adenosylmethionine synthetase 2	amino acid metabolism.synthesis.aspartate family.methionine
EKEPDLWNALK_1342.7001(1)	Potri.002G107700	-1	0.0369116	POPTR_0002s10850	GO:0004612,GO:0005524,GO:0006094	phosphoenolpyruvate carboxykinase 1	gluconeogenesis / glyoxylate cycle.PEPCK
LPTFSPLHTSSR_1342.7114(1)	Potri.009G096600	-1	0.0369116	POPTR_0009s09950	GO:0016616,GO:0051287,GO:0008152,GO:0055114,GO:0016597,GO:0048037,GO:0004455,GO:0008652,GO:0006564,GO:0004617	D-3-phosphoglycerate dehydrogenase	amino acid metabolism.synthesis.serine-glycine-cysteine group.serine.phosphoglycerate dehydrogenase
STNLDWYK_1026.4891(4)	Potri.008G042500	-1	0.0368184	POPTR_0008s04210	GO:0003924,GO:0005525	GTP binding Elongation factor Tu family protein	protein.synthesis.elongation
LLQALK_685.4607(4)	Potri.001G426200	-1	0.0368037	POPTR_0001s42440	GO:0043531,GO:0006915,GO:0005524	NB-ARC domain-containing disease resistance protein	stress.biotic
VSEEDLQRVAAATGGTVQTTLNNVLDEVLGTCELFEEK_4136.0340(1)	Potri.009G157400	-1	0.0367782	POPTR_0009s15910	GO:0005524,GO:0044267,GO:0051082,GO:0006457	TCP-1/cpn60 chaperonin family protein	protein.folding
VLELSLEEAR_1158.6365(1)	Potri.015G105100	-1	0.0365843	POPTR_0015s11640	GO:0005524,GO:0008134,GO:0006355,GO:0005515,GO:0019538,GO:0016887,GO:0006289,GO:0004518,GO:0003677	CLPC homologue 1	protein.degradation.serine protease
[truncated: 5,912 more rows]

## Sheet: 4.2_Proteins
List of all proteins identified in the proteomic study.
Columns indicate: JGI V3.0 IDs. for Populus trichocarpa; RNAi vs WT depicts the direction of change where the colour blue (on the lower part of the table) indicates upregulation and red (on the upper part of the table) downregulation in abundance in transgenic PttSCAMP3 lines compared to the wild type; p(CORR) depicts statistics whereby p(CORR) > 0.5 is significant for the downregulated and p(COR…
JGI V3.0 IDs	RNAi vs WT	p(CORR)	JGI V2.2 ID	Geneontology (GO) ID	Functional annotation	MapMan Biological process
Potri.006G079700	-1	0.652832	POPTR_0006s07950	GO:0051082,GO:0006457,GO:0016272	PREFOLDIN 1	not assigned.unknown
Potri.008G061300	-1	0.619328	POPTR_0008s06160	GO:0003924,GO:0005525,GO:0007264,GO:0005622	RAB GTPase homolog A2B	signalling.G-proteins
Potri.001G304700	-1	0.584512	POPTR_0001s31210	GO:0003735,GO:0006412,GO:0005622,GO:0005840	Ribosomal protein S5 domain 2-like superfamily protein	protein.synthesis.ribosomal protein.eukaryotic.40S subunit.S16
Potri.005G108100	-1	0.566869	POPTR_0005s10990	GO:0008152	aconitase 1	TCA / org transformation.TCA.aconitase
Potri.016G032500	-1	0.555834	POPTR_0016s03230		Single-stranded nucleic acid binding R3H protein	not assigned.unknown
Potri.008G060000	-1	0.551431	POPTR_0008s06040	GO:0003676	eukaryotic translation initiation factor 3G1	protein.synthesis.initiation
Potri.004G070000	-1	0.510599	POPTR_0004s06920	GO:0016758,GO:0008152	UDP-glucosyl transferase 88A1	misc.UDP glucosyl and glucoronyl transferases
Potri.001G400900	-1	0.501886	POPTR_0001s41150	GO:0003824,GO:0008299,GO:0009103	Nucleotide-diphospho-sugar transferases superfamily protein	cell wall.precursor synthesis.KDO pathway.CMP-KDO Synthetase
Potri.001G464500	-1	0.501394	POPTR_0001s46880	GO:0045735	germin-like protein 2	stress.abiotic.unspecified
Potri.019G050500	-1	0.499141	POPTR_0019s07720		Protein kinase superfamily protein	not assigned.unknown
Potri.003G168500	-1	0.490916	POPTR_0003s16690			not assigned.unknown
Potri.013G062500.	-1	0.490916
Potri.015G090900	-1	0.489621	POPTR_0015s10280	GO:0005515	26S proteasome, regulatory subunit Rpn7;Proteasome component (PCI) domain	protein.degradation.ubiquitin.proteasom
Potri.009G120500	-1	0.483413	POPTR_0009s12330	GO:0005524,GO:0009378,GO:0006281,GO:0006310,GO:0016887	regulatory particle triple-A ATPase 4A	protein.degradation.ubiquitin.proteasom
Potri.010G069900	-1	0.478154	POPTR_0010s08060	GO:0003735,GO:0006412,GO:0005622,GO:0005840	Ribosomal protein L14	protein.synthesis.ribosomal protein.eukaryotic.60S subunit.L14
Potri.011G110900	-1	0.455017	POPTR_0011s11210	GO:0019904	general regulatory factor 9	signalling.14-3-3 proteins
Potri.006G073200	-1	0.451676	POPTR_0006s07290	GO:0003735,GO:0006412,GO:0005840	Ribosomal protein L30/L7 family protein	protein.synthesis.ribosomal protein.eukaryotic.60S subunit.L7
Potri.012G062600	-1	0.443482		GO:0000287,GO:0016984,GO:0015977,GO:0009536	ribulose-bisphosphate carboxylases	PS.calvin cycle.rubisco large subunit
Potri.002G082101	-1	0.414221
Potri.002G057300	-1	0.413502	POPTR_0002s05830	GO:0005515,GO:0005543	Pleckstrin homology (PH) domain-containing protein	not assigned.unknown
Potri.002G182500	-1	0.41009	POPTR_0002s18330		Calcium-binding endonuclease/exonuclease/phosphatase family	signalling.calcium
Potri.008G012400	-1	0.409603	POPTR_0008s01310		FASCICLIN-like arabinogalactan protein 17 precursor	cell wall.cell wall proteins.AGPs.AGP
Potri.018G078200	-1	0.40457		GO:0005515	ankyrin repeat family protein	cell.organisation
Potri.002G045700	-1	0.384595	POPTR_0002s04640	GO:0004834,GO:0006568,GO:0000105	tryptophan synthase alpha chain	amino acid metabolism.synthesis.aromatic aa.tryptophan.tryptophan synthase
Potri.006G275000	-1	0.381696	POPTR_0006s28990	GO:0000166,GO:0046872,GO:0003824,GO:0008152,GO:0016020,GO:0015662,GO:0006812,GO:0006754	H(+)-ATPase 5	transport.p- and v-ATPases
Potri.003G081800	-1	0.38039	POPTR_0003s07970	GO:0003924,GO:0005525,GO:0007264,GO:0005634,GO:0005737,GO:0005622	RAS 5	signalling.G-proteins
Potri.001G194000	-1	0.379083	POPTR_0001s19490	GO:0006412,GO:0005840,GO:0005622,GO:0003735	Ribosomal L28e protein family	protein.synthesis.ribosomal protein.eukaryotic.60S subunit.L28
Potri.003G004100	-1	0.377398	POPTR_0022s00350	GO:0003924,GO:0005525,GO:0007264,GO:0005622	RAB GTPase 11C	signalling.G-proteins
Potri.T106200	-1	0.364013		GO:0004601,GO:0020037,GO:0006979,GO:0055114	Peroxidase superfamily protein	misc.peroxidases
Potri.007G014300	-1	0.361008	POPTR_0007s13920	GO:0003677,GO:0006334,GO:0000786	Histone superfamily protein	DNA.synthesis/chromatin structure.histone
Potri.010G100400	-1	0.359654	POPTR_0010s11060	GO:0005515	transducin family protein / WD-40 repeat family protein	protein.targeting.secretory pathway.plasma membrane
Potri.006G009400	-1	0.358477	POPTR_0006s01100	GO:0004553,GO:0005975	Glycosyl hydrolase superfamily protein	cell wall.degradation.mannan-xylose-arabinose-fucose
Potri.001G266000	-1	0.357715	POPTR_0001s27300	GO:0003700,GO:0006355,GO:0005634	nuclear factor Y, subunit A1	RNA.regulation of transcription.CCAAT box binding factor family, HAP2
Potri.005G239300	-1	0.353847	POPTR_0005s26080	GO:0016020,GO:0009765	light-harvesting chlorophyll-protein complex II subunit B1	PS.lightreaction.photosystem II.LHC-II
Potri.010G002500	-1	0.350396	POPTR_0010s00490	GO:0004672,GO:0005524,GO:0006468,GO:0007165	CBL-interacting protein kinase 1	protein.postranslational modification
Potri.018G089700	-1	0.343838	POPTR_0018s09690	GO:0003779,GO:0007010	villin 4	cell.organisation
Potri.003G162300	-1	0.334878	POPTR_0003s16070	GO:0004812,GO:0005524,GO:0006418,GO:0000166,GO:0005737,GO:0006412,GO:0006426,GO:0004820	glycyl-tRNA synthetase / glycine--tRNA ligase	protein.aa activation.glycine-tRNA ligase
Potri.014G124200	-1	0.319701	POPTR_0014s11920	GO:0005515,GO:0008565,GO:0006606,GO:0005634,GO:0005737,GO:0006886,GO:0005643	importin alpha isoform 1	protein.targeting.nucleus
Potri.010G254200	-1	0.319626	POPTR_0010s26070	GO:0004427,GO:0009678,GO:0015992,GO:0016020	Inorganic H pyrophosphatase family protein	transport.amino acids
Potri.010G091000	-1	0.313632	POPTR_0010s10140	GO:0003735,GO:0006412,GO:0005622,GO:0005840	Ribosomal protein S5 domain 2-like superfamily protein	protein.synthesis.ribosomal protein.eukaryotic.40S subunit.S16
Potri.015G129400	-1	0.310036	POPTR_0015s14570		FASCICLIN-like arabinogalactan-protein 11	cell wall.cell wall proteins.AGPs.AGP
Potri.001G320000	-1	0.304756	POPTR_0001s32730	GO:0016491,GO:0008152,GO:0003854,GO:0016616,GO:0006694,GO:0055114,GO:0003824,GO:0050662,GO:0044237,GO:0009058,GO:0008831,GO:0045226	UDP-D-glucuronate 4-epimerase 6	cell wall.precursor synthesis.GAE
Potri.003G067700	-1	0.295293	POPTR_0003s06570	GO:0016491,GO:0008152,GO:0055114	aldehyde dehydrogenase 7B4	TCA / org transformation.other organic acid transformatons.misc
Potri.012G127900	-1	0.292607	POPTR_0012s14510		FASCICLIN-like arabinogalactan-protein 11	cell wall.cell wall proteins.AGPs.AGP
Potri.013G159600	-1	0.289923	POPTR_0013s15560	GO:0003735,GO:0006412,GO:0005840	Ribosomal protein L16p/L10e family protein	protein.synthesis.ribosomal protein.eukaryotic.60S subunit.L10
Potri.001G159700	-1	0.282115	POPTR_0001s15980	GO:0016779,GO:0008152	N-acetylglucosamine-1-phosphate uridylyltransferase 2	cell wall.precursor synthesis
Potri.010G236500	-1	0.279068	POPTR_0010s24290	GO:0046872,GO:0030001	homolog of anti-oxidant 1	metal handling.binding, chelation and storage
Potri.018G038900	-1	0.274856	POPTR_0018s00640	GO:0003723,GO:0003743,GO:0006413	Nucleic acid-binding, OB-fold-like protein	protein.synthesis.initiation
Potri.015G122400	-1	0.271306	POPTR_0015s15300	GO:0004298,GO:0051603,GO:0005839,GO:0004175,GO:0006511,GO:0019773	proteasome subunit PAB1	protein.degradation.ubiquitin.proteasom
Potri.018G104800	-1	0.270865	POPTR_0018s11380	GO:0016747	hydroxycinnamoyl-CoA shikimate/quinate hydroxycinnamoyl transferase	secondary metabolism.phenylpropanoids
Potri.005G248100	-1	0.269319	POPTR_0005s26930	GO:0006950,GO:0009415	Dehydrin family protein	not assigned.unknown
Potri.005G020800	-1	0.263992	POPTR_0005s02070	GO:0016020,GO:0005515	syntaxin of plants 43	cell.vesicle transport
Potri.016G010300	-1	0.248555	POPTR_0016s01160	GO:0005525,GO:0007264,GO:0005634,GO:0005737,GO:0005622	RAB GTPase homolog A5A	signalling.G-proteins
Potri.003G072500	-1	0.241985	POPTR_0003s07010	GO:0004298,GO:0051603,GO:0005839,GO:0004175,GO:0006511,GO:0019773	20S proteasome alpha subunit E2	protein.degradation.ubiquitin.proteasom
Potri.001G418400	-1	0.233996	POPTR_0001s44430		Transport protein particle (TRAPP) component	transport.misc
Potri.013G035500	-1	0.228287	POPTR_0030s00390	GO:0003824,GO:0030170,GO:0008152	O-acetylserine (thiol) lyase (OAS-TL) isoform A1	amino acid metabolism.synthesis.serine-glycine-cysteine group.cysteine.OASTL
Potri.019G079500	-1	0.224408	POPTR_0019s10830		PATELLIN 2	transport.misc
Potri.012G042500	-1	0.219347	POPTR_0012s03950	GO:0004871,GO:0019001,GO:0007186	extra-large GTP-binding protein 3	signalling.G-proteins
Potri.013G138000	-1	0.207731		GO:0005524,GO:0016820,GO:0015991,GO:0033178,GO:0046933,GO:0046961,GO:0015992,GO:0046034,GO:0016469	ATP synthase subunit alpha	PS.lightreaction.ATP synthase
Potri.009G165000	-1	0.196832	POPTR_0009s16660	GO:0005506,GO:0009055,GO:0020037	Cytochrome C1 family	mitochondrial electron transport / ATP synthesis.cytochrome c
Potri.001G025400	-1	0.1937	POPTR_0001s06270	GO:0005515,GO:0043531,GO:0006915,GO:0005524	NB-ARC domain-containing disease resistance protein	stress.biotic
Potri.003G038900	-1	0.187405	POPTR_0003s03120	GO:0016817	Root hair defective 3 GTP-binding protein (RHD3)	signalling.G-proteins
Potri.013G135500	-1	0.181329	POPTR_0013s13910	GO:0016491,GO:0008152	protochlorophyllide oxidoreductase C	tetrapyrrole synthesis.protochlorophyllide reductase
Potri.016G079500	-1	0.180721	POPTR_0016s08040			not assigned.unknown
Potri.004G086100	-1	0.179388	POPTR_0004s08450	GO:0004672,GO:0005524,GO:0006468,GO:0005515	receptor-like kinase 1	signalling.receptor kinases.leucine rich repeat III
Potri.018G092700	-1	0.176794	POPTR_0018s10050	GO:0003677,GO:0006334,GO:0005634,GO:0000786	Histone superfamily protein	DNA.synthesis/chromatin structure.histone
Potri.003G088300	-1	0.174334	POPTR_0003s08660		myo-inositol polyphosphate 5-phosphatase 2	DNA.synthesis/chromatin structure
Potri.006G140400	-1	0.172899	POPTR_0006s14260	GO:0004298,GO:0051603,GO:0005839,GO:0004175,GO:0006511,GO:0019773	20S proteasome subunit PAA2	protein.degradation.ubiquitin.proteasom
Potri.006G051300	-1	0.16643	POPTR_0006s04980		Adenine nucleotide alpha hydrolases-like superfamily protein	not assigned.unknown
Potri.002G214100	-1	0.165412	POPTR_0002s22720	GO:0008964,GO:0006099,GO:0015977	phosphoenolpyruvate carboxylase 1	glycolysis.cytosolic branch.phospho-enol-pyruvate carboxylase (PEPC)
Potri.006G198300	-1	0.163322	POPTR_0006s21260	GO:0004221,GO:0006511,GO:0005515	ubiquitin-specific protease 12	protein.degradation.ubiquitin.ubiquitin protease
Potri.019G073800	-1	0.163234		GO:0004222,GO:0008270,GO:0006508,GO:0031012,GO:0008152	matrix metalloproteinase	protein.degradation.metalloprotease
Potri.001G461000	-1	0.162617	POPTR_0001s46530		basic helix-loop-helix (bHLH) DNA-binding superfamily protein	RNA.regulation of transcription.bHLH,Basic Helix-Loop-Helix family
Potri.002G074400	-1	0.160958	POPTR_0002s07510	GO:0003924,GO:0005525,GO:0007264,GO:0005634,GO:0005737,GO:0005622	RAB GTPASE HOMOLOG B18	signalling.G-proteins
Potri.001G152800	-1	0.155376	POPTR_0001s15280	GO:0005525,GO:0007264,GO:0005634,GO:0005737,GO:0005622	RAS 5	signalling.G-proteins
Potri.013G102100	-1	0.153563	POPTR_0013s10250	GO:0016209,GO:0016491,GO:0055114	Thioredoxin superfamily protein	redox.peroxiredoxin
Potri.004G195100	-1	0.152393	POPTR_0004s20600	GO:0005524,GO:0044267,GO:0051082,GO:0006457	TCP-1/cpn60 chaperonin family protein	protein.folding
Potri.004G228400	-1	0.149358	POPTR_0004s23690	GO:0003924,GO:0005525,GO:0005515,GO:0005543	dynamin-like 3	misc.dynamin
Potri.003G143200	-1	0.148996	POPTR_0003s14320	GO:0005515	Tetratricopeptide repeat (TPR)-like superfamily protein	cell.organisation
Potri.006G097000	-1	0.147606	POPTR_0006s09840	GO:0016491,GO:0055114,GO:0005507	Laccase/Diphenol oxidase family protein	secondary metabolism.simple phenols
Potri.004G210600	-1	0.146685	POPTR_0004s22030		FASCICLIN-like arabinogalactan-protein 12	cell wall.cell wall proteins.AGPs.AGP
Potri.006G043200	-1	0.146162	POPTR_0006s04170	GO:0003885,GO:0055114,GO:0016020	L-galactono-1,4-lactone dehydrogenase	redox.ascorbate and glutathione.ascorbate.L-Galactono-1,4-lactone dehydrogenase
Potri.010G162800	-1	0.145809	POPTR_0010s17020	GO:0003723,GO:0003746,GO:0043022,GO:0006452,GO:0045901,GO:0045905,GO:0008612	eukaryotic elongation factor 5A-1	protein.synthesis.initiation
Potri.001G004500	-1	0.144422	POPTR_0001s04170		Mitochondrial substrate carrier family protein	transport.metabolite transporters at the mitochondrial membrane
Potri.017G063500	-1	0.138427	POPTR_0017s09050	GO:0008889,GO:0006071	senescence-related gene 3	lipid metabolism.lipid degradation.lysophospholipases.glycerophosphodiester phosphodiesterase
Potri.017G135600	-1	0.136591	POPTR_0017s02410	GO:0005515	polyubiquitin 10	protein.degradation.ubiquitin.ubiquitin
Potri.001G110300	-1	0.133796	POPTR_0001s08760	GO:0005515,GO:0051087,GO:0006915	BCL-2-associated athanogene 1	stress.abiotic
Potri.005G117500	-1	0.131686	POPTR_0005s11950	GO:0005506,GO:0009055,GO:0016705,GO:0020037,GO:0055114	ferulic acid 5-hydroxylase 1	misc.cytochrome P450
Potri.010G204300	-1	0.128963	POPTR_0010s21180		actin-11	cell.organisation
Potri.010G060400	-1	0.124371	POPTR_0010s07020	GO:0003735,GO:0006412,GO:0005622,GO:0005840,GO:0015934	Ribosomal protein L22p/L17e family protein	protein.synthesis.ribosomal protein.eukaryotic.60S subunit.L17
Potri.015G126800	-1	0.124224	POPTR_0015s14830		BCL-2-associated athanogene 7	signalling.calcium
Potri.004G013200	-1	0.123768	POPTR_0004s01320		glyoxalase I homolog	Biodegradation of Xenobiotics.lactoylglutathione lyase
Potri.002G257900	-1	0.12211	POPTR_0002s25970	GO:0016760,GO:0030244,GO:0016020	cellulose synthase A4	cell wall.cellulose synthesis.cellulose synthase
Potri.010G229300	-1	0.118125	POPTR_0010s23600	GO:0003824,GO:0043169,GO:0005975,GO:0004553	limit dextrinase	major CHO metabolism.degradation.starch.limit dextrinase/ pullulanase
Potri.001G246900	-1	0.117154	POPTR_0001s25410	GO:0051258,GO:0043234,GO:0003924,GO:0005525,GO:0006184,GO:0007017,GO:0005874	tubulin beta chain 2	cell.organisation
Potri.009G009300	-1	0.114919	POPTR_0009s01470	GO:0005524,GO:0044267	chaperonin-60alpha	protein.folding
Potri.008G141300	-1	0.111563	POPTR_0008s14080	GO:0005515	transducin family protein / WD-40 repeat family protein	protein.targeting.secretory pathway.plasma membrane
Potri.010G226500	-1	0.106799	POPTR_0010s23330	GO:0005515,GO:0004842,GO:0016567,GO:0000151	plant U-box 14	protein.degradation.ubiquitin.E3.RING
Potri.010G205700	-1	0.104537	POPTR_0010s21270	GO:0000902,GO:0005524	heat shock protein 70	stress.abiotic.heat
Potri.010G218700	-1	0.103963	POPTR_0010s22560	GO:0003924,GO:0005525	GTP binding Elongation factor Tu family protein	protein.synthesis.elongation
Potri.006G082300	-1	0.102462	POPTR_0006s08230	GO:0003677	histone H2A 12	DNA.synthesis/chromatin structure.histone
Potri.009G118900	-1	0.100677			Ribosomal protein S25 family protein	protein.synthesis.ribosomal protein.eukaryotic.40S subunit.S25
Potri.006G191400	-1	0.0959985	POPTR_0006s20580		Emsy N Terminus (ENT)/ plant Tudor-like domains-containing protein	not assigned.unknown
Potri.001G456800	-1	0.0936006		GO:0016491,GO:0050660,GO:0055114	NADPH-dependent thioredoxin reductase A	redox.thioredoxin
Potri.001G032900	-1	0.0933332	POPTR_0001s07020	GO:0004869	cystatin B	protein.degradation.cysteine protease
Potri.006G002800	-1	0.0929797	POPTR_0006s00470	GO:0005524,GO:0051082,GO:0006457,GO:0006950	HEAT SHOCK PROTEIN 81.4	stress.abiotic.heat
Potri.005G100400	-1	0.0912781	POPTR_0005s10340	GO:0004096,GO:0020037,GO:0055114,GO:0006979,GO:0005506	catalase 2	redox.dismutases and catalases
Potri.010G065100	-1	0.0901952	POPTR_0010s07560	GO:0008152	isopropyl malate isomerase large subunit 1	TCA / org transformation.TCA.aconitase
Potri.001G142500	-1	0.0890653	POPTR_0001s02490	GO:0006952,GO:0009607	Polyketide cyclase/dehydrase and lipid transport superfamily protein	stress.abiotic.unspecified
Potri.005G098100	-1	0.0882206	POPTR_0005s10090	GO:0003924,GO:0005525	Ribosomal protein S5/Elongation factor G/III/V family protein	protein.synthesis.elongation
Potri.015G112900	-1	0.0880025	POPTR_0015s12460	GO:0003735,GO:0006412,GO:0005622,GO:0005840,GO:0015935	40s ribosomal protein SA	protein.synthesis.ribosomal protein.eukaryotic.40S subunit.SA
Potri.001G130200	-1	0.0868173	POPTR_0001s01230	GO:0000062	acyl-CoA-binding protein 6	lipid metabolism.FA synthesis and FA elongation.acyl-CoA binding protein
Potri.006G148600	-1	0.086293	POPTR_0006s15090	GO:0006334,GO:0005634	nucleosome assembly protein 1;2	DNA.synthesis/chromatin structure
Potri.003G196600	-1	0.0850619	POPTR_0003s19600	GO:0004672,GO:0005524,GO:0006468,GO:0005488	Concanavalin A-like lectin protein kinase family protein	misc.myrosinases-lectin-jacalin
Potri.014G010500	-1	0.084941	POPTR_0014s00640	GO:0030599,GO:0042545,GO:0005618	pectin methylesterase 3	cell wall.pectin*esterases.PME
Potri.001G197200	-1	0.084547	POPTR_0001s20390		SNARE-like superfamily protein	protein.targeting.secretory pathway.unspecified
Potri.005G157700	-1	0.07818	POPTR_0005s17740	GO:0019904	general regulatory factor 8	signalling.14-3-3 proteins
Potri.006G029000	-1	0.0746851		GO:0005524,GO:0009378,GO:0006281,GO:0006310	regulatory particle triple-A ATPase 3	protein.degradation.ubiquitin.proteasom
Potri.004G113900	-1	0.0740517	POPTR_0004s11260		Ribosomal protein L7Ae/L30e/S12e/Gadd45 family protein	protein.synthesis.ribosomal protein.eukaryotic.60S subunit.L7A
Potri.010G192200	-1	0.0725281	POPTR_0010s19960	GO:0005515	Mov34/MPN/PAD-1 family protein	protein.degradation.ubiquitin.proteasom
Potri.001G466000	-1	0.0719552	POPTR_0001s47020	GO:0005524,GO:0051082,GO:0006457,GO:0006950	HEAT SHOCK PROTEIN 81.4	stress.abiotic.heat
Potri.005G073300	-1	0.0639162	POPTR_0005s07450	GO:0003849,GO:0009073	3-deoxy-D-arabino-heptulosonate 7-phosphate synthase 1	amino acid metabolism.synthesis.aromatic aa.chorismate.3-deoxy-D-arabino-heptulosonate 7-phosphate synthase
Potri.005G206300	-1	0.0628912	POPTR_0005s22790	GO:0006412,GO:0005840,GO:0005622,GO:0003735	Ribosomal protein L7Ae/L30e/S12e/Gadd45 family protein	protein.synthesis.ribosomal protein.eukaryotic.40S subunit.S12
Potri.002G146500	-1	0.062852	POPTR_0002s14750	GO:0016491,GO:0008152,GO:0003854,GO:0016616,GO:0006694,GO:0055114,GO:0003824,GO:0050662,GO:0044237,GO:0009058,GO:0008831,GO:0045226	UDP-D-glucuronate 4-epimerase 3	cell wall.precursor synthesis.GAE
Potri.001G164000	-1	0.0613998	POPTR_0001s16430	GO:0003735,GO:0006412,GO:0005622,GO:0005840,GO:0015935	40s ribosomal protein SA	protein.synthesis.ribosomal protein.eukaryotic.40S subunit.SA
Potri.003G197600	-1	0.0602824	POPTR_0003s19720	GO:0046872	Regulator of chromosome condensation (RCC1) family with FYVE zinc finger domain	cell.division
Potri.009G093900	-1	0.0584695	POPTR_0009s09690	GO:0005975,GO:0004553	1,2-alpha-L-fucosidases	not assigned.unknown
Potri.017G135800	-1	0.0581065	POPTR_0017s02400	GO:0016491,GO:0016706,GO:0055114	2-oxoglutarate (2OG) and Fe(II)-dependent oxygenase superfamily protein	hormone metabolism.ethylene.synthesis-degradation
Potri.005G023500	-1	0.057227	POPTR_0005s02330	GO:0006412,GO:0005840,GO:0005622,GO:0003735	ribosomal protein L18	protein.synthesis.ribosomal protein.eukaryotic.60S subunit.L18
Potri.007G095700	-1	0.0562056	POPTR_0007s05160	GO:0003849,GO:0009073	3-deoxy-D-arabino-heptulosonate 7-phosphate synthase 1	amino acid metabolism.synthesis.aromatic aa.chorismate.3-deoxy-D-arabino-heptulosonate 7-phosphate synthase
Potri.012G093800	-1	0.0559486	POPTR_0012s09540	GO:0004550,GO:0005524,GO:0006165,GO:0006183,GO:0006228,GO:0006241	nucleoside diphosphate kinase 2	nucleotide metabolism.phosphotransfer and pyrophosphatases.nucleoside diphosphate kinase
Potri.018G112400	-1	0.0544729	POPTR_0018s12040	GO:0000166,GO:0046872,GO:0003824,GO:0008152,GO:0016020,GO:0015662,GO:0006812,GO:0006754	H(+)-ATPase 8	transport.p- and v-ATPases
Potri.017G061100	-1	0.0540516	POPTR_0017s08810	GO:0016820,GO:0015991,GO:0033180	vacuolar ATP synthase subunit C (VATC) / V-ATPase C subunit / vacuolar proton pump C subunit (DET3)	transport.p- and v-ATPases
Potri.013G010000	-1	0.0538073	POPTR_0013s01130	GO:0005525,GO:0007264,GO:0004871,GO:0019001,GO:0007186,GO:0005634,GO:0005737,GO:0005622,GO:0006886	secretion-associated RAS super family 2	signalling.G-proteins
Potri.002G111900	-1	0.0534134	POPTR_0002s11250	GO:0051258,GO:0043234,GO:0003924,GO:0005525,GO:0006184,GO:0007017,GO:0005874	tubulin alpha-2 chain	cell.organisation
Potri.009G012200	-1	0.0522715	POPTR_0009s01740		FASCICLIN-like arabinogalactan-protein 12	cell wall.cell wall proteins.AGPs.AGP
Potri.002G216400	-1	0.0515998	POPTR_0002s22410	GO:0016747,GO:0008152	peroxisomal 3-ketoacyl-CoA thiolase 3	amino acid metabolism.degradation.branched chain group.shared
Potri.003G156500	-1	0.0492132	POPTR_0003s15520	GO:0008725,GO:0006284	DNA glycosylase superfamily protein	DNA.repair
Potri.001G135500	-1	0.0490591	POPTR_0001s01790	GO:0005524,GO:0016310,GO:0016301	GHMP kinase family protein	secondary metabolism.isoprenoids.mevalonate pathway.phosphomevalonate kinase
Potri.001G004800	-1	0.0479348	POPTR_0001s04200	GO:0005515	ARM repeat superfamily protein	protein.targeting.nucleus
Potri.T059600	-1	0.0466052	POPTR_0017s01480	GO:0016021	Endomembrane protein 70 protein family	DNA.unspecified
Potri.008G084500	-1	0.0456735	POPTR_0008s08410	GO:0004618,GO:0006096	phosphoglycerate kinase 1	PS.calvin cycle.phosphoglycerate kinase
Potri.010G087800	-1	0.045647	POPTR_0010s09820	GO:0003735,GO:0006412,GO:0005622,GO:0005840	Ribosomal protein S24e family protein	protein.synthesis.ribosomal protein.eukaryotic.40S subunit.S24
Potri.008G100800	-1	0.0427932	POPTR_0008s10020	GO:0016491,GO:0050660,GO:0055114,GO:0009055,GO:0008033,GO:0045454,GO:0005737,GO:0004148	lipoamide dehydrogenase 2	TCA / org transformation.TCA.pyruvate DH.E3
Potri.004G210000	-1	0.0426445	POPTR_0004s21970	GO:0005515	ankyrin repeat-containing 2B	RNA.regulation of transcription.AtSR Transcription Factor family
Potri.009G115000	-1	0.0385664	POPTR_0009s11790	GO:0003924,GO:0005525,GO:0007264,GO:0005634,GO:0005737,GO:0005622	RAB GTPase homolog G3F	signalling.G-proteins
Potri.012G015000	-1	0.0382012	POPTR_0012s02220		FASCICLIN-like arabinogalactan-protein 11	cell wall.cell wall proteins.AGPs.AGP
Potri.002G171200	-1	0.0372174	POPTR_0002s17220	GO:0003924,GO:0005525	DYNAMIN-like 1B	misc.dynamin
Potri.005G076900	-1	0.0371874	POPTR_0005s07860	GO:0005515	Lipase/lipooxygenase, PLAT/LH2 family protein	not assigned.unknown
Potri.015G105100	-1	0.0365843	POPTR_0015s11640	GO:0005524,GO:0008134,GO:0006355,GO:0005515,GO:0019538,GO:0016887,GO:0006289,GO:0004518,GO:0003677	CLPC homologue 1	protein.degradation.serine protease
Potri.011G064000	-1	0.0350846		GO:0000287,GO:0030976,GO:0003824	Thiamine pyrophosphate dependent pyruvate decarboxylase family protein	fermentation.PDC
Potri.005G032300	-1	0.0316777	POPTR_0005s03540	GO:0016779,GO:0009058,GO:0009435	nicotinate/nicotinamide mononucleotide adenyltransferase	Co-factor and vitamine metabolism
Potri.001G036900	-1	0.0314396	POPTR_0001s07400	GO:0003824,GO:0008152	4-coumarate:CoA ligase 2	secondary metabolism.phenylpropanoids.lignin biosynthesis.4CL
Potri.009G099800	-1	0.030737	POPTR_0009s10270	GO:0008171	S-adenosyl-L-methionine-dependent methyltransferases superfamily protein	secondary metabolism.phenylpropanoids.lignin biosynthesis.CCoAOMT
Potri.006G117400	-1	0.0299129	POPTR_0006s11860	GO:0000287,GO:0004743,GO:0030955,GO:0006096	Pyruvate kinase family protein	glycolysis.plastid branch.pyruvate kinase (PK)
Potri.008G054700	-1	0.0267646	POPTR_0008s05480	GO:0000902,GO:0005524	heat shock cognate protein 70-1	stress.abiotic.heat
Potri.017G100000	-1	0.0248639	POPTR_0017s13430	GO:0015035,GO:0030288	Thioredoxin superfamily protein	not assigned.unknown
Potri.002G124200	-1	0.0244613	POPTR_0002s12570	GO:0003676,GO:0003723	poly(A) binding protein 8	RNA.processing
Potri.010G083200	-1	0.0221018	POPTR_0010s09330	GO:0003735,GO:0006412,GO:0005622,GO:0005840	Ribosomal protein S3Ae	protein.synthesis.ribosomal protein.eukaryotic.40S subunit.S3A
Potri.004G226400	-1	0.018226	POPTR_0004s23510	GO:0003924,GO:0005525,GO:0007264,GO:0005622	RAB GTPase 11C	signalling.G-proteins
[truncated: 778 more rows]
