# Supplementary material for: A multi-omics approach reveals function of Secretory Carrier-Associated Membrane Proteins in wood formation of​ ​​Populus​​ ​trees
Source: BMC Genomics. 2018 Jan 3;19:11. doi: 10.1186/s12864-017-4411-1 (PMC5753437; doi:10.1186/s12864-017-4411-1)
Supplement: Supplementary file 5 — LC-MS metabolomic analysis of wild type and PttSCAMP3 RNAi plants. (XLSX 64 kb) [file 12864_2017_4411_MOESM5_ESM.xlsx]

## Sheet: Additional file 5
LC-MS metabolomic analysis of the wild type and PttSCAMP3 RNAi plants
Columns indicate: LC-MS metabolite (theoretical m/z)@ (Retension time (RT)); RNAi vs WT depicts the direction of change where the colour blue (in the lower part of table) indicates upregulation and red (on the upper part of the table) downregulation in abundance in transgenic PttSCAMP3 lines compared to the wild type. p(CORR) stands for the statistics whereby p(CORR) > 0.5 is significant for the …
Metabolite	RNAi vs WT	p(CORR)	Mass	RT	M-H	Annotation	Formula
260.0366@7.6459966	-1	0.836022	260.0366	7.6459966	259.029
170.0909@6.5109987	-1	0.834924	170.0909	6.5109987	169.083
566.0556@0.55400026	-1	0.784091	566.0556	0.55400026	565.048	UDP‐galactose	C15 H24 O17 N2 P2
250.1558@8.716002	-1	0.740031	250.1558	8.716002	249.148	2-cis,4-trans-xanthoxin	C15 H22 O3
312.2202@7.9389973	-1	0.716894	312.2202	7.9389973	311.212
122.0546@0.7649997	-1	0.716678	122.0546	0.7649997	121.047	iso-erythritol	C4H10O4
263.2075@8.526	-1	0.715161	263.2075	8.526	262.2
86.041@0.7590002	-1	0.712783	86.041	0.7590002	85.0332
280.1638@7.9479985	-1	0.700967	280.1638	7.9479985	279.156
438.3488@9.589997	-1	0.696584	438.3488	9.589997	437.341
157.0447@2.569	-1	0.672895	157.0447	2.569	156.037
336.0835@3.444	-1	0.67182	336.0835	3.444	335.076	5-O-Caffeoylshikimic acid	C16 H16 O8
392.0447@0.6760002	-1	0.646788	392.0447	0.6760002	391.037
98.0651@4.285999	-1	0.643121	98.0651	4.285999	97.0573
404.0859@3.440001	-1	0.638118	404.0859	3.440001	403.078
157.0442@2.1259997	-1	0.625322	157.0442	2.1259997	156.036
243.1821@6.7790008	-1	0.623946	243.1821	6.7790008	242.174
310.1765@7.268003	-1	0.621338	310.1765	7.268003	309.169
103.0391@0.7649997	-1	0.620888	103.0391	0.7649997	102.031
422.2356@9.213004	-1	0.619592	422.2356	9.213004	421.228
537.1221@1.2070005	-1	0.618443	537.1221	1.2070005	536.114
537.1187@1.2060003	-1	0.609811	537.1187	1.2060003	536.111
118.031@0.7700003	-1	0.606268	118.031	0.7700003	117.023	Succinic acid	C4H6O4
148.0429@0.859	-1	0.595237	148.0429	0.859	147.035
464.1305@4.291	-1	0.591427	464.1305	4.291	463.123
464.1145@4.291	-1	0.591427	464.1145	4.291	463.107
238.0653@1.0779995	-1	0.584706	238.0653	1.0779995	237.058	7-Hydroxyflavone	C15H10O3
305.9969@0.57099974	-1	0.579883	305.9969	0.57099974	304.989
252.0948@6.714998	-1	0.577675	252.0948	6.714998	251.087
419.9017@0.41500008	-1	0.575322	419.9017	0.41500008	418.894
550.1644@3.2239993	-1	0.570291	550.1644	3.2239993	549.157
217.9848@1.7659996	-1	0.557495	217.9848	1.7659996	216.977
195.0836@7.71	-1	0.556641	195.0836	7.71	194.076
424.3363@9.540002	-1	0.555813	424.3363	9.540002	423.329
124.0618@0.7649997	-1	0.555645	124.0618	0.7649997	123.054
254.149@7.0660005	-1	0.548999	254.149	7.0660005	253.141
338.0721@1.1860006	-1	0.546154	338.0721	1.1860006	337.064	Salirepin	C13 H18 O8
306.1702@4.2830014	-1	0.543083	306.1702	4.2830014	305.162
542.1955@3.4400012	-1	0.538485	542.1955	3.4400012	541.188
318.0464@0.87000006	-1	0.535104	318.0464	0.87000006	317.039
406.036@0.6730002	-1	0.53228	406.036	0.6730002	405.028
550.1656@3.6439986	-1	0.515369	550.1656	3.6439986	549.158
516.1642@0.8899997	-1	0.51516	516.1642	0.8899997	515.156
320.1434@2.9219987	-1	0.510964	320.1434	2.9219987	319.136
392.2036@5.4570003	-1	0.502875	392.2036	5.4570003	391.196
206.0355@1.1380004	-1	0.491329	206.0355	1.1380004	205.028
378.1231@5.011001	-1	0.47682	378.1231	5.011001	377.115
308.0766@4.2949986	-1	0.473259	308.0766	4.2949986	307.069
116.0121@0.566	-1	0.47029	116.0121	0.566	115.004	Fumaric acid	C4H4O4
175.9585@0.41900003	-1	0.46997	175.9585	0.41900003	174.951
368.1254@7.0539975	-1	0.466722	368.1254	7.0539975	367.118
582.2081@6.3370023	-1	0.461722	582.2081	6.3370023	581.2	G(e8–O–4) S(8–5)G’	C31 H34 O11
268.0928@2.5920012	-1	0.461504	268.0928	2.5920012	267.085	feruloyl glycerol	C13 H16 O6
174.1247@6.5199995	-1	0.454895	174.1247	6.5199995	173.117
740.4599@13.354003	1	-0.450023	740.4599	13.354003	739.452
514.151@0.81999975	1	-0.450478	514.151	0.81999975	513.143
366.1692@7.8989973	1	-0.451012	366.1692	7.8989973	365.161
827.5351@10.221994	1	-0.451164	827.5351	10.221994	826.527
1120.1638@1.7630004	1	-0.452001	1120.1638	1.7630004	1119.16
733.5224@10.321997	1	-0.454063	733.5224	10.321997	732.515
327.9065@0.43500003	1	-0.454318	327.9065	0.43500003	326.899
556.1925@6.2270007	1	-0.454686	556.1925	6.2270007	555.185
133.9245@9.114004	1	-0.455111	133.9245	9.114004	132.917
588.1977@1.9199988	1	-0.457049	588.1977	1.9199988	587.19
556.2299@5.3209996	1	-0.457231	556.2299	5.3209996	555.222
328.2169@6.654001	1	-0.457551	328.2169	6.654001	327.209
322.074@0.5020002	1	-0.45784	322.074	0.5020002	321.066
242.0415@1.2080001	1	-0.457878	242.0415	1.2080001	241.034
580.1921@0.5030002	1	-0.458143	580.1921	0.5030002	579.184
300.0832@2.236	1	-0.458195	300.0832	2.236	299.075
324.0791@1.8980004	1	-0.459362	324.0791	1.8980004	323.071
514.1553@0.81999975	1	-0.459537	514.1553	0.81999975	513.148
1231.0747@5.046002	1	-0.460078	1231.0747	5.046002	1230.07
948.3383@6.4060025	1	-0.460494	948.3383	6.4060025	947.331
317.9476@9.467004	1	-0.460643	317.9476	9.467004	316.94
1039.028@0.7949998	1	-0.460672	1039.028	0.7949998	1038.02
701.9143@9.640998	1	-0.460691	701.9143	9.640998	700.907
568.2464@4.3009987	1	-0.460843	568.2464	4.3009987	567.239
368.1619@7.5729985	1	-0.461731	368.1619	7.5729985	367.154
1071.0365@0.6289998	1	-0.461946	1071.0365	0.6289998	1070.03
930.3265@6.9209995	1	-0.461969	930.3265	6.9209995	929.319
555.268@4.7949986	1	-0.464029	555.268	4.7949986	554.26
699.9239@9.640998	1	-0.466394	699.9239	9.640998	698.916
560.1886@5.1450014	1	-0.466416	560.1886	5.1450014	559.181
750.226@7.5290003	1	-0.466544	750.226	7.5290003	749.218
827.4879@10.178002	1	-0.466815	827.4879	10.178002	826.48
462.1515@5.960999	1	-0.470012	462.1515	5.960999	461.144
294.176@7.4960017	1	-0.471739	294.176	7.4960017	293.168
426.0422@2.2799993	1	-0.471927	426.0422	2.2799993	425.034
734.2536@6.803	1	-0.472176	734.2536	6.803	733.246
288.0627@4.826999	1	-0.474109	288.0627	4.826999	287.055
402.0725@1.8949993	1	-0.47416	402.0725	1.8949993	401.065
424.1717@5.388	1	-0.474391	424.1717	5.388	423.164
728.2313@7.5290003	1	-0.474569	728.2313	7.5290003	727.224	G(8-O-4)G(8-O-4)G(8-5)G	C40 H40 O13
273.9667@0.41800004	1	-0.475475	273.9667	0.41800004	272.959
728.237@7.5290003	1	-0.476086	728.237	7.5290003	727.229
432.1415@5.9049993	1	-0.477243	432.1415	5.9049993	431.134	7O-coumaroyl salicin	C22 H24 O9
299.1363@5.867998	1	-0.478785	299.1363	5.867998	298.129
722.2557@6.1130033	1	-0.479069	722.2557	6.1130033	721.248
556.1931@5.746001	1	-0.479647	556.1931	5.746001	555.185	SP (8-8) S	C29 H32 O11
970.3213@6.3220005	1	-0.481264	970.3213	6.3220005	969.313
374.078@1.8939998	1	-0.481642	374.078	1.8939998	373.07
398.0912@0.4920001	1	-0.481711	398.0912	0.4920001	397.083
696.4743@12.222998	1	-0.482218	696.4743	12.222998	695.466
1055.4507@11.554996	1	-0.482627	1055.4507	11.554996	1054.44
697.6261@13.581994	1	-0.482649	697.6261	13.581994	696.618
368.114@0.47699994	1	-0.483579	368.114	0.47699994	367.106
143.0641@0.79899985	1	-0.484056	143.0641	0.79899985	142.056
210.0393@0.493	1	-0.484325	210.0393	0.493	209.031
734.254@6.803	1	-0.485194	734.254	6.803	733.246
810.3075@5.9479985	1	-0.485594	810.3075	5.9479985	809.3	G(8–O–4)S(8–O–4)S(8–5)G	C42 H50 O16
970.3215@6.3220005	1	-0.486658	970.3215	6.3220005	969.314
556.1831@6.2270007	1	-0.48724	556.1831	6.2270007	555.175
556.2298@5.3209996	1	-0.487309	556.2298	5.3209996	555.222
452.0952@5.5769987	1	-0.48747	452.0952	5.5769987	451.087	(4ξ)-2-O-(4-Hydroxybenzoyl)-6-O-(3,4,5-trihydroxybenzoyl)-D-ribo-hexopyranose	C20 H19 O12
406.1629@4.847	1	-0.488993	406.1629	4.847	405.155	G(t8-O-4)S	C21 H26 O8
390.1363@0.5020002	1	-0.489705	390.1363	0.5020002	389.129
233.9832@1.7400001	1	-0.490165	233.9832	1.7400001	232.975
238.0476@2.8570006	1	-0.490282	238.0476	2.8570006	237.04
764.2648@6.8009973	1	-0.490294	764.2648	6.8009973	763.257
233.9822@1.7389992	1	-0.49196	233.9822	1.7389992	232.974
600.2196@4.959	1	-0.492143	600.2196	4.959	599.212
150.0347@0.62299967	1	-0.492717	150.0347	0.62299967	149.027
662.2664@8.377005	1	-0.493714	662.2664	8.377005	661.259
332.1889@1.8989999	1	-0.493853	332.1889	1.8989999	331.181
554.2136@5.7879977	1	-0.494474	554.2136	5.7879977	553.206	G(t8–O–4)G(8–8)G	C30 H34 O10
224.031@1.8720009	1	-0.494926	224.031	1.8720009	223.023
697.6195@13.579999	1	-0.495203	697.6195	13.579999	696.612
697.6196@13.579999	1	-0.495203	697.6196	13.579999	696.612
749.5251@10.1849985	1	-0.495941	749.5251	10.1849985	748.517
276.2473@8.947999	1	-0.499599	276.2473	8.947999	275.24
654.0914@5.746001	1	-0.49989	654.0914	5.746001	653.084
757.5319@9.927001	1	-0.500209	757.5319	9.927001	756.524
313.1009@0.88299984	1	-0.500518	313.1009	0.88299984	312.093
227.9688@9.114997	1	-0.50175	227.9688	9.114997	226.961
726.4445@10.224	1	-0.502062	726.4445	10.224	725.437
374.1345@3.2809997	1	-0.503038	374.1345	3.2809997	373.127
360.1793@9.462004	1	-0.50316	360.1793	9.462004	359.172
715.512@11.5599985	1	-0.503453	715.512	11.5599985	714.504
818.212@7.5290003	1	-0.505164	818.212	7.5290003	817.204
210.0377@0.493	1	-0.506101	210.0377	0.493	209.03
660.1894@9.041995	1	-0.506253	660.1894	9.041995	659.182
356.1651@9.463996	1	-0.507165	356.1651	9.463996	355.157
428.1243@3.283	1	-0.508761	428.1243	3.283	427.117
598.239@6.309998	1	-0.509669	598.239	6.309998	597.231
751.5191@10.182005	1	-0.509793	751.5191	10.182005	750.511
1055.0249@0.5979997	1	-0.510571	1055.0249	0.5979997	1054.02
322.0849@1.8970006	1	-0.511005	322.0849	1.8970006	321.077
97.9777@0.48500013	1	-0.512866	97.9777	0.48500013	96.9699
602.2304@5.0619974	1	-0.513053	602.2304	5.0619974	601.223
400.0957@1.8949993	1	-0.513372	400.0957	1.8949993	399.088
832.444@12.221004	1	-0.513822	832.444	12.221004	831.436
570.2176@9.043	1	-0.514367	570.2176	9.043	569.21
552.1606@0.5030002	1	-0.515794	552.1606	0.5030002	551.153
672.4703@13.359004	1	-0.516604	672.4703	13.359004	671.462
340.2065@9.675997	1	-0.522628	340.2065	9.675997	339.199
978.3468@6.2810025	1	-0.522751	978.3468	6.2810025	977.339
432.2227@8.692996	1	-0.523407	432.2227	8.692996	431.215
314.0578@1.6849998	1	-0.523839	314.0578	1.6849998	313.05
466.235@6.994998	1	-0.525263	466.235	6.994998	465.227
112.0141@1.2159997	1	-0.526344	112.0141	1.2159997	111.006
556.2964@5.7469983	1	-0.527644	556.2964	5.7469983	555.289
783.4993@11.557004	1	-0.528766	783.4993	11.557004	782.491
318.0733@4.921002	1	-0.528777	318.0733	4.921002	317.066
448.1359@5.477002	1	-0.529018	448.1359	5.477002	447.128	Populoside (salicin + caffeoyl)	C22 H24 O10
476.1383@0.75	1	-0.530155	476.1383	0.75	475.131
895.5215@10.179995	1	-0.531238	895.5215	10.179995	894.514
758.2563@7.480998	1	-0.531658	758.2563	7.480998	757.249
696.4705@12.224	1	-0.532199	696.4705	12.224	695.463
652.2117@5.7059975	1	-0.533618	652.2117	5.7059975	651.204	G (t8-O-4) S (8-8) G + C3 O2	C35 H72 O10
158.0562@1.0779995	1	-0.534172	158.0562	1.0779995	157.048
919.4792@11.558005	1	-0.535189	919.4792	11.558005	918.471
683.6043@12.888	1	-0.536678	683.6043	12.888	682.596
464.0737@1.7310001	1	-0.537971	464.0737	1.7310001	463.066
589.4815@10.532996	1	-0.538456	589.4815	10.532996	588.474
1058.3877@12.221992	1	-0.539899	1058.3877	12.221992	1057.38
117.9351@9.114004	1	-0.540146	117.9351	9.114004	116.927
752.2595@6.1669955	1	-0.541198	752.2595	6.1669955	751.252	G(8–O–4) SP(8–8)S	C39 H44 O15
966.4998@9.442996	1	-0.541401	966.4998	9.442996	965.492
696.4709@12.224	1	-0.541541	696.4709	12.224	695.463
266.154@9.113004	1	-0.541999	266.154	9.113004	265.146
811.5958@13.579999	1	-0.542094	811.5958	13.579999	810.588
722.2548@6.2239995	1	-0.543489	722.2548	6.2239995	721.247
722.255@6.2239995	1	-0.543489	722.255	6.2239995	721.247
732.2166@7.858001	1	-0.545271	732.2166	7.858001	731.209
658.4556@12.823999	1	-0.546428	658.4556	12.823999	657.448
612.2202@5.940002	1	-0.547666	612.2202	5.940002	611.212	S(t8–O–4)S(8–5)G′	C32 H36 O12
134.0236@0.7299997	1	-0.549354	134.0236	0.7299997	133.016
165.0769@1.2330008	1	-0.549512	165.0769	1.2330008	164.069
492.1511@0.61499983	1	-0.551854	492.1511	0.61499983	491.143
738.4421@12.472998	1	-0.552069	738.4421	12.472998	737.434
922.4131@12.237	1	-0.552501	922.4131	12.237	921.405
723.2588@6.218	1	-0.553237	723.2588	6.218	722.251
388.1725@3.3830001	1	-0.554496	388.1725	3.3830001	387.165	sinapic acid conjugated	C18 H28 O9
710.2242@7.858001	1	-0.554821	710.2242	7.858001	709.216
962.6221@10.420006	1	-0.5555	962.6221	10.420006	961.614
752.2649@6.039998	1	-0.556598	752.2649	6.039998	751.257
487.1334@3.9790025	1	-0.557263	487.1334	3.9790025	486.126
699.9178@9.640998	1	-0.558556	699.9178	9.640998	698.91
614.2339@5.6439986	1	-0.559678	614.2339	5.6439986	613.226	G(8–O–4)S(8–8)S	C32 H38 O12
572.3002@9.351005	1	-0.559925	572.3002	9.351005	571.292
978.3388@6.1979985	1	-0.560209	978.3388	6.1979985	977.331
800.5625@10.75	1	-0.560254	800.5625	10.75	799.555
384.1955@9.752006	1	-0.561032	384.1955	9.752006	383.188
713.6149@13.0029955	1	-0.562783	713.6149	13.0029955	712.607
667.0648@9.569	1	-0.562823	667.0648	9.569	666.057
398.3749@10.626005	1	-0.563512	398.3749	10.626005	397.367
72.0217@0.4710001	1	-0.56408	72.0217	0.4710001	71.0139
673.5749@12.886999	1	-0.564154	673.5749	12.886999	672.567
630.3921@9.759002	1	-0.564514	630.3921	9.759002	629.384
713.4857@10.533998	1	-0.565329	713.4857	10.533998	712.478
382.1087@1.0740002	1	-0.565625	382.1087	1.0740002	381.101
808.4457@13.364995	1	-0.566097	808.4457	13.364995	807.438
552.1987@6.9379992	1	-0.567131	552.1987	6.9379992	551.191	G(t8–O–4)G(8–5)G′	C30 H32 O10
464.2221@9.466002	1	-0.568471	464.2221	9.466002	463.214
534.144@0.50600004	1	-0.570199	534.144	0.50600004	533.136
298.1253@1.0789998	1	-0.570224	298.1253	1.0789998	297.118
282.0367@3.3710005	1	-0.571039	282.0367	3.3710005	281.029
797.5811@12.885993	1	-0.572276	797.5811	12.885993	796.573
404.1462@5.279003	1	-0.57232	404.1462	5.279003	403.138	Nitidanin [ S (8-O-4) 5H ]	C21 H24 O8
349.1@1.8949993	1	-0.574005	349.1	1.8949993	348.092
752.2653@6.059001	1	-0.574065	752.2653	6.059001	751.258
566.1744@0.5230001	1	-0.574376	566.1744	0.5230001	565.167
652.2108@5.8609962	1	-0.575055	652.2108	5.8609962	651.203
334.066@0.5030002	1	-0.578504	334.066	0.5030002	333.058
595.2986@5.850003	1	-0.57852	595.2986	5.850003	594.291
674.4788@13.375	1	-0.579371	674.4788	13.375	673.471
202.1193@7.201998	1	-0.580062	202.1193	7.201998	201.112
584.2247@5.7059975	1	-0.582416	584.2247	5.7059975	583.217	G(8–O–4)S(8–5)G	C31 H36 O11
584.2233@6.0539994	1	-0.582848	584.2233	6.0539994	583.216	G (t8-O-4) S (8-8) G	C31 H36 O11
113.9896@9.113004	1	-0.584117	113.9896	9.113004	112.982
256.049@2.1399996	1	-0.584539	256.049	2.1399996	255.041
739.5119@10.869997	1	-0.584974	739.5119	10.869997	738.504
364.1154@3.9360008	1	-0.586463	364.1154	3.9360008	363.108	HCH-sinapic acid	C18 H20 O8
245.969@0.41800013	1	-0.586834	245.969	0.41800013	244.961
534.1416@0.50600004	1	-0.587043	534.1416	0.50600004	533.134
764.4569@12.229003	1	-0.588662	764.4569	12.229003	763.449
990.4025@12.239007	1	-0.592302	990.4025	12.239007	989.395
387.9468@0.4139998	1	-0.592981	387.9468	0.4139998	386.939
314.0634@2.3759997	1	-0.593242	314.0634	2.3759997	313.056
806.4284@12.466002	1	-0.595139	806.4284	12.466002	805.421
717.6012@13.716002	1	-0.596216	717.6012	13.716002	716.593
810.3068@6.326001	1	-0.597749	810.3068	6.326001	809.299	G(8–O–4)S(8–O–4)S(8–5)G	C42 H50 O16
556.1936@5.746001	1	-0.601556	556.1936	5.746001	555.186	SP (8-8) S	C29 H32 O11
764.464@12.222998	1	-0.603224	764.464	12.222998	763.456
717.6013@13.716002	1	-0.604105	717.6013	13.716002	716.594
1030.601@10.420006	1	-0.604757	1030.601	10.420006	1029.59
962.614@10.420006	1	-0.606706	962.614	10.420006	961.606
180.0137@0.7630003	1	-0.606914	180.0137	0.7630003	179.006
725.9127@9.641999	1	-0.60774	725.9127	9.641999	724.905
1098.5884@10.420006	1	-0.608395	1098.5884	10.420006	1097.58
660.2072@7.0950007	1	-0.609391	660.2072	7.0950007	659.199
389.9461@0.41399977	1	-0.612081	389.9461	0.41399977	388.938
373.1158@0.7530002	1	-0.613477	373.1158	0.7530002	372.108
810.3066@6.2270007	1	-0.614913	810.3066	6.2270007	809.299	G(8-O-4)S(8-8)S(8-O-4)G	C42 H50 O16
1077.0068@1.3359995	1	-0.615225	1077.0068	1.3359995	1076
744.6219@13.718995	1	-0.616354	744.6219	13.718995	743.614
620.1992@5.7059975	1	-0.617876	620.1992	5.7059975	619.191
234.1606@8.155	1	-0.618772	234.1606	8.155	233.153
334.0647@0.50499976	1	-0.619494	334.0647	0.50499976	333.057
986.6133@10.119997	1	-0.621023	986.6133	10.119997	985.606
362.1356@3.283	1	-0.621425	362.1356	3.283	361.128
539.0893@0.64999974	1	-0.621695	539.0893	0.64999974	538.082
138.0314@6.7709975	1	-0.621884	138.0314	6.7709975	703.24	G (8-O-4) SP (8-5) G	C38 H40 O13
764.4704@12.222998	1	-0.624417	764.4704	12.222998	763.463
652.4158@8.648996	1	-0.624601	652.4158	8.648996	651.408
738.4424@12.472998	1	-0.625808	738.4424	12.472998	737.435
622.2014@5.7059975	1	-0.626037	622.2014	5.7059975	621.194
408.1226@0.75799984	1	-0.626495	408.1226	0.75799984	407.115
719.6002@13.718995	1	-0.626943	719.6002	13.718995	718.592
647.2211@5.7070003	1	-0.627422	647.2211	5.7070003	646.213
341.9464@9.480002	1	-0.628274	341.9464	9.480002	340.939
752.2653@6.164998	1	-0.629323	752.2653	6.164998	751.258	G(8–O–4) SP(8–8)S	C39 H44 O15
727.6287@13.533998	1	-0.629542	727.6287	13.533998	726.621
117.9348@9.464997	1	-0.629735	117.9348	9.464997	116.927
670.4623@12.46	1	-0.631221	670.4623	12.46	669.455
807.4995@10.873995	1	-0.631717	807.4995	10.873995	806.492
1054.6003@10.121001	1	-0.639284	1054.6003	10.121001	1053.59
670.4555@12.462	1	-0.641708	670.4555	12.462	669.448
698.4872@13.262	1	-0.642433	698.4872	13.262	697.479
140.0207@0.81	1	-0.646141	140.0207	0.81	139.013
875.4862@10.869997	1	-0.646165	875.4862	10.869997	874.478
666.1474@0.52700025	1	-0.647098	666.1474	0.52700025	665.14
312.0964@1.6589997	1	-0.647769	312.0964	1.6589997	311.089
278.1613@8.526	1	-0.647807	278.1613	8.526	277.154
619.4257@9.466002	1	-0.650713	619.4257	9.466002	618.418
813.577@12.407997	1	-0.652492	813.577	12.407997	812.569
191.0222@7.5929976	1	-0.653429	191.0222	7.5929976	190.014
388.1722@3.044999	1	-0.653954	388.1722	3.044999	387.164	sinapic acid conjugated	C18 H28 O9
943.4741@10.869997	1	-0.655486	943.4741	10.869997	942.466
740.4586@13.355	1	-0.656198	740.4586	13.355	739.451
824.5624@10.377007	1	-0.658208	824.5624	10.377007	823.555
658.2053@9.115998	1	-0.658807	658.2053	9.115998	657.197
366.1256@0.7600001	1	-0.660978	366.1256	0.7600001	365.118
521.9183@9.467004	1	-0.661748	521.9183	9.467004	520.911
333.0766@0.52799994	1	-0.661959	333.0766	0.52799994	332.069
840.316@6.1580005	1	-0.66257	840.316	6.1580005	839.308	G(8–O–4)S(8–O–4)S(8–8)S	C43 H52 O17
605.4766@10.358001	1	-0.663234	605.4766	10.358001	604.469
159.9825@10.724	1	-0.663777	159.9825	10.724	158.975
810.3086@6.3289995	1	-0.664627	810.3086	6.3289995	809.301	G(8–O–4)S(8–O–4)S(8–5)G	C42 H50 O16
988.3861@11.608	1	-0.668943	988.3861	11.608	987.378
826.4877@9.453002	1	-0.669018	826.4877	9.453002	825.48
849.4723@10.980994	1	-0.669633	849.4723	10.980994	848.465
695.4589@11.599	1	-0.678172	695.4589	11.599	694.451
399.1317@9.114004	1	-0.680487	399.1317	9.114004	398.124
453.9306@9.467004	1	-0.681436	453.9306	9.467004	452.923
752.2655@6.058	1	-0.682473	752.2655	6.058	751.258
581.281@5.5359983	1	-0.682816	581.281	5.5359983	580.273
540.1978@6.6979985	1	-0.683303	540.1978	6.6979985	539.19	H (8-O-4)G(8-O-4)G’	C29H32O10
873.5246@10.181	1	-0.683687	873.5246	10.181	872.517
581.2838@5.5359983	1	-0.684886	581.2838	5.5359983	580.276
188.0305@1.1069995	1	-0.685475	188.0305	1.1069995	187.023
581.2837@5.5359983	1	-0.685886	581.2837	5.5359983	580.276
521.9164@9.467996	1	-0.687918	521.9164	9.467996	520.909
795.6162@13.721003	1	-0.688125	795.6162	13.721003	794.608
904.5161@9.455996	1	-0.689203	904.5161	9.455996	903.508
385.9415@9.463996	1	-0.693526	385.9415	9.463996	384.934
145.9305@9.458994	1	-0.694423	145.9305	9.458994	144.923
652.4158@8.649997	1	-0.698754	652.4158	8.649997	651.408
540.1974@6.6970005	1	-0.70282	540.1974	6.6970005	539.19	H (8-O-4)G(8-O-4)G’	C29H32O10
113.9928@9.466002	1	-0.703776	113.9928	9.466002	112.985
156.0042@1.3380005	1	-0.709345	156.0042	1.3380005	154.996
841.6077@13.718995	1	-0.710889	841.6077	13.718995	840.6
713.4971@10.981997	1	-0.717825	713.4971	10.981997	712.489
227.9693@9.47	1	-0.718608	227.9693	9.47	226.962
984.598@9.912996	1	-0.726055	984.598	9.912996	983.59	DGDG (36:5)	C51 H86 O15
78.0646@0.79800016	1	-0.726531	78.0646	0.79800016	77.0568
362.1825@9.459998	1	-0.729565	362.1825	9.459998	361.175
762.4423@11.592004	1	-0.729598	762.4423	11.592004	761.435	PA (36:5)	C39 H65 O8 P
376.1739@9.454995	1	-0.729671	376.1739	9.454995	375.166	7-deoxyloganin	C17 H28 O9
822.5542@10.122003	1	-0.731684	822.5542	10.122003	821.546
781.4842@10.983001	1	-0.732584	781.4842	10.983001	780.476
896.3997@12.4760065	1	-0.733839	896.3997	12.4760065	895.392
822.5466@10.121001	1	-0.74338	822.5466	10.121001	821.539	MGDG (36:5)	C45 H77 O10
683.4935@10.359994	1	-0.749308	683.4935	10.359994	682.486
812.5195@10.121001	1	-0.750353	812.5195	10.121001	811.512	MGDG (36:5)	C45 H76 O10
694.4778@11.599	1	-0.754441	694.4778	11.599	693.47
694.456@11.599	1	-0.757058	694.456	11.599	693.448	PA (36:5)	C39 H65 O8 P
159.9826@9.114004	1	-0.758486	159.9826	9.114004	158.975
762.4427@11.592004	1	-0.760635	762.4427	11.592004	761.435	PA (36:5)	C39 H65 O8 P
1096.5773@10.149996	1	-0.760707	1096.5773	10.149996	1095.57
689.1812@0.5330003	1	-0.761911	689.1812	0.5330003	688.173
820.5329@9.920006	1	-0.764362	820.5329	9.920006	819.525	MGDG (36:6)	C45 H74 O10
453.9293@9.467004	1	-0.765107	453.9293	9.467004	452.922
124.0619@0.7949998	1	-0.765283	124.0619	0.7949998	123.054
737.4975@10.446007	1	-0.76773	737.4975	10.446007	736.49
812.4986@9.919004	1	-0.773954	812.4986	9.919004	811.491
830.4298@11.596002	1	-0.774624	830.4298	11.596002	829.422
760.4282@11.101996	1	-0.774735	760.4282	11.101996	759.42	PA (36:6)	C39 H65 O8 P
347.0619@0.63800037	1	-0.779821	347.0619	0.63800037	346.054	5′-AMP	C10H14N5O7P
490.2831@10.1900015	1	-0.781051	490.2831	10.1900015	489.275
934.5073@9.919004	1	-0.786128	934.5073	9.919004	933.5
972.5565@9.75	1	-0.792741	972.5565	9.75	971.549	DGDG (36:6)	C51 H84 O15
920.3991@11.602999	1	-0.798301	920.3991	11.602999	919.391
1118.559@9.75	1	-0.800054	1118.559	9.75	1117.55
1028.5856@10.148004	1	-0.802157	1028.5856	10.148004	1027.58	DGDG(34:3)	C49 H86 O15
516.0613@0.6520003	1	-0.803351	516.0613	0.6520003	515.053
960.5988@10.148994	1	-0.804409	960.5988	10.148994	959.591	DGDG (34:3)	C49 H86 O15
283.0899@1.0639995	1	-0.804846	283.0899	1.0639995	282.082		C9 H17 O9 N
280.2401@9.253999	1	-0.808286	280.2401	9.253999	279.232	9E,12E-octadecadienoic acid	C18 H32 O2
132.0748@4.490001	1	-0.808386	132.0748	4.490001	131.067	Hydroxycaproic acid	C6 H12 O3
380.1651@9.253999	1	-0.814197	380.1651	9.253999	379.157		C23 H24 O5
458.0594@0.5979997	1	-0.817156	458.0594	0.5979997	457.052
692.44@11.100004	1	-0.82654	692.44	11.100004	691.432	PA (36:6)	C39 H65 O8 P
820.5301@9.919004	1	-0.832164	820.5301	9.919004	819.522	MGDG (36:6)	C45 H74 O10
837.5215@9.920998	1	-0.840732	837.5215	9.920998	836.514
888.5163@9.920005	1	-0.844745	888.5163	9.920005	887.509	MGDG (36:6)	C45 H74 O10
810.5@9.919004	1	-0.848662	810.5	9.919004	809.492	MGDG (36:6)	C45 H74 O10
396.1603@9.253999	1	-0.86474	396.1603	9.253999	395.153		C21 H28 O5
174.0884@4.490001	1	-0.868598	174.0884	4.490001	173.081	Suberic acid	C8 H14 O4
324.0377@0.60600036	1	-0.904984	324.0377	0.60600036	323.03
