# Supplementary material for: A multi-omics approach reveals function of Secretory Carrier-Associated Membrane Proteins in wood formation of​ ​​Populus​​ ​trees
Source: BMC Genomics. 2018 Jan 3;19:11. doi: 10.1186/s12864-017-4411-1 (PMC5753437; doi:10.1186/s12864-017-4411-1)
Supplement: Supplementary file 6 — GC-MS metabolomic analysis of wild type and PttSCAMP3 RNAi plants. (XLSX 19 kb) [file 12864_2017_4411_MOESM6_ESM.xlsx]

## Sheet: Additional file 6
GC-MS metabolomic analysis of the wild type and PttSCAMP3 RNAi plants
Columns indicate: metabolites identified by GC-MS (UN indicate unknown metabolite); RNAi vs WT depicts the direction of change where the colour blue (in the lower part of the table) indicates upregulation and red downregulation in abundance (in the upper part of the table) in transgenic PttSCAMP3 lines compared to the wild type. p(CORR) stands for statistics whereby p(CORR) > 0.5 is significant f…
Metabolite	RNAi vs WT	p(CORR)
UN_46	-1	0.691806
UN_105	-1	0.671213
Fructose-6-Phosphate	-1	0.651588
Succinic acid	-1	0.60806
UN_109	-1	0.605722
UN_9	-1	0.599845
Threonic acid	-1	0.578394
UN_48	-1	0.567602
Adenosine	-1	0.519978
UN_19	-1	0.519657
Malic acid	-1	0.499755
Caffeic acid	-1	0.467661
UN_104	-1	0.435774
Uracil	-1	0.432119
UN_69	-1	0.417183
Xylulose-5-phosphate	-1	0.406339
Dehydroascorbic acid dimer	-1	0.40106
Glutamic acid	-1	0.400282
Eicosanoic acid	-1	0.383335
UN_86	-1	0.358689
Methionine	-1	0.357575
UN_83	-1	0.351417
UN_44	-1	0.339091
Glucose-6-Phosphate	-1	0.332726
Tartaric acid	-1	0.327424
Citric acid	-1	0.327161
UN_68	-1	0.323926
UN_20	-1	0.320701
UN_28	-1	0.316681
Hexadecanoic acid	-1	0.314201
UN_24	-1	0.301901
UN_67	-1	0.29603
Maltose	-1	0.291963
Aspartic acid	-1	0.278667
UN_52	-1	0.270441
UN_88	-1	0.253589
Ribonic acid	-1	0.24091
Beta-Alanine	-1	0.232826
Isoleucine	-1	0.228108
Arginine	-1	0.22694
Beta-Sitosterol	-1	0.225131
UN_103	-1	0.223869
UN_56	-1	0.215351
UN_10	-1	0.212228
UN_93	-1	0.192103
UN_110	-1	0.191984
Valine	-1	0.187867
UN_7	-1	0.184098
Tyrosine	-1	0.183637
UN_92	-1	0.179597
Saccharic acid	-1	0.175271
UN_63	-1	0.166366
Glycolic acid	-1	0.165768
Leucine	-1	0.164577
UN_99	-1	0.162074
Alpha-Tocopherol	-1	0.161897
Threonine	-1	0.153117
Ascorbic acid	-1	0.149505
UN_64	-1	0.144248
UN_3	-1	0.141196
UN_73	-1	0.12416
Ribitol	-1	0.120039
Glycine	-1	0.110797
UN_1	-1	0.107146
Tryptophan	-1	0.105822
Alanine	-1	0.0974097
UN_8	-1	0.0917827
UN_78	-1	0.0864835
Serine	-1	0.0799386
Gluconic acid	-1	0.0743173
Ethanolamine	-1	0.070532
UN_80	-1	0.0532113
Asparagine	-1	0.0485711
Proline	-1	0.0457038
UN_82	-1	0.0372369
Pyroglutamic acid	-1	0.0363601
UN_61	-1	0.0123771
UN_45	-1	0.00885299
UN_29	-1	0.00801628
Octadecanoic acid	-1	0.000677109
Glutamine	1	-0.00402342
Shikimic acid	1	-0.0082923
UN_53	1	-0.00884563
Cycloeucalenol	1	-0.0126362
Phenylalanine	1	-0.0141994
UN_74	1	-0.0162439
Pyruvic acid	1	-0.0170091
UN_21	1	-0.017942
UN_54	1	-0.0192837
UN_94	1	-0.0323516
UN_4	1	-0.0474982
Glycerol-3-Phosphate	1	-0.0477189
UN_72	1	-0.0510128
UN_31	1	-0.0531791
Octadecadienoic acid. 9.12-(Z.Z)	1	-0.0555755
UN_33	1	-0.0566494
UN_107	1	-0.0568268
UN_30	1	-0.0598022
UN_35	1	-0.0649923
UN_49	1	-0.0660068
4-Hydroxybenzoic acid	1	-0.0712642
UN_106	1	-0.0758483
UN_14	1	-0.0766301
Glyceric acid-2-Phosphate	1	-0.0781576
Fumaric acid	1	-0.0866995
Histidine	1	-0.099421
Adenosine-5-Monophosphate	1	-0.105842
UN_55	1	-0.110283
Maltotriose	1	-0.127156
UN_108	1	-0.129565
Melezitose	1	-0.137786
UN_2	1	-0.141163
Trehalose	1	-0.146032
UN_6	1	-0.146803
UN_39	1	-0.151639
3-Cyanoalanine	1	-0.152285
UN_66	1	-0.153678
UN_36	1	-0.155305
Pipecolic acid	1	-0.1555
Maleic acid	1	-0.156391
1-Monostearoylglycerol	1	-0.163069
UN_62	1	-0.165207
Octadecatrienoic acid. 9.12.15-(Z.Z.Z)	1	-0.168524
UN_75	1	-0.177708
UN_5	1	-0.178992
Raffinose	1	-0.190968
UN_96	1	-0.195278
UN_40	1	-0.197106
Picolinic acid	1	-0.198307
UN_12	1	-0.201468
Salicortin	1	-0.205734
Quinic acid	1	-0.206928
Lysine	1	-0.207038
UN_65	1	-0.208422
Salicin	1	-0.213109
UN_32	1	-0.2192
4-Aminobutyric acid	1	-0.231373
Galactitol	1	-0.234849
UN_38	1	-0.236759
2.5-Diaminovalerolactam	1	-0.238894
Fructose	1	-0.241712
Cycloartenol	1	-0.244035
UN_70	1	-0.244197
UN_42	1	-0.250406
Glyceric acid	1	-0.252169
Stearic acid	1	-0.252784
Sphingosine	1	-0.254011
UN_37	1	-0.255602
Tremuloidin	1	-0.258121
UN_71	1	-0.263479
Glyceric acid-3-Phosphate	1	-0.264476
Lactic acid	1	-0.270646
Alpha-Ketoglutaric acid	1	-0.271365
UN_11	1	-0.274388
UN_97	1	-0.281438
UN_81	1	-0.284895
Cellotriose	1	-0.287193
Cycloleucine	1	-0.28781
UN_57	1	-0.295665
UN_51	1	-0.305762
UN_91	1	-0.310896
UN_100	1	-0.311696
Sucrose	1	-0.31244
1-Palmitoyl-Sn-Glycero-3-Phosphocholine	1	-0.318433
UN_85	1	-0.332679
Mannose	1	-0.344424
UN_102	1	-0.350334
UN_58	1	-0.351829
UN_90	1	-0.352174
Xylose	1	-0.352651
UN_18	1	-0.353409
UN_79	1	-0.355225
Rhamnose	1	-0.359427
Glucose	1	-0.359561
UN_84	1	-0.360072
Gluconic acid 1.4-Lactone	1	-0.360422
Galactose	1	-0.36155
Scyllo-inositol	1	-0.361577
Chiro-inositol	1	-0.363365
Ribose	1	-0.368291
UN_41	1	-0.369384
UN_22	1	-0.370424
Arabinose	1	-0.372684
1.2.3-Butantriol	1	-0.383244
UN_89	1	-0.403709
UN_16	1	-0.406114
UN_95	1	-0.418751
UN_59	1	-0.421917
Hexuronic Acid	1	-0.422573
UN_15	1	-0.423106
Sinapyl alcohol	1	-0.426677
UN_13	1	-0.449067
UN_87	1	-0.452128
UN_43	1	-0.4578
UN_25	1	-0.465329
UN_77	1	-0.477559
UN_17	1	-0.499354
alpha-Linolenic acid	1	-0.501799
Linoleic acid	1	-0.518955
UN_26	1	-0.527062
Oxalic acid	1	-0.528579
Gluconic acid-6-phosphate	1	-0.530111
UN_34	1	-0.546668
UN_23	1	-0.567081
UN_76	1	-0.58945
Myo-inositol-1-phosphate	1	-0.594547
Erythrose	1	-0.599265
UN_47	1	-0.605482
UN_60	1	-0.651245
UN_50	1	-0.675209
UN_101	1	-0.697393
UN_98	1	-0.720758
UN_27	1	-0.723655
Glycerol 1-palmitate	1	-0.767971
