# Supplementary material for: A multi-omics approach reveals function of Secretory Carrier-Associated Membrane Proteins in wood formation of​ ​​Populus​​ ​trees
Source: BMC Genomics. 2018 Jan 3;19:11. doi: 10.1186/s12864-017-4411-1 (PMC5753437; doi:10.1186/s12864-017-4411-1)
Supplement: Supplementary file 7 — Py-GC/MS analysis of wild type and PttSCAMP3 RNAi plants. (XLSX 14 kb) [file 12864_2017_4411_MOESM7_ESM.xlsx]

## Sheet: Additional file 7
Pyrolysis-GC/MS analysis of the wild type and PttSCAMP3 RNAi plants
Columns indicate: Relative abundance of metabolites identified by Py-GC/MS; p(CORR) values; RNAi vs WT depicts the direction of change where the colour blue (in the lower part of the table) indicates upregulation and red downregulation in abundance (in the upper part of the table) in transgenic PttSCAMP3 lines compared to the wild type; p(CORR) stands for statistics whereby p(CORR) > 0.5 is signi…
Metabolite	RNAi vs WT	p(CORR)	Identification / class
39C	-1	0.67368	Carbohydrate related
19C	-1	0.52257	Carbohydrate related
73C	-1	0.486342	Carbohydrate related
P	-1	0.480783	Summed generic phenolics
46C	-1	0.460983	Carbohydrate related
23C	-1	0.457548	Carbohydrate related
cC	-1	0.446554	Carbohydrate related compounds (Summed)
70S	-1	0.437069	Syringyl
98P	-1	0.432523	generic phenolic
5C	-1	0.421092	Carbohydrate related
41C	-1	0.392598	Carbohydrate related
21C	-1	0.391643	Carbohydrate related
36C	-1	0.379382	Carbohydrate related
1C	-1	0.372733	Carbohydrate related
37C	-1	0.371622	Carbohydrate related
63C	-1	0.371498	Carbohydrate related
14C	-1	0.356545	Carbohydrate related
17C	-1	0.317945	Carbohydrate related
84P	-1	0.295916	generic phenolic
9O	-1	0.292395	unknown spectra
15C	-1	0.284908	Carbohydrate related
47C	-1	0.277931	Carbohydrate related
96S	-1	0.248637	Syringyl
66U	-1	0.230058	known spectra, unknown identification
27O	-1	0.22682	unknown spectra
16C	-1	0.224051	Carbohydrate related
O	-1	0.212773	unknown spectra (summed)
38C	-1	0.180716	Carbohydrate related
57C	-1	0.165888	Carbohydrate related
10C	-1	0.131653	Carbohydrate related
42C	-1	0.112067	Carbohydrate related
32C	-1	0.108022	Carbohydrate related
44H	-1	0.0900826	p-hydroxyphenol
99S	-1	0.0828237	Syringyl
61C	-1	0.0800792	Carbohydrate related
24C	-1	0.0740962	Carbohydrate related
4C	-1	0.0703102	Carbohydrate related
81O	-1	0.0620391	unknown spectra
13O	-1	0.0454208	unknown spectra
64C	-1	0.0454198	Carbohydrate related
79C	-1	0.0400529	Carbohydrate related
94S	-1	0.0336252	Syringyl
62C	-1	0.0205982	Carbohydrate related
33C	-1	0.015792	Carbohydrate related
56C	-1	0.0119069	Carbohydrate related
22C	1	-0.0208182	Carbohydrate related
68G	1	-0.0303119	Guaiacyl
100S	1	-0.0536735	Syringyl
93G	1	-0.0796745	Guaiacyl
59G	1	-0.0840063	Guaiacyl
20C	1	-0.0869808	Carbohydrate related
50C	1	-0.0937414	Carbohydrate related
HH	1	-0.104245	p-hydroxyphenol
26C	1	-0.10818	Carbohydrate related
43H	1	-0.113108	p-hydroxyphenol
88S	1	-0.122723	Syringyl
92S	1	-0.145863	Syringyl
6C	1	-0.146867	Carbohydrate related
55C	1	-0.165739	Carbohydrate related
SG	1	-0.173954	S/G ratio
34C	1	-0.182599	Carbohydrate related
52C	1	-0.199628	Carbohydrate related
54G	1	-0.201906	Guaiacyl
82S	1	-0.231611	Syringyl
48C	1	-0.253529	Carbohydrate related
12O	1	-0.266122	unknown spectra
58C	1	-0.286969	Carbohydrate related
49C	1	-0.293269	Carbohydrate related
29C	1	-0.324979	Carbohydrate related
7C	1	-0.329371	Carbohydrate related
51C	1	-0.333856	Carbohydrate related
25C	1	-0.366085	Carbohydrate related
40C	1	-0.370751	Carbohydrate related
28C	1	-0.37531	Carbohydrate related
95S	1	-0.380201	Syringyl
SS	1	-0.400612	Syringyl (summed)
53C	1	-0.401738	Carbohydrate related
GG	1	-0.418336	Guaiacyl (Summed)
80G	1	-0.42495	Guaiacyl
lignin	1	-0.44098	total lignin, G+S+H+P
35C	1	-0.442231	Carbohydrate related
3C	1	-0.457622	Carbohydrate related
18C	1	-0.46496	Carbohydrate related
78G	1	-0.468464	Guaiacyl
2C	1	-0.477927	Carbohydrate related
11C	1	-0.505744	Carbohydrate related
69G	1	-0.5226	Guaiacyl
67G	1	-0.526809	Guaiacyl
75C	1	-0.530513	Carbohydrate related
8C	1	-0.550608	Carbohydrate related
45C	1	-0.586384	Carbohydrate related
97S	1	-0.590133	Syringyl
91S	1	-0.607313	Syringyl
31C	1	-0.608428	Carbohydrate related
U	1	-0.610426	known spectra, unknown identification
65G	1	-0.615407	Guaiacyl
87S	1	-0.627865	Syringyl
86S	1	-0.660362	Syringyl
30C	1	-0.682214	Carbohydrate related
77G	1	-0.682845	Guaiacyl
85S	1	-0.708352	Syringyl
83G	1	-0.712361	Guaiacyl
90S	1	-0.720221	Syringyl
60U	1	-0.747841	known spectra, unknown identification
74G	1	-0.770104	Guaiacyl
89S	1	-0.778365	Syringyl
71S	1	-0.781536	Syringyl
76S	1	-0.822205	Syringyl
72G	1	-0.88539	Guaiacyl
